# Supplementary material for: Structure-based design of a phosphotyrosine-masked covalent ligand targeting the E3 ligase SOCS2
Source: Nat Commun. 2023 Oct 10;14:6345. doi: 10.1038/s41467-023-41894-3 (PMC10564737; doi:10.1038/s41467-023-41894-3)
Supplement: Supplementary file 4 — Source Data [file 41467_2023_41894_MOESM4_ESM.xlsx]

## Sheet: Figure 2a-c
Intact mass spec data showing covalent modification of SOCS2 by MN551
	WT + MN551			C111S + MN551
t (min))	% modified	counts unmodified @ m/z 19241	counts modified @ m/z 19783	% modified	counts unmodified @ m/z 19226	counts modified @ m/z 19768
control	0	569446	0	0	327117	0
0	0	280812	0	0	207706	0
5	12.577	245198	35276	0	420610	0
10	18.861	300509	69856	0	300509	0
20	41.4	156165	110326	0	234684	0
40	73.715	81153	227587	0	334065	0
60	88.023	30480	223998	0	506209	0
90	100	0	90421	0	387570	0
120	100	0	436426	0	298070	0
Raw and deconvoluted spectra:
SOCS2 WT + MN551 (1:1, 50 µM)												SOCS2 C111S + MN551 (1:1, 50 µM)
control												control
0 min												0 min
5 min												5 min
10 min												10 min
20 min												20 min
40 min												40 min
60 min												60 min
90 min												90 min
120 min												120 min

## Sheet: Figure 2d
DSF data for SBC2 treated with MN551
	5 µM SBC2		5 µM SBC2 + 100 µM MN551
T (˚ C)	RFU (a.u.)	dRFU/dT	RFU (a.u.)	dRFU/dT
20	6997.29	50.6055	5057.75	24.7886
21	6896.08	109.645	5008.18	53.7087
22	6794.87	101.211	4958.6	49.5773
23	6693.65	101.211	4909.02	49.5773
24	6592.44	101.211	4859.45	49.5773
25	6491.23	100.832	4809.87	49.4808
26	6390.02	103.264	4760.29	50.0814
27	6284.26	107.397	4709.56	51.2826
28	6175.87	108.987	4657.93	51.6925
29	6066.79	109.124	4606.35	51.6267
30	5958.04	108.049	4554.92	50.8021
31	5851.15	105.442	4505.03	49.0288
32	5747.37	102.222	4457.03	46.7651
33	5646.72	99.1101	4411.55	44.3888
34	5549.23	95.7456	4368.29	41.9036
35	5455.31	92.1039	4327.76	39.3117
36	5365.07	88.4065	4289.54	37.2065
37	5278.7	84.0422	4253.3	35.3129
38	5197.19	78.995	4219.05	32.8834
39	5120.78	73.7776	4187.6	30.247
40	5049.72	68.3088	4158.54	27.7695
41	4984.22	62.6565	4132.2	24.7869
42	4924.42	57.006	4109.07	21.4277
43	4870.28	51.1472	4089.26	18.4163
44	4822.21	44.9979	4072.16	15.6662
45	4780.3	38.8653	4057.92	12.8421
46	4744.54	32.5134	4046.34	10.4789
47	4715.37	25.8002	4036.8	8.63623
48	4692.93	19.1818	4028.99	6.97778
49	4677.01	12.6251	4022.81	5.40481
50	4667.9	5.50006	4018.13	4.04318
51	4666.57	-3.17164	4014.74	2.61925
52	4675.38	-15.0855	4012.94	1.07492
53	4698.84	-33.5523	4012.69	-0.755916
54	4745.02	-60.2167	4014.65	-3.11678
55	4821.04	-92.8136	4019.41	-6.89735
56	4930.41	-125.027	4029.25	-13.0736
57	5068.21	-148.528	4046.72	-22.62
58	5222.02	-155.017	4076.27	-37.373
59	5371.55	-140.441	4124.11	-60.3683
60	5496.98	-107.181	4199.94	-93.0005
61	5582.59	-63.5899	4311.64	-130.851
62	5624.13	-20.426	4460.45	-165.248
63	5625.69	15.3421	4638.03	-187.235
64	5596.69	40.7891	4828.08	-188.109
65	5547.16	56.7632	5005.8	-162.02
66	5485.32	66.1218	5145.32	-114.338
67	5415.95	72.6467	5231.76	-58.6586
68	5340.51	77.9683	5263.7	-6.89724
69	5260.4	82.2355	5248.94	34.1156
70	5176.56	84.8599	5199.97	60.9
71	5091.19	85.9243	5131.29	74.6311
72	5005.09	85.8678	5053.36	80.3934
73	4919.77	84.8436	4971.63	83.2879
74	4835.64	83.1394	4887.42	84.5278
75	4753.7	80.724	4803.18	83.8108
76	4674.22	78.2691	4720.07	82.2934
77	4597.07	76.188	4638.63	80.8353
78	4521.84	74.0671	4558.5	79.0499
79	4448.92	71.9394	4480.61	77.0086
80	4377.82	70.3688	4404.51	74.9614
81	4308.16	68.9096	4330.8	72.4966
82	4240.14	66.8832	4259.56	69.8472
83	4174.42	64.7562	4190.95	67.7061
84	4110.54	62.9353	4123.92	66.2537
85	4048.44	61.4655	4058.18	65.6012
86	3987.54	60.2157	3992.45	65.872
87	3927.97	59.104	3926.39	66.2609
88	3869.31	58.1287	3860.07	66.1611
89	3811.86	56.7061	3794.27	65.4554
90	3756.2	54.2111	3729.42	63.9296
91	3703.59	51.2364	3666.68	61.442
92	3653.73	48.2307	3606.46	59.2771
93	3606.93	46.0696	3547.93	57.793
94	3561.65	46.9528	3490.73	61.3722
95	3519.75	20.6661	3434.35	28.1219

## Sheet: Figure 2g-h and Supp Fig 9
FP competition assay to evaluate MN551 covalent efficiency
n=1		Anisotropy data 485,520,520
			T=0=4min
Cycle 1 (0 min)
		SBC titration				MN551 titration				MN551 below Ki titration				MN551 titration bound fraction			MN551 titration below Ki bound fraction
A	SBC (nM)	10	11	12	MN551(nM)	13	14	15	MN551(nM)	16	17	18		13	14	15	16	17	18		Slope: Kinact/Ki (M-1min-1)												Michaelis-Menten
B	50000	374.2	374.6	373.9	100000	187.7	187.8	190.4	1000	265.2	255.8	260.8		0.073975	0.100264	0.109236	0.824513	0.893435	0.917413		3348												Best-fit values
C	16666.7	354.8	356.6	352.8	50000	195.7	194.4	192.8	714.286	263.2	261.2	258.2		0.145276	0.158311	0.130551	0.81337	0.888677	0.919403		Slope: Kinact/Ki (M-1s-1)												Vmax	0.0145
D	5555.56	347.8	350.3	348.2	25000	202	201.3	203.4	510.204	269.2	261	265.5		0.201426	0.218997	0.224689	0.871866	0.919125	0.967164		55.8												Km	2852
E	1851.85	338	337.8	337.3	12500	215.3	214.9	214.7	364.432	273.1	263.8	264.2		0.319964	0.33861	0.325044	0.883008	0.910561	0.954229		Ki(nM)												95% CI (profile likelihood)
F	617.284	323.8	323.3	323	6250	240.4	237.8	238	260.308	277.6	266.9	270.4		0.543672	0.540018	0.531972	0.943361	0.959087	0.99005		2852												Vmax	0.01343 to 0.01564
G	205.761	305.3	306.3	305.4	3125	257.1	256	267	185.934	281.3	275.1	275.2		0.692513	0.700088	0.78952	1.00186	1.0333	1.03881		Kinact (s-1)	Kinact (min-1)											Km	2139 to 3786
H	68.5871	267.2	281.3	277.4	1562.5	271.6	272	275	132.81	283.2	278.5	278.7		0.821747	0.840809	0.860568	1.02043	1.05328	1.04378		0.000241667	0.0145											Goodness of Fit
I	22.8624	222.9	227.3	231.4	781.25	279.2	279.8	285	94.8645	285.3	277.3	281.2		0.889483	0.909411	0.949378	0.994429	1.06755	1.07065		t 1/2 (min)												Degrees of Freedom	11
J	7.62079	200.7	207.4	212.7	390.625	282.5	284.7	281.2	67.7604	272.3	279.2	282.6		0.918895	0.952507	0.915631	1.03528	1.09229	1.10945		47.7931												R squared	0.9874
K	2.54026	187.9	188.3	193.3	195.312	288.9	288.8	289.8	48.4003	283.9	281	283.8		0.975936	0.988566	0.992007	1.02786	1.05994	1.11045														Sum of Squares	3.873e-06
L	0.846754	184.2	184.8	184	97.6562	286.9	287.6	288	34.5716	285.7	281.4	283.7		0.958111	0.978012	0.976021	0.997214	1.05233	1.15323														Sy.x	0.0005934
M	0.282251	181.2	181.2	176.5	48.8281	286.3	281.2	284	24.694	285.5	282.9	287.3		0.952763	0.921724	0.940497	0.96286	1.00951	1.11841														Constraints
N	0.094084	179.4	180.1	180.5	24.4141	284.7	286.4	287.9	17.6386	291	288.3	289.6		0.938503	0.967458	0.975133	0.974002	1.05043	1.03184														Km	Km > 0
O	0.031361	180.9	184.7	182	12.207	285.2	289.2	287.6	12.599	288.4	280	288.4		0.942959	0.992084	0.972469	0.97493	0.996194	1.04975
P	0.010454	180.3	179.6	180.9	0	291.6	290.1	290.7	0	293	285.6	288.7		1	1	1	1	1	1														Number of points
	0	180.3	179.9	178.3	free probe	179.4	176.4	178.1	free probe	179	179.9	178.5		0	0	0	0	0	0														# of X values	14
Cycle 2 (5 min)																																	# Y values analyzed	13
																																	Best-fit values
A	SBC (nM)	10	11	12	MN551(nM)	4	5	6	MN551(nM)	16	17	18		1Fb	2Fb	3Fb	1Fb	2Fb	3Fb														Slope	3.349e-06
B	50000	370.7	370.7	370.4	100000	186.4	186.3	187.2	1000	259.5	254.3	254.8		0.088015	0.0981267	0.0938069	0.842654	0.837864	0.91291														Y-intercept	0
C	16666.7	352.3	352.4	348.4	50000	190.3	189.9	188.5	714.286	263.2	254.5	258.2		0.124532	0.130241	0.105647	0.846445	0.864078	0.915984														X-intercept	0
D	5555.56	345.4	347.8	347.6	25000	198.8	196.5	200.1	510.204	267.4	256.2	260.6		0.20412	0.189117	0.211293	0.890047	0.892233	0.972336														1/slope	298635
E	1851.85	336.1	334	336.9	12500	210.7	210.7	213.7	364.432	269.6	258.3	265		0.315543	0.315789	0.335155	0.895735	0.902913	0.966189
F	617.284	323.2	322.9	324.5	6250	233.1	232.4	234.6	260.308	276.9	261.2	264		0.525281	0.509367	0.525501	0.938389	0.963107	1.0082														Std. Error
G	205.761	302.1	304.4	303.4	3125	251.3	250.7	258.9	185.934	280.5	270.4	273.1		0.695693	0.672614	0.746812	0.992417	1.0165	1.05738														Slope	1.494e-07
H	68.5871	263.2	280	273.5	1562.5	262.8	267.9	265.8	132.81	281.1	275.4	277.2		0.803371	0.826048	0.809654	1.03507	1.03883	1.08402														Y-intercept
I	22.8624	222.4	225.6	231.4	781.25	272.7	276.5	279.3	94.8645	282.6	271.8	274.2		0.896067	0.902765	0.932605	1.02559	1.04563	1.10451
J	7.62079	197.2	202.9	209.3	390.625	280.8	279.9	282.5	67.7604	268	275.3	274.8		0.97191	0.933095	0.961749	1.01422	1.08641	1.1875														95% Confidence Intervals
K	2.54026	184.7	188	192.2	195.312	283.6	286	286.8	48.4003	277.6	275	279.3		0.998127	0.987511	1.00091	1.0218	1.0534	1.15164														Slope	3.026e-006 to 3.671e-006
L	0.846754	183.2	181.4	183.7	97.6562	285.5	286.2	288.5	34.5716	285.3	278.3	280.5		1.01592	0.989295	1.01639	0.993365	1.03107	1.18033														Y-intercept	0.000 to 0.000
M	0.282251	179.1	177.8	178.9	48.8281	281.6	277.8	283	24.694	284.3	281.5	279.8		0.979401	0.914362	0.966302	0.977251	0.987379	1.15676														X-intercept	-51.03 to 46.38
N	0.094084	180.9	177.6	180.6	24.4141	282.2	281.4	284	17.6386	286.1	284.6	283		0.985019	0.946476	0.97541	1.00948	1.0165	1.06148
O	0.031361	179.6	181.6	179.8	12.207	282.2	286.4	285.4	12.599	287	276.2	280.8		0.985019	0.991079	0.98816	0.959242	0.998058	1.05943														Goodness of Fit
P	0.010454	179.2	177.7	179.9	0	283.8	287.4	286.7	0	291.1	282.2	284.4		1	1	1	1	1	1														Sy.x	0.0002135
	0	178.8	180.7	177.4	free probe	177	175.3	176.9	free probe	179.4	178.5	178.5		0	0	0	0	0	0
Cycle 3 (10 min)																																	Is slope significantly non-zero?
																																	F	502.1
																																	DFn, DFd	1, 13
A	SBC (nM)	10	11	12	MN551(nM)	4	5	6	MN551(nM)	16	17	18		1Fb	2Fb	3Fb	1Fb	2Fb	3Fb														P value	<0.0001
B	50000	369.4	369.1	368.9	100000	183.6	186	184.7	1000	256.6	249	251.5		0.0607211	0.0936937	0.0898148	0.815197	0.844118	0.90678														Deviation from zero?	Significant
C	16666.7	349.7	352.9	347.3	50000	186.7	186.7	187.5	714.286	255.2	249.8	251		0.0901328	0.1	0.115741	0.825516	0.887255	0.945975
D	5555.56	345.2	343.9	344.7	25000	196.8	194.1	197.3	510.204	265.4	251.7	254.1		0.185958	0.166667	0.206481	0.873358	0.915686	0.960805														Equation	Y = 3.349e-006*X + 0.000
E	1851.85	335.8	330.8	333.5	12500	205.7	206.6	205.7	364.432	269.5	256.5	259.5		0.270398	0.279279	0.284259	0.905253	0.908824	1.01801
F	617.284	319.4	322.2	322	6250	227	224.6	228.3	260.308	272.9	259	262.7		0.472486	0.441441	0.493519	0.934334	0.976471	1.00424														Data
G	205.761	298.8	304.5	301.4	3125	245.2	245.6	250.8	185.934	276.5	267.4	271.1		0.645161	0.630631	0.701852	0.982176	1.0451	1.08157														Number of X values	14
H	68.5871	263.7	279.3	272.2	1562.5	259.1	264.1	262.8	132.81	278.7	270.9	270.8		0.77704	0.797297	0.812963	1.04128	1.06863	1.07627														Maximum number of Y replicates	1
I	22.8624	221.7	224.4	230.1	781.25	271.1	274.5	272.6	94.8645	280.3	271.9	268.7		0.890892	0.890991	0.903704	1.03002	1.04902	1.11017														Total number of values	14
J	7.62079	197.8	201.8	207.2	390.625	276.8	278.1	278.6	67.7604	264.9	272.5	271.9		0.944972	0.923423	0.959259	0.997186	1.07549	1.14619														Number of missing values	0
K	2.54026	185.5	184	189.5	195.312	279	280.7	284.7	48.4003	274	275.1	275.2		0.965844	0.946847	1.01574	1.01689	1.04216	1.16737
L	0.846754	180.5	179.9	184	97.6562	281.6	281.7	281	34.5716	281.6	274.1	277		0.990512	0.955856	0.981481	0.969043	1.03039	1.18008
M	0.282251	174.4	178	176.5	48.8281	280.4	274.9	282.3	24.694	280.8	276.7	276.9		0.979127	0.894595	0.993519	0.984053	1.00686	1.15148
N	0.094084	179.5	179.9	178.5	24.4141	280.5	281	283.9	17.6386	283.1	282.2	278.4		0.980076	0.94955	1.00833	0.981238	1.01176	1.04449
O	0.031361	180.4	180.4	181.8	12.207	281.1	283.4	281.6	12.599	280.8	273.4	277.7		0.985769	0.971171	0.987037	0.9606	0.996078	1.04555
P	0.010454	178.3	175.9	178.1	0	282.6	286.6	283	0	287.3	281.5	283.2		1	1	1	1	1	1
	0	177	178.4	175.1	free probe	177.2	175.6	175	free probe	177.1	176.6	175.1		0	0	0	0	0	0
Cycle 4 (15 min)
A	SBC (nM)	10	11	12	MN551(nM)	4	5	6	MN551(nM)	16	17	18		1Fb	2Fb	3Fb	1Fb	2Fb	3Fb
B	50000	367.2	367.8	367.7	100000	182.6	181.8	183.5	1000	254.4	245	246.5		0.0680077	0.0811542	0.0901564	0.79771	0.805985	0.815574
C	16666.7	350.1	350.2	346.3	50000	186.2	185.8	184	714.286	255.4	251.7	250.2		0.10249	0.117223	0.0947562	0.836832	0.832046	0.867828
D	5555.56	342.8	344.1	343.6	25000	191.2	188.8	190.9	510.204	258.4	251.5	252.9		0.150383	0.144274	0.158234	0.868321	0.870656	0.943648
E	1851.85	333.8	332.5	335.4	12500	204.2	201.8	202.9	364.432	265.5	252	257.9		0.274904	0.261497	0.268629	0.878817	0.8861	0.966189
F	617.284	318.9	319.6	320.9	6250	225.5	220.6	221.2	260.308	267.7	259.4	260		0.478927	0.431019	0.436983	0.926527	0.918919	0.967213
G	205.761	298.3	303.9	303	3125	240.2	241.1	246.5	185.934	274.4	265.9	266.9		0.619732	0.61587	0.669733	1	1.0029	1.03279
H	68.5871	262.4	279	272.3	1562.5	255.8	260.6	258.6	132.81	276	268.6	270.8		0.769157	0.791704	0.781049	1.02385	1.00965	1.01947
I	22.8624	219.8	222.2	229.6	781.25	267.7	269	270.1	94.8645	278.2	270.8	269.4		0.883142	0.867448	0.886845	1.03244	1.01351	1.06045
J	7.62079	197.1	201.1	206.7	390.625	274	274.1	274.8	67.7604	263.5	269.9	272.3		0.943487	0.913436	0.930083	1.0105	1.02799	1.09836
K	2.54026	184.1	184.5	190.2	195.312	277.8	280.2	282.2	48.4003	273.8	273.3	273.2		0.979885	0.96844	0.99816	1.01622	1.03089	1.11066
L	0.846754	179.1	181.2	182.7	97.6562	281.2	281.9	282.3	34.5716	278.4	272.7	274.1		1.01245	0.983769	0.99908	0.983779	1.01062	1.1168
M	0.282251	177	175.3	176.3	48.8281	280.4	277.1	278.4	24.694	277.4	273.9	275.2		1.00479	0.940487	0.963201	1.00668	0.969112	1.09836
N	0.094084	176.4	176.1	177.9	24.4141	280.5	279.1	280.4	17.6386	282	276.6	276.3		1.00575	0.958521	0.981601	0.979962	0.994208	1.02049
O	0.031361	179.3	179	180.4	12.207	279.7	282.9	280.1	12.599	278.7	270.4	275.3		0.998084	0.992786	0.978841	0.967557	0.965251	0.987705
P	0.010454	176.2	175.9	173.8	0	279.9	283.7	282.4	0	285.8	282.3	282.3		1	1	1	1	1	1
	0	174.7	178	176.7	free probe	175.5	172.8	173.7	free probe	174.1	175.8	176.9		0	0	0	0	0	0
Cycle 5 (20 min)
A	SBC (nM)	10	11	12	MN551(nM)	4	5	6	MN551(nM)	16	17	18		1Fb	2Fb	3Fb	1Fb	2Fb	3Fb
B	50000	367.9	367.5	367.6	100000	180.6	181.1	183.1	1000	250.4	246.4	243.8		0.0514064	0.0522388	0.080481	0.789017	0.799804	0.829218
C	16666.7	347.5	350.1	346.3	50000	183.6	182.8	184.1	714.286	251.9	245.3	247.8		0.0805044	0.068097	0.0897317	0.837187	0.865554	0.881687
D	5555.56	344.3	343	342.5	25000	190.5	188.9	190.1	510.204	258.5	251.8	250		0.14743	0.125	0.145236	0.864162	0.890088	0.907407
E	1851.85	331.7	330.5	333.4	12500	198.7	201	199.2	364.432	263.1	250.1	254.2		0.226964	0.237873	0.229417	0.870906	0.918548	0.945473
F	617.284	318.8	317.8	318.7	6250	218	218.1	221	260.308	269.1	256.8	257.5		0.414161	0.397388	0.431082	0.922929	0.957802	0.977366
G	205.761	297.8	299	296.9	3125	237.8	239.9	243.1	185.934	273.5	265	265.8		0.606208	0.600746	0.635523	0.99711	1.0314	1.02572
H	68.5871	260.1	277.7	271.6	1562.5	252.1	256.6	256.6	132.81	272.2	264.3	270.1		0.744908	0.75653	0.760407	1.01252	1.05005	1.04115
I	22.8624	216.4	222	229.6	781.25	265.6	267	267.6	94.8645	276.6	268.1	266.6		0.875849	0.853545	0.862165	0.993256	1.03827	1.09774
J	7.62079	195.4	200.6	205.4	390.625	271.8	271.8	273.8	67.7604	259.7	267.7	268.5		0.935984	0.898321	0.919519	1	1.04907	1.10494
K	2.54026	184.9	184.2	187.5	195.312	275.4	278.6	281.2	48.4003	272.5	269.7	267.8		0.970902	0.961754	0.987974	1.00096	1.05299	1.11214
L	0.846754	179.3	180.5	181.6	97.6562	280.1	279.3	278.5	34.5716	276	270.7	274.5		1.01649	0.968284	0.962997	0.978805	1.0265	1.1358
M	0.282251	176	177.5	174.9	48.8281	278.5	276.3	277.5	24.694	276.4	271.5	273.7		1.00097	0.940299	0.953747	0.965318	0.997056	1.09568
N	0.094084	178.7	175.8	175.5	24.4141	279.3	278.3	281.2	17.6386	279.3	275.7	275.5		1.00873	0.958955	0.987974	0.960501	1.00098	1.01955
O	0.031361	175.7	180.2	178.6	12.207	277.2	280.9	280.5	12.599	278.6	272.2	273.6		0.988361	0.983209	0.981499	0.955684	0.998037	1.02675
P	0.010454	174.8	174.3	176.1	0	278.4	282.7	282.5	0	284.7	279.7	281.5		1	1	1	1	1	1
	0	177.3	174.1	175	free probe	175.3	175.5	174.4	free probe	176.2	175.5	174.9		0	0	0	0	0	0
Cycle 6 (25 min)
A	SBC (nM)	10	11	12	MN551(nM)	4	5	6	MN551(nM)	16	17	18		1Fb	2Fb	3Fb	1Fb	2Fb	3Fb
B	50000	366.6	366.9	365.9	100000	179.9	183.4	179.9	1000	247.9	241.8	240.6		0.0421456	0.0851852	0.0655141	0.752863	0.776251	0.811966
C	16666.7	347.9	349.2	346.5	50000	185.8	181.1	183.7	714.286	249.8	245.7	246.8		0.098659	0.0638889	0.100091	0.808206	0.831207	0.879274
D	5555.56	342.3	342.4	343	25000	189.8	187	188.6	510.204	257.3	244.3	249.4		0.136973	0.118519	0.144677	0.830153	0.853778	0.903846
E	1851.85	332.4	331.5	335.3	12500	197.3	198	197.2	364.432	261.2	252.2	253.6		0.208812	0.22037	0.22293	0.870229	0.878312	0.964744
F	617.284	316.5	318.1	318.9	6250	214.2	214.4	216.1	260.308	268.3	257.5	257.9		0.37069	0.372222	0.394904	0.906489	0.934249	0.957265
G	205.761	296.8	299.9	298.1	3125	232.2	235.2	237.3	185.934	271.2	265.9	264.5		0.543103	0.564815	0.587807	1.00477	0.998037	1.01816
H	68.5871	260.4	278.5	269.6	1562.5	247	253	251	132.81	272.9	266.7	268.7		0.684866	0.72963	0.712466	1.0105	1.01276	1.03632
I	22.8624	216.1	220.5	226.6	781.25	261.7	267.5	267.1	94.8645	273.7	266.4	265.9		0.82567	0.863889	0.858963	0.995229	1.00785	1.07051
J	7.62079	194.4	200	204.6	390.625	270.2	269.8	273.3	67.7604	255.5	268.5	268.1		0.907088	0.885185	0.915378	1.00095	1.02257	1.09722
K	2.54026	185.8	183.7	187.2	195.312	274.9	279	277	48.4003	272.2	270.3	272		0.952107	0.97037	0.949045	1.01527	1.0265	1.11218
L	0.846754	179.3	178.5	182.4	97.6562	280	277	279.2	34.5716	275	271.2	273		1.00096	0.951852	0.969063	0.961832	0.995093	1.14637
M	0.282251	174.7	176.2	175.2	48.8281	273.6	274.3	276.1	24.694	273.6	273.1	273.1		0.939655	0.926852	0.940855	0.987595	0.966634	1.08974
N	0.094084	177.7	176.3	178.1	24.4141	276.5	277	278.2	17.6386	278.5	272.3	275.8		0.967433	0.951852	0.959964	0.948473	0.980373	1.03632
O	0.031361	176.3	179.3	176.8	12.207	276.1	280.2	280.4	12.599	275.2	272.5	273.1		0.963602	0.981481	0.979982	0.967557	0.973503	1.0203
P	0.010454	175.3	175.9	177.3	0	279.9	282.2	282.6	0	284.8	277.7	276.7		1	1	1	1	1	1
	0	174.1	175.4	172.4	free probe	175.5	174.2	172.7	free probe	174.1	173.6	172.5		0	0	0	0	0	0
Cycle 7 (30 min)
A	SBC (nM)	10	11	12	MN551(nM)	4	5	6	MN551(nM)	16	17	18		1Fb	2Fb	3Fb	1Fb	2Fb	3Fb
B	50000	366.3	365.7	366.4	100000	177.5	179.4	179.5	1000	244.7	239.5	240.8		0.0317146	0.077135	0.0605187	0.769756	0.751468	0.822851
C	16666.7	346.4	347.7	345.7	50000	181.3	180.8	182.9	714.286	249.7	242.4	244.5		0.0693756	0.0899908	0.0931796	0.797073	0.81409	0.866876
D	5555.56	340.4	342.4	342.1	25000	185.7	182.6	187.2	510.204	255.4	245.7	247.4		0.112983	0.10652	0.134486	0.838049	0.844423	0.920335
E	1851.85	331.4	328.9	334.8	12500	192.7	194.6	195	364.432	263.4	251	253.3		0.182359	0.216713	0.209414	0.882927	0.862035	0.9413
F	617.284	317.1	317.9	318	6250	215.4	210.6	212.9	260.308	276.8	254.5	255.7		0.407334	0.363636	0.381364	0.920976	0.931507	0.957023
G	205.761	294.6	300.1	296.2	3125	230	231.4	233.7	185.934	271.6	259.3	263.7		0.552032	0.554637	0.581172	0.998049	1.00196	1.05765
H	68.5871	260	274.7	268.4	1562.5	246.2	249.3	251.2	132.81	271.5	262.4	267		0.712587	0.719008	0.74928	0.99122	1.02055	1.04298
I	22.8624	217.2	219.2	226.8	781.25	259.9	262.5	265.9	94.8645	273.3	268.2	263.5		0.848365	0.84022	0.89049	0.982439	1.01174	1.06709
J	7.62079	195	199.5	204.8	390.625	268.8	270.1	270.7	67.7604	254	269.1	265.5		0.936571	0.910009	0.936599	1.00293	1.03131	1.1195
K	2.54026	182.8	182.8	187.9	195.312	275.1	274.5	277.1	48.4003	269.8	269.1	269.7		0.999009	0.950413	0.998079	1.01756	1.03327	1.10482
L	0.846754	177.3	178.3	182.5	97.6562	276.3	276.3	277.9	34.5716	274.7	271.9	270.8		1.0109	0.966942	1.00576	0.961951	1.00881	1.13627
M	0.282251	174.5	174.6	175.2	48.8281	273.7	271.5	275.6	24.694	276	267.3	272.9		0.985134	0.922865	0.98367	0.965854	0.97456	1.087
N	0.094084	174.1	177.3	176.7	24.4141	277.4	276.1	277.7	17.6386	276.9	272.1	272.6		1.0218	0.965106	1.00384	0.98439	0.981409	1.0283
O	0.031361	176.2	178.6	180.2	12.207	273.8	278	276	12.599	273.5	268.7	271.9		0.986125	0.982553	0.987512	0.967805	0.968689	1.01468
P	0.010454	174.3	174.9	177.4	0	275.2	279.9	277.3	0	283.1	276.7	276.5		1	1	1	1	1	1
	0	176.1	173.5	174.2	free probe	174.3	171	173.2	free probe	173.9	175.9	174.1		0	0	0	0	0	0
Cycle 8 (35 min)
A	SBC (nM)	10	11	12	MN551(nM)	4	5	6	MN551(nM)	16	17	18		1Fb	2Fb	3Fb	1Fb	2Fb	3Fb
B	50000	364.5	365.4	364	100000	179.5	176.8	180.3	1000	245.9	236.7	239.8		0.0515063	0.0484461	0.0773585	0.739713	0.768173	0.775378
C	16666.7	347.8	350.1	344.7	50000	181.4	180.1	181.9	714.286	248.4	243	240.7		0.0699708	0.0786106	0.0924528	0.780861	0.805501	0.87581
D	5555.56	343.4	341.4	341.1	25000	183.3	181	184.6	510.204	253.6	245.4	243.7		0.0884354	0.0868373	0.117925	0.833493	0.846758	0.913607
E	1851.85	331.2	330.8	330.4	12500	191.6	193.5	193.1	364.432	259.5	248.8	251.3		0.169096	0.201097	0.198113	0.856459	0.878193	0.953564
F	617.284	316.5	317.6	319.4	6250	210.3	208.4	210.7	260.308	261.7	255.8	254.5		0.350826	0.337294	0.364151	0.905263	0.911591	1.00648
G	205.761	296.7	301.8	297.2	3125	227.5	229	230.8	185.934	267.5	260.6	263.3		0.517979	0.525594	0.553774	0.994258	1	1.04752
H	68.5871	258.1	274.5	266.9	1562.5	242.8	247	247.2	132.81	271	263.9	265.1		0.666667	0.690128	0.708491	0.992344	1.02947	1.03024
I	22.8624	216.6	216.6	225.8	781.25	258.5	261.9	262	94.8645	272.9	263.9	265.9		0.819242	0.826325	0.848113	0.964593	1.00884	1.08639
J	7.62079	194.2	196.5	201.8	390.625	268.6	269.4	269.6	67.7604	254.8	266.5	267.2		0.917396	0.894881	0.919811	0.971292	1.01965	1.13067
K	2.54026	182.6	180.5	184.6	195.312	274.5	272.6	275.9	48.4003	270.6	266.6	269.9		0.974733	0.924132	0.979245	0.993301	1.04322	1.11339
L	0.846754	176.2	176	178.6	97.6562	278.5	276	278	34.5716	271.5	268.4	271.9		1.01361	0.95521	0.999057	0.941627	1.02554	1.15119
M	0.282251	175.8	175.9	172.4	48.8281	274.7	271.5	274.9	24.694	275.6	267.5	271.6		0.976676	0.914077	0.969811	0.966507	0.991159	1.12635
N	0.094084	174.4	174.9	174.1	24.4141	275.6	275.1	278.3	17.6386	275.9	271.7	272.3		0.985423	0.946984	1.00189	0.97512	0.989194	1.06803
O	0.031361	175.9	177.1	174.9	12.207	273.1	278.2	278.4	12.599	273.2	268.6	268.9		0.961127	0.97532	1.00283	0.927273	0.980354	1.0324
P	0.010454	173.3	174.2	173.7	0	277.1	280.9	278.1	0	284	277.1	278.5		1	1	1	1	1	1
	0	174.9	173.9	173.1	free probe	174.2	171.5	172.1	free probe	173.5	173.1	171.8		0	0	0	0	0	0
Cycle 9 (40 min)
A	SBC (nM)	10	11	12	MN551(nM)	4	5	6	MN551(nM)	16	17	18		1Fb	2Fb	3Fb	1Fb	2Fb	3Fb
B	50000	363.9	365	364.6	100000	176.8	177.8	177.3	1000	242	235.6	236		0.0249252	0.0720803	0.0591549	0.720503	0.739879	0.769883
C	16666.7	346.9	346.3	344.6	50000	179.4	179.3	176.9	714.286	247.1	241.1	241		0.0508475	0.0857664	0.0553991	0.76499	0.80668	0.839873
D	5555.56	339.9	341	339.2	25000	182.2	182.3	182.6	510.204	253.4	244.2	247.6		0.0787637	0.113139	0.10892	0.797872	0.853239	0.899258
E	1851.85	330.6	325.8	329.7	12500	188.2	190.5	188.9	364.432	260.7	248.6	247.4		0.138584	0.187956	0.168075	0.846228	0.880567	0.930011
F	617.284	314.2	317.3	317.3	6250	206.4	206	206.9	260.308	270.6	251.9	252.8		0.32004	0.32938	0.337089	0.903288	0.926113	0.941676
G	205.761	294.1	298.7	294.7	3125	224.7	225.6	228.2	185.934	267.9	259.7	261.7		0.502493	0.508212	0.537089	0.980658	1.02935	1.00636
H	68.5871	259.6	275.1	268	1562.5	240.7	243.8	245.3	132.81	267.3	263.4	263.6		0.662014	0.67427	0.697653	1.0058	1.04656	1.03393
I	22.8624	216.6	218.6	226.3	781.25	255.4	257.4	259.2	94.8645	271.2	265.1	264.1		0.808574	0.798358	0.828169	0.979691	1.04656	1.07847
J	7.62079	191.2	198.4	202.5	390.625	265.9	265.5	267.9	67.7604	251.7	265.7	262.8		0.91326	0.872263	0.909859	0.983559	1.03239	1.10604
K	2.54026	181.5	181.4	186.2	195.312	271.1	271.6	274.3	48.4003	268.1	267.5	268.9		0.965105	0.92792	0.969953	0.999033	1.03036	1.09968
L	0.846754	177	178.5	179.5	97.6562	276	273.5	277.4	34.5716	272.7	268.3	272.7		1.01396	0.945255	0.999061	0.946809	1.0081	1.14316
M	0.282251	174.2	173.5	172.6	48.8281	274.1	268.9	274	24.694	273.5	267.3	272.4		0.995015	0.903285	0.967136	0.951644	0.997976	1.10286
N	0.094084	174.7	174.6	175.3	24.4141	274.3	276.2	275	17.6386	272.9	270.4	271.6		0.997009	0.969891	0.976526	0.960348	1.02024	1.02863
O	0.031361	173.8	175.4	174.3	12.207	273.5	276.3	274.8	12.599	274.9	267.4	269.4		0.989033	0.970803	0.974648	0.941973	1.01417	1.03818
P	0.010454	171.3	172.9	174.6	0	274.6	279.5	277.5	0	283.8	275.6	276.7		1	1	1	1	1	1
	0	173.6	174.4	172.5	free probe	174.3	169.9	171	free probe	173.6	172.5	174.9		0	0	0	0	0	0
Cycle 10 (45 min)
A	SBC (nM)	10	11	12	MN551(nM)	4	5	6	MN551(nM)	16	17	18		1Fb	2Fb	3Fb	1Fb	2Fb	3Fb
B	50000	363.2	364.1	363.4	100000	177.8	177.8	176.8	1000	240.4	234.3	234.3		0.0384226	0.0729455	0.0433109	0.719653	0.724449	0.785249
C	16666.7	345.5	346.8	344.1	50000	177.6	176.4	178.8	714.286	244.8	240.9	237.3		0.0364004	0.0600185	0.0625602	0.788054	0.762525	0.874187
D	5555.56	339	339	338.8	25000	182.9	178.7	181.7	510.204	249.6	242.3	242.1		0.0899899	0.0812558	0.0904716	0.804432	0.846693	0.869848
E	1851.85	329.7	326.8	329.5	12500	187.7	189.4	187	364.432	258.2	246.6	249.6		0.138524	0.180055	0.141482	0.855491	0.854709	0.946855
F	617.284	314.3	315.4	316.2	6250	206.3	203.4	204.6	260.308	260.9	250.1	251.9		0.326593	0.309326	0.310876	0.908478	0.918838	0.962039
G	205.761	293.4	298.2	295.5	3125	221.1	221.8	224.3	185.934	267	258.5	259.4		0.476239	0.479224	0.500481	0.996146	1.001	1.02711
H	68.5871	257.2	272.2	265.1	1562.5	237.7	240.6	241.5	132.81	269.8	264.2	264.3		0.644085	0.652816	0.666025	1.01541	1.02505	1.04772
I	22.8624	214.4	216.6	224.1	781.25	254.7	257	260.1	94.8645	269.5	261.1	262.4		0.815976	0.804247	0.845043	0.992293	1.01202	1.07484
J	7.62079	191.9	197	200.4	390.625	263.5	265.1	266.6	67.7604	251.5	263.4	263.1		0.904954	0.87904	0.907603	1	1.03307	1.13341
K	2.54026	180.3	180.7	183.1	195.312	272.7	272.1	273.8	48.4003	267.1	263.9	265.8		0.997978	0.943675	0.976901	0.99711	1.03006	1.13774
L	0.846754	175.3	178.7	180.2	97.6562	274	272	275	34.5716	271	269.7	270.4		1.01112	0.942752	0.98845	0.970135	1.03808	1.16052
M	0.282251	173	173.3	172.8	48.8281	273.6	269	274.5	24.694	271.7	265.8	269.2		1.00708	0.915051	0.983638	0.977842	0.996994	1.13232
N	0.094084	173.7	173.5	172.6	24.4141	269.3	272.6	275.3	17.6386	271.9	267.8	272.4		0.9636	0.948292	0.991338	0.991329	0.986974	1.06616
O	0.031361	174.5	177.4	177.3	12.207	272.2	279	274.1	12.599	272.1	266.8	270.3		0.992922	1.00739	0.979788	0.958574	0.978958	1.05206
P	0.010454	173	173.2	174.6	0	272.9	278.2	276.2	0	279.9	272.7	275.4		1	1	1	1	1	1
	0	173.2	171.9	170.8	free probe	174	169.9	172.3	free probe	173.2	172.5	169.1		0	0	0	0	0	0
Cycle 11 (50 min)
A	SBC (nM)	10	11	12	MN551(nM)	4	5	6	MN551(nM)	16	17	18
B	50000	363.1	364.1	363.1	100000	175.2	178.3	179.1	1000	237.7	229.7	230.1					0.696215	0.721619	0.75508
C	16666.7	344.3	345.4	342.4	50000	177.8	172.8	175.8	714.286	240.4	237.5	238.1					0.752988	0.78381	0.833155
D	5555.56	339	339.5	340.2	25000	182.7	179.2	179.8	510.204	250.5	240.1	242.6					0.796813	0.826259	0.886631
E	1851.85	329.4	325.9	331.9	12500	189.1	187	187.4	364.432	257.4	247.5	246.7					0.841633	0.864758	0.908021
F	617.284	313.3	312.7	316.5	6250	201.7	201	202.3	260.308	272.8	249.1	251.5					0.909363	0.923001	0.957219
G	205.761	290.7	298.9	296.7	3125	217.2	219.7	223.2	185.934	267	260.7	257.4					0.979084	1.01283	1
H	68.5871	255.8	275.4	264.7	1562.5	233.7	239.5	237.9	132.81	266.6	259.3	264.4					1.01594	1.02172	1.03636
I	22.8624	213.7	216.4	220.9	781.25	251	254.5	254.7	94.8645	271.8	262.9	260.9					0.978088	1.0385	1.06631
J	7.62079	191.8	197.3	201.1	390.625	262.1	264.5	265.6	67.7604	249.8	261.8	263.5					0.984064	1.03554	1.07594
K	2.54026	181.2	180.1	183.1	195.312	270.5	271.3	274.6	48.4003	265.8	265.5	266.5					1.0249	1.02962	1.12727
L	0.846754	174.6	176.5	178.7	97.6562	274	273.6	273.5	34.5716	270.4	266.3	266.5					0.967131	1.00592	1.11444
M	0.282251	172.7	174.6	171.3	48.8281	271.3	267.7	270.2	24.694	270.8	264.1	268.1					0.98506	0.994077	1.08877
N	0.094084	171.1	174.6	173.6	24.4141	272.7	273.6	274.3	17.6386	272.7	267.2	271.7					0.99502	0.996051	1.04599
O	0.031361	175.4	175.3	173.4	12.207	272.7	277	274.7	12.599	271.5	266.2	266.8					0.938247	0.985192	1.02032
P	0.010454	173.8	171.6	174.2	0	275.4	278	277.3	0	279.9	275	274.1					1	1	1
	0	173.9	172.4	171.3	free probe	172.6	169.3	170.4	free probe	171.9	172	170.8					0	0	0
Cycle 12 (55 min)
A	SBC (nM)	10	11	12	MN551(nM)	4	5	6	MN551(nM)	16	17	18
B	50000	362.1	363.2	362.1	100000	175.2	177.8	176.4	1000	236.1	228.9	227					0.673704	0.697203	0.755864
C	16666.7	343.3	345.8	342.3	50000	174	176.4	177	714.286	240.5	233.8	234.5					0.742802	0.738669	0.817697
D	5555.56	339.6	339	337.1	25000	177.3	177.9	177.6	510.204	249.1	240.9	240.8					0.806142	0.803279	0.882729
E	1851.85	328.7	327.5	330.4	12500	184.9	185.8	184	364.432	255.9	243.7	246.3					0.84261	0.832208	0.929638
F	617.284	313.7	314.1	315.1	6250	199.5	199.1	199	260.308	260.4	247.8	250.4					0.865643	0.898746	0.973348
G	205.761	292.6	296.7	292.7	3125	215.6	217.4	218.7	185.934	264.6	257.3	257.1					0.962572	0.978785	1.02239
H	68.5871	254.7	275.4	263.7	1562.5	232.6	237.1	235.3	132.81	265.7	259.8	261.2					0.992322	0.994214	1.04051
I	22.8624	215.3	216.9	223.5	781.25	249.8	253.4	255.1	94.8645	269.6	262.3	258.8					0.956814	0.995178	1.07463
J	7.62079	190.6	196.1	200.9	390.625	260.1	263.6	262.7	67.7604	248.6	262.7	264					0.97025	0.994214	1.11194
K	2.54026	179.4	178.4	185.4	195.312	268.5	272.6	271	48.4003	266.6	265.4	263.4					1.01152	1.01639	1.12367
L	0.846754	173.6	174.8	178.1	97.6562	274	271.6	272.1	34.5716	269	266.6	269.7					0.959693	0.988428	1.17377
M	0.282251	171.7	172.8	173.5	48.8281	273	268.8	270.6	24.694	272.3	264.5	268.4					0.979846	0.941176	1.1194
N	0.094084	173.4	172.6	174.1	24.4141	272.9	273.9	271.7	17.6386	273	266.9	270.4					0.974088	0.974928	1.04691
O	0.031361	173.6	174	175.5	12.207	273.5	276.9	272	12.599	270.3	265	268.4					0.952975	0.966249	1.05011
P	0.010454	172	171.7	172.5	0	271.9	276.9	277.9	0	281.3	270.9	274.2					1	1	1
	0	171.9	168.4	170.3	free probe	172.4	169.9	171.7	free probe	171	171.2	169.6					0	0	0
Cycle 13 (60 min)
A	SBC (nM)	10	11	12	MN551(nM)	4	5	6	MN551(nM)	16	17	18
B	50000	362.4	361.8	361.9	100000	175.9	175	176.8	1000	234.8	228.6	229.2					0.689	0.683099	0.72766
C	16666.7	344.3	344.5	342.8	50000	174.5	172.6	174.8	714.286	237.3	232.8	234.9					0.744	0.746479	0.796809
D	5555.56	339.2	337.2	336.6	25000	176.7	177.8	178.2	510.204	246.3	236.8	237.8					0.812	0.81992	0.851064
E	1851.85	326.9	325.9	327.9	12500	182.2	184.6	184.5	364.432	253.9	241.9	243.7					0.857	0.827968	0.906383
F	617.284	313.5	311.9	314.8	6250	196	198.3	197.2	260.308	265.9	245.3	247.3					0.895	0.915493	0.958511
G	205.761	291.3	296.7	292.1	3125	213.4	214.8	217.7	185.934	263.3	254.6	258.3					1.017	1.00805	1.02872
H	68.5871	257.3	273.3	263.6	1562.5	229.8	234.4	235.2	132.81	266.2	258.7	258.4					1.027	1.02314	1.03723
I	22.8624	213.4	217	223	781.25	247.8	252.2	252.5	94.8645	269.2	258.5	260.3					0.995	1.02716	1.06702
J	7.62079	191	195.8	200.1	390.625	258	259.6	261	67.7604	247.9	260.8	262.2					1.006	1.02012	1.08936
K	2.54026	178	180.7	180.5	195.312	267.5	266.1	267.7	48.4003	264.6	263.3	264.3					1.017	1.03421	1.12234
L	0.846754	173	174.9	176.2	97.6562	271.3	272	270.5	34.5716	270.8	265.4	266.7					0.964	1.00805	1.12128
M	0.282251	170.2	173.6	170.9	48.8281	269	267	271.1	24.694	269	266.5	266.9					0.972	0.953722	1.06915
N	0.094084	174.5	174.3	173.8	24.4141	270.1	275.4	274.1	17.6386	271.5	263.7	266.8					0.994	0.996982	1.05532
O	0.031361	171.6	174.5	175.4	12.207	272.6	275.5	274.9	12.599	268.9	264.1	266.9					0.969	0.988934	1.04255
P	0.010454	171.6	169.6	171.1	0	272.9	276.2	274.9	0	276.5	272.4	272.3					1	1	1
	0	172	172.4	170.8	free probe	172.8	171.4	171.4	free probe	171.1	170.5	170					0	0	0
Cycle 14 (65 min)
A	SBC (nM)	10	11	12	MN551(nM)	4	5	6	MN551(nM)	16	17	18
B	50000	361.2	361.4	361.7	100000	176.7	176.9	175.2	1000	234.6	226.2	224.7					0.676829	0.671984	0.721058
C	16666.7	343	344.4	341.1	50000	175.6	173.5	174.3	714.286	240.4	233.7	232.7					0.752033	0.733799	0.813671
D	5555.56	336.3	339.1	335.9	25000	176.4	175.6	177.3	510.204	246.5	235.8	237.4					0.805894	0.822532	0.896362
E	1851.85	329	326	328.1	12500	180.8	180.5	183.2	364.432	256.9	241.2	244					0.836382	0.846461	0.923925
F	617.284	313.8	312	315.5	6250	195.3	193.7	195.1	260.308	264.3	245.7	249.8					0.900407	0.892323	0.965821
G	205.761	290.3	296.5	292.5	3125	209.5	212.1	214	185.934	264.5	255.7	256.1					1.01423	0.984048	1.03197
H	68.5871	255	271.7	261.8	1562.5	227.1	232.1	231	132.81	263.1	257	258					1.01524	1.01396	1.04631
I	22.8624	214.5	215.9	220.7	781.25	246.6	249.8	252.1	94.8645	267.2	260.7	259.4					1.01931	1.03091	1.11136
J	7.62079	188.7	193.9	199.9	390.625	258.3	259.8	260.3	67.7604	247.1	259.2	261.7					1.02846	1.02094	1.129
K	2.54026	177.8	178.2	183.7	195.312	267.3	269.3	268.4	48.4003	266	262.3	263.7					1.03659	1.03988	1.12569
L	0.846754	175.4	175.8	176.9	97.6562	274.6	269.4	270.7	34.5716	270.2	264.8	269.3					0.995935	1.02193	1.15877
M	0.282251	170.3	171.2	170	48.8281	270.5	265.8	271.3	24.694	268.9	262.9	267.2					1.01728	0.96012	1.11577
N	0.094084	175.3	173.6	170.7	24.4141	273.7	273.1	272.6	17.6386	271.6	263.6	267.8					1.02947	0.994018	1.07056
O	0.031361	171.5	173.6	172.9	12.207	271	274.1	272.7	12.599	269.7	262.2	264.7					0.980691	0.988036	1.08269
P	0.010454	170.6	171.6	170.5	0	269.9	273.8	275.7	0	279.7	270.9	271.9					1	1	1
	0	168.5	170.5	169.5	free probe	171.4	167.6	169.8	free probe	169.5	168.9	168					0	0	0
Cycle 15 (70 min)
A	SBC (nM)	10	11	12	MN551(nM)	4	5	6	MN551(nM)	16	17	18
B	50000	360.1	361.6	360.2	100000	172.5	174.8	174.1	1000	232.3	224.1	225.6					0.644135	0.659681	0.709571
C	16666.7	342.4	344	340	50000	175.4	171.4	175.7	714.286	234.2	233.9	231.4					0.749503	0.722555	0.781078
D	5555.56	337.4	336.6	336.9	25000	174.6	173	176.3	510.204	243.9	236.5	236.5					0.784294	0.813373	0.858086
E	1851.85	327.4	322.9	328.8	12500	179.3	180.8	181	364.432	254	241.3	242.7					0.842942	0.845309	0.952695
F	617.284	313.1	311.2	313.8	6250	192.4	192.2	193.5	260.308	263.9	246.1	246.5					0.888668	0.909182	0.976898
G	205.761	292.3	294.7	291.2	3125	209.2	209.9	211.1	185.934	261.8	255.7	253.9					0.986083	0.987026	1.0275
H	68.5871	256.3	271.9	264	1562.5	224.9	229.8	228.8	132.81	263.9	255.7	259					1.02584	1.02096	1.07481
I	22.8624	211.8	213.9	222.1	781.25	245	249.1	251.2	94.8645	266.7	258.8	259.1					0.983101	1.02994	1.10121
J	7.62079	187.4	194	199.8	390.625	255.8	259.1	259	67.7604	246.9	261.9	262.5					0.998012	1.01397	1.11001
K	2.54026	178.6	177.8	182.8	195.312	267.5	266.8	268.2	48.4003	263.4	262.8	262.4					1.02584	1.05988	1.13641
L	0.846754	172.5	176.1	176.4	97.6562	272.4	269	267.6	34.5716	268.1	263.8	265.3					0.968191	1.02794	1.15732
M	0.282251	170.7	170.2	171	48.8281	270.6	267.2	269.2	24.694	268.1	260.7	266.2					0.980119	1.001	1.13641
N	0.094084	171.1	170.8	172.2	24.4141	270.4	271.1	269.6	17.6386	270.9	265	268.1					1.01193	1.00599	1.07261
O	0.031361	173.6	174.8	173.4	12.207	268.7	270.7	271.4	12.599	270	262.2	263.7					0.957256	0.961078	1.0319
P	0.010454	170	168.8	170.5	0	272.6	275.2	273.6	0	276.9	270.7	272.1					1	1	1
	0	170.6	170.9	169.3	free probe	170.5	170.2	168.9	free probe	169.2	168.7	165.6					0	0	0
Cycle 16 (75 min)
A	SBC (nM)	10	11	12	MN551(nM)	4	5	6	MN551(nM)	16	17	18
B	50000	359.5	359.3	360.7	100000	173.2	173.6	174.8	1000	228.8	223.6	223.9					0.626104	0.627745	0.676564
C	16666.7	342.9	343.5	340.6	50000	172.4	172.3	175	714.286	233.1	230.4	229.7					0.719333	0.754491	0.760339
D	5555.56	336.2	336.7	335.7	25000	175	173.3	175.5	510.204	241.7	234	234.3					0.761531	0.811377	0.846235
E	1851.85	328.1	323.9	326.8	12500	177.5	179.3	179.5	364.432	252.5	240.2	242					0.837095	0.830339	0.885472
F	617.284	311.6	313.4	314.6	6250	191.5	191.5	191.1	260.308	263.7	246.3	246.4					0.867517	0.906188	0.921527
G	205.761	291.1	293.9	291.2	3125	206.3	204.2	209	185.934	261	254.7	255.1					0.968597	0.988024	1.00848
H	68.5871	253.2	271.8	261.8	1562.5	221.4	228.3	226.7	132.81	261.1	257.1	257					0.981354	1.03992	1.01591
I	22.8624	211.1	215.8	220.2	781.25	241.6	246.3	245.8	94.8645	267.4	256.2	257.5					0.969578	1.02395	1.0562
J	7.62079	188.7	193.1	199.7	390.625	253.8	257.7	259.4	67.7604	245.6	261.2	260.3					0.994112	1.03094	1.09226
K	2.54026	178	179.8	182.8	195.312	265	265.7	266.3	48.4003	265	262.8	263.9					1.01178	1.0519	1.10817
L	0.846754	171.4	174.5	174.6	97.6562	270.8	268.2	268.2	34.5716	268.6	264	267.3					0.981354	1.04092	1.12937
M	0.282251	171.5	170.6	170.1	48.8281	271.6	264.4	268.2	24.694	267.2	260.6	266.3					0.971541	0.982036	1.0965
N	0.094084	171.6	171.7	171.8	24.4141	266.7	270.7	269.7	17.6386	269.7	261	265.8					0.96369	1.002	1.02757
O	0.031361	171	172.3	172	12.207	270.4	274	271.3	12.599	267.8	262.4	265.2					0.970559	1.00499	1.03287
P	0.010454	170.1	171.2	172.4	0	271.5	275.8	272.7	0	276.6	270.7	271.3					1	1	1
	0	167.5	169.7	168.2	free probe	170.4	166.2	171.6	free probe	169.4	166.6	168					0	0	0
Cycle 17 (80 min)
A	SBC (nM)	10	11	12	MN551(nM)	4	5	6	MN551(nM)	16	17	18
B	50000	359.4	359.5	359.3	100000	171.3	171.9	173.8	1000	225.6	218.5	216.9					0.613254	0.661706	0.665254
C	16666.7	341.2	343.3	339.8	50000	172.9	171.9	172.9	714.286	232.6	228	230.1					0.725025	0.736111	0.761653
D	5555.56	336.4	335	335.5	25000	175.6	173.9	174.2	510.204	242.2	232.8	232.8					0.757666	0.781746	0.841102
E	1851.85	325.2	324.3	325.7	12500	178.2	178.8	179.3	364.432	247.6	239.7	241.1					0.835806	0.83631	0.908898
F	617.284	309.6	312.7	310.8	6250	189.4	188.3	189.1	260.308	261.7	244	245.4					0.870425	0.899802	0.929025
G	205.761	289.9	294.3	291.6	3125	203.4	206.6	208.6	185.934	258.5	253.6	253.9					0.979228	0.981151	1.01907
H	68.5871	252.1	270.5	263.8	1562.5	219.9	226.2	226.2	132.81	260.1	258.3	257.3					0.994065	1.02976	1.00106
I	22.8624	208.9	213.5	219.1	781.25	243.5	243.3	244.6	94.8645	267	255.6	257					0.970326	1.03075	1.06038
J	7.62079	190.1	194.8	200.7	390.625	251.2	256	254.8	67.7604	244.8	258.8	260					0.987141	1.01984	1.07733
K	2.54026	178.7	176.3	180.9	195.312	263	264.2	266.3	48.4003	260.7	261.6	261.1					1.01879	1.02778	1.11547
L	0.846754	171.8	174.8	175.5	97.6562	269.4	268.8	268.4	34.5716	266.7	263	265.5					0.990109	1.0119	1.14089
M	0.282251	169.3	171.2	169.8	48.8281	268	262.4	267.4	24.694	266.3	259.8	264.5					0.95549	0.987103	1.09004
N	0.094084	170	168.3	170.9	24.4141	268.3	269.1	272.2	17.6386	268.7	263.6	265.7					0.993076	0.991071	1.02754
O	0.031361	171.3	171.9	170.9	12.207	267.6	271.5	270.5	12.599	266.9	261.8	264.1					0.967359	0.981151	1.01483
P	0.010454	171.2	168.5	168.2	0	269.2	274.1	272.4	0	276.4	268.3	269.2					1	1	1
	0	169.8	170	170.1	free probe	170.5	167.5	168.8	free probe	168.3	169	167.9					0	0	0
Cycle 18 (85 min)
A	SBC (nM)	10	11	12	MN551(nM)	4	5	6	MN551(nM)	16	17	18
B	50000	359.5	359.2	358.8	100000	171.3	172.9	175.9	1000	225.5	216.3	216.4					0.588406	0.626263	0.638738
C	16666.7	340.5	342.4	339.3	50000	174.4	170.3	170.9	714.286	231.8	229.8	227.7					0.690821	0.716162	0.739935
D	5555.56	334.4	333.6	335.5	25000	175.2	172.8	175.3	510.204	241.3	233	230.9					0.752657	0.809091	0.837867
E	1851.85	325.7	322	324.4	12500	177.2	178.6	177.1	364.432	250.7	240	238.2					0.795169	0.859596	0.879217
F	617.284	310.7	310.1	313.6	6250	188.6	187	185.9	260.308	259.6	242.3	245					0.850242	0.887879	0.91839
G	205.761	290.7	294.5	287.8	3125	200	204.1	207.2	185.934	258.8	251.9	254.6					0.956522	0.974747	0.994559
H	68.5871	252.7	268.7	261.9	1562.5	217.7	223.8	222.2	132.81	261.9	254.4	255.1					0.963285	1.02323	1.0185
I	22.8624	209	214.6	219.1	781.25	239.7	243.2	244	94.8645	266.7	258.9	256.6					0.97971	1.0303	1.05985
J	7.62079	188.4	192.5	197.7	390.625	252.4	253.2	256.8	67.7604	245.5	257.5	257.1					0.975845	1.02424	1.09576
K	2.54026	176.8	177.8	180.6	195.312	263.1	267.7	264.2	48.4003	261	260	260.2					0.985507	1.03535	1.11317
L	0.846754	169.1	173.4	172	97.6562	269.6	267.6	267.3	34.5716	265.8	260.5	262.2					0.942995	1.01414	1.14255
M	0.282251	169.3	168.1	169.7	48.8281	265.3	264.5	268.7	24.694	265.9	259.6	264.7					0.950725	0.975758	1.10881
N	0.094084	169.8	170.6	172.4	24.4141	267.3	269	269.3	17.6386	269.5	263.2	266.6					0.960386	1.00101	1.01632
O	0.031361	171.8	170.7	171.6	12.207	266.9	273.6	271	12.599	266.8	261.1	263.5					0.930435	1.00202	1.00218
P	0.010454	169.2	169.7	168.2	0	270.3	273.9	268.8	0	276.4	269.8	270					1	1	1
	0	171.2	169.7	168.4	free probe	168.1	168.2	170.1	free probe	167	168.5	165.7					0	0	0
Cycle 19 (90 min)
A	SBC (nM)	10	11	12	MN551(nM)	4	5	6	MN551(nM)	16	17	18
B	50000	358.7	358.4	358.2	100000	173.6	172.1	173.3	1000	221.9	215.7	218.2					0.585899	0.612802	0.63412
C	16666.7	340.1	341.6	339.7	50000	171.1	171.4	171.4	714.286	231.5	227.2	223.6					0.692155	0.714586	0.734979
D	5555.56	333.1	335.2	335.2	25000	173.7	171.8	173.4	510.204	238.4	229.8	230.1					0.741807	0.773347	0.827253
E	1851.85	326	321.8	325.8	12500	175.5	177.6	177.2	364.432	250.8	236.4	238.1					0.812314	0.828961	0.885193
F	617.284	311.8	309.9	310.3	6250	186.1	186.1	186.8	260.308	262.3	242.4	243.6					0.855015	0.919203	0.920601
G	205.761	288.8	293.7	291.7	3125	200.8	200.1	202.7	185.934	260.4	252.4	253.1					0.962264	0.994753	0.973176
H	68.5871	253.7	269.1	261	1562.5	215.5	222.5	219.3	132.81	259.5	254.7	254.5					0.986097	1.02518	1.00644
I	22.8624	210.3	211.1	216.6	781.25	234.8	241.1	242.2	94.8645	266.8	254.8	256.5					0.98709	1.01889	1.0515
J	7.62079	186.1	194.2	198.2	390.625	252.7	254.1	254.6	67.7604	240.3	258.4	256.5					0.985104	1.03778	1.08155
K	2.54026	174	177.6	179.6	195.312	263.2	262.7	264.2	48.4003	261.5	261.8	260					0.993049	1.03673	1.11052
L	0.846754	169.7	172.8	171.3	97.6562	269.2	264.6	266.4	34.5716	265.2	259.6	264.4					0.973188	1.01679	1.10515
M	0.282251	171.8	169.7	168.9	48.8281	267.5	261.6	266.8	24.694	265.2	260.8	266					0.973188	0.96852	1.10193
N	0.094084	168.9	171.5	168.8	24.4141	267.1	268	268	17.6386	267.6	262.4	265.6					0.981132	0.996852	1.01502
O	0.031361	170.1	171.6	171.3	12.207	265.9	270.4	269.6	12.599	264.8	261.5	262.4					0.963257	0.986359	1.01824
P	0.010454	168.3	169	168.3	0	266.9	271.7	274.7	0	274.2	268	268.2					1	1	1
	0	166.2	168.7	164.4	free probe	170.5	167.4	168.6	free probe	167.6	167.6	167.6					0	0	0
Cycle 20 (95 min)
A	SBC (nM)	10	11	12	MN551(nM)	4	5	6	MN551(nM)	16	17	18
B	50000	357.6	358.3	358.6	100000	173.5	172.6	172.7	1000	219.8	214.7	216.9					0.563654	0.559271	0.642151
C	16666.7	341.6	341.2	339.2	50000	172.8	169.6	168.8	714.286	227.4	225	224.1					0.6793	0.673759	0.754116
D	5555.56	334.1	334.4	335.1	25000	172	171.5	174.2	510.204	239.1	230.3	229.4					0.749271	0.765957	0.816685
E	1851.85	324.8	320.3	325.2	12500	173.9	175.9	174.2	364.432	248.1	236.9	236.1					0.784257	0.806484	0.88584
F	617.284	307.9	310.4	311.2	6250	185.4	182.6	184	260.308	257.9	242.2	243.1					0.85034	0.886525	0.940724
G	205.761	289.5	293.5	287.6	3125	196.8	199	200.3	185.934	257.9	250.3	253.5					0.95724	0.963526	0.993414
H	68.5871	251.9	270	260.8	1562.5	211.8	219.4	217.9	132.81	261.6	254.4	254.2					0.980564	0.976697	1.02854
I	22.8624	210	214	218.2	781.25	235.9	240.5	241.6	94.8645	263.8	256.5	255.8					0.969874	1.01621	1.06257
J	7.62079	188.9	192.7	195.1	390.625	247.1	252.2	253.1	67.7604	241.9	259.2	259.1					0.966958	1.00507	1.09879
K	2.54026	175.5	175	177.1	195.312	261.6	262	262.5	48.4003	262.6	256.8	256.9					1.00194	1.01317	1.12953
L	0.846754	172.2	171.7	174.4	97.6562	269.4	265.8	266.6	34.5716	265.2	259.7	259.1					0.955296	1.01824	1.14709
M	0.282251	171.7	167.4	166	48.8281	266	264.8	266.2	24.694	265.5	259.2	263.5					0.964043	0.970618	1.12843
N	0.094084	169.1	170.9	171	24.4141	267.6	267.9	270.5	17.6386	268.6	263.9	262.1					0.961127	0.976697	1.06257
O	0.031361	169.5	169.2	173.9	12.207	267.6	270.1	269.5	12.599	265.6	258.5	261.8					0.947522	0.978723	1.0494
P	0.010454	166.2	165.6	168.6	0	269.1	270.9	272.3	0	276.2	267.1	270.7					1	1	1
	0	170.2	171.5	167	free probe	167.7	168.2	168.3	free probe	168.1	166.2	165.8					0	0	0
n=2		Anisotropy data 485,520,520
			T=0=4min
Cycle 1 (0 min)
		SBC titration				MN551 titration				MN551 below Ki titration				MN551 titration bound fraction			MN551 titration below Ki bound fraction				Slope: Kinact/Ki (M-1min-1)												Michaelis-Menten
A	SBC (nM)	10	11	12	MN551(nM)	13	14	15	MN551(nM)	16	17	18		13	14	15	16	17	18		4520.9												Best-fit values
B	50000	375.6	375.6	375.7	100000	190.3	186.7	188	1000	269.9	271.7	271.6		0.0673077	0.0633862	0.0940466	0.75614	0.71807	0.746824		Slope: Kinact/Ki (M-1s-1)												Vmax	0.01406
C	16666.7	359	357.6	358.1	50000	193.5	190.2	192.1	714.286	268.7	271.2	271.8		0.0952797	0.0925771	0.129422	0.738596	0.769158	0.72323		75.3483												Km	3110
D	5555.56	345.3	348.7	345.1	25000	198.8	198.4	196.9	510.204	275	274.4	276.6		0.141608	0.160967	0.170837	0.791228	0.767266	0.789474		Ki(nM)												95% CI (profile likelihood)
E	1851.85	341.1	342.6	338.1	12500	219.4	218.9	213.4	364.432	276.2	273.5	275.3		0.321678	0.331943	0.313201	0.825439	0.793756	0.777677		3110												Vmax	0.01305 to 0.01515
F	617.284	333.1	327.8	330.3	6250	237.6	233.5	230.5	260.308	282.7	278.6	278.9		0.480769	0.453711	0.460742	0.864912	0.823084	0.833938		Kinact (s-1)	Kinact (min-1)											Km	2377 to 4059
G	205.761	310.1	312.5	308.8	3125	257.3	259	255.2	185.934	289	286.4	283.8		0.652972	0.666389	0.673857	0.897368	0.900662	0.877495		0.000234333	0.01406											Goodness of Fit
H	68.5871	270.1	267.6	264.5	1562.5	269	277.6	269.7	132.81	291	288.5	284.3		0.755245	0.821518	0.798965	0.914035	0.932829	0.909256		t 1/2 (min)												Degrees of Freedom	8
I	22.8624	227	219.8	214.5	781.25	283.4	280.3	277	94.8645	288.2	290	287		0.881119	0.844037	0.86195	0.932456	0.921476	0.931942		49.2888												R squared	0.9902
J	7.62079	199.9	199.5	197.4	390.625	289.8	285.6	278.9	67.7604	292.6	292.6	290.9		0.937063	0.88824	0.878343	0.818421	0.939451	0.944646														Sum of Squares	2.332e-06
K	2.54026	193.1	191.9	187.1	195.312	290.7	287.5	284.1	48.4003	291.8	289.2	291		0.94493	0.904087	0.92321	0.920175	0.956481	0.955535														Sy.x	0.0005399
L	0.846754	182.8	184.1	183.2	97.6562	292.5	291.9	291.5	34.5716	288.5	288.4	295.3		0.960664	0.940784	0.987058	0.935965	0.960265	0.954628														Constraints
M	0.282251	179.6	179.6	177.9	48.8281	293.9	291.3	290.4	24.694	284.8	283.9	291.8		0.972902	0.93578	0.977567	0.934211	0.974456	0.987296														Km	Km > 0
N	0.094084	177.9	180.4	180.8	24.4141	292.2	294.5	290.3	17.6386	286	288.2	283.1		0.958042	0.962469	0.976704	0.982456	1.02554	1.00817
O	0.031361	176.8	177.8	178	12.207	294.5	292.6	290.7	12.599	286.1	282.5	284.9		0.978147	0.946622	0.980155	0.959649	0.94702	0.997278														Number of points
P	0.010454	174.7	175.4	177.6	0	297	299	293	0	288.8	282.9	279.9		1	1	1	1	1	1														# of X values	11
	0	174.6	176	176.3	free probe	182.6	179.1	177.1	free probe	181.1	177.8	179.4		0	0	0	0	0	0														# Y values analyzed	10
Cycle 2 (5 min)
																																	Best-fit values
		Anisotropy based on Raw Data (485)																															Slope	3.142e-06
A	SBC (nM)	1	2	3	MN551(nM)	13	14	15	MN551(nM)	7	8	9		1Fb	2Fb	3Fb	1Fb	2Fb	3Fb														Y-intercept	0
B	50000	371.3	372	372.8	100000	185.8	184.3	185.6	1000	268.1	264.8	266.2		0.0339426	0.0556031	0.0690583	0.717099	0.730955	0.720491														X-intercept	0
C	16666.7	355.8	354.9	354.7	50000	189.8	187	188.3	714.286	268.5	267.5	266.5		0.0687554	0.0786997	0.0932735	0.750224	0.732883	0.752597														1/slope	318271
D	5555.56	342	344.2	344.3	25000	198.5	197.6	194.7	510.204	273.1	270.4	272		0.144473	0.169376	0.150673	0.787825	0.749277	0.77526
E	1851.85	337.4	338.6	337.8	12500	217.4	215.6	210.5	364.432	273.7	271.5	271.4		0.308964	0.323353	0.292377	0.80752	0.769527	0.816808														Std. Error
F	617.284	327.7	326.2	327.3	6250	232.5	229.2	227.6	260.308	278.2	277.7	275.5		0.440383	0.439692	0.44574	0.872874	0.797493	0.807365														Slope	6.751e-08
G	205.761	308.3	309.3	307.8	3125	255.5	257.4	248.7	185.934	283.9	283.2	280.3		0.640557	0.680924	0.634978	0.905103	0.88621	0.893296														Y-intercept
H	68.5871	265.4	264.8	261.3	1562.5	266	272.6	265.9	132.81	288.4	285.5	282.9		0.731941	0.81095	0.789238	0.910474	0.934426	0.932011
I	22.8624	222.8	219	211.5	781.25	279.8	278.4	274.4	94.8645	287.4	286.2	284.9		0.852045	0.860565	0.865471	0.923903	0.899711	0.903683														95% Confidence Intervals
J	7.62079	197.5	200.4	198.5	390.625	285.1	281.4	278.7	67.7604	286.2	290.4	293		0.898172	0.886228	0.904036	0.793196	0.933462	0.909348														Slope	2.996e-006 to 3.288e-006
K	2.54026	190.9	191.1	187.5	195.312	289.3	285.8	284	48.4003	287	287	289.5		0.934726	0.923867	0.95157	0.879141	0.930569	0.951841														Y-intercept	0.000 to 0.000
L	0.846754	180.6	180.4	179.4	97.6562	288.4	287.6	288.1	34.5716	284	284.7	292.3		0.926893	0.939264	0.988341	0.948075	0.962392	0.963173														X-intercept	-23.86 to 22.79
M	0.282251	176.2	178.4	176.8	48.8281	289.7	290.3	289	24.694	282.3	280.2	290		0.938207	0.962361	0.996413	0.939123	0.99325	0.956563
N	0.094084	178.3	176.4	181.3	24.4141	292.5	291.7	287.3	17.6386	285.7	283.2	280.7		0.962576	0.974337	0.981166	0.955237	1.02314	0.98678														Goodness of Fit
O	0.031361	176.8	180.3	177.2	12.207	289	290.1	289	12.599	280.4	281.3	280.5		0.932115	0.96065	0.996413	0.963295	0.942141	0.966006														Sy.x	9.646e-05
P	0.010454	175.6	174.4	175.3	0	296.8	294.7	289.4	0	284.7	281.5	274.7		1	1	1	1	1	1
	0	172.9	175.5	176.5	free probe	181.9	177.8	177.9	free probe	179.2	178.5	177.1		0	0	0	0	0	0														Is slope significantly non-zero?
Cycle 3 (10 min)																																	F	2166
																																	DFn, DFd	1, 13
		Anisotropy based on Raw Data (485)																															P value	<0.0001
A	SBC (nM)	1	2	3	MN551(nM)	13	14	15	MN551(nM)	7	8	9		1Fb	2Fb	3Fb	1Fb	2Fb	3Fb														Deviation from zero?	Significant
B	50000	370.5	371	371	100000	183.6	181.6	183.2	1000	263.1	262.3	262.6		0.00975177	0.0534151	0.070922	0.721416	0.690181	0.706753
C	16666.7	354.6	354.6	354.7	50000	187.3	184.8	186.9	714.286	264.2	266.7	266.3		0.0425532	0.0814361	0.103723	0.708711	0.697807	0.702128														Equation	Y = 3.142e-006*X + 0.000
D	5555.56	341.5	344.1	342.3	25000	193.1	193.6	191.3	510.204	269.3	269.6	267.7		0.0939716	0.158494	0.14273	0.80127	0.71592	0.730805
E	1851.85	336	336.6	334.1	12500	209.2	211	205.7	364.432	272.7	268.9	273.1		0.236702	0.310858	0.27039	0.838475	0.761678	0.780759														Data
F	617.284	325.5	324	325.3	6250	225.9	223.4	225.5	260.308	275.8	275.8	271.8		0.384752	0.41944	0.445922	0.869328	0.78551	0.810361														Number of X values	14
G	205.761	306.1	308.5	304.5	3125	250.3	251.9	244	185.934	280.9	282.8	279.1		0.601064	0.669002	0.609929	0.901996	0.865586	0.888067														Maximum number of Y replicates	1
H	68.5871	263.8	262.6	260	1562.5	261.2	264.4	258.6	132.81	287.2	285.2	278.6		0.697695	0.778459	0.739362	0.92196	0.898951	0.885291														Total number of values	14
I	22.8624	224	216	211.9	781.25	275.7	275.6	269	94.8645	286	283.2	281.8		0.826241	0.876532	0.83156	0.936479	0.908484	0.865865														Number of missing values	0
J	7.62079	197.4	196.9	192.8	390.625	280.2	282.4	275.7	67.7604	282.5	285.9	285.2		0.866135	0.936077	0.890957	0.796733	0.914204	0.895467
K	2.54026	188.1	187.7	184.2	195.312	285.2	282.7	281.9	48.4003	284.6	282.5	287.2		0.910461	0.938704	0.945922	0.87931	0.93899	0.925994
L	0.846754	181.5	181.8	182.1	97.6562	286.8	285.3	284.6	34.5716	279.5	281.3	288.4		0.924645	0.961471	0.969858	0.948276	0.929457	0.942646
M	0.282251	177.1	177.2	175.5	48.8281	286.9	287.2	284.1	24.694	281.1	278.9	285.7		0.925532	0.978109	0.965426	0.941016	0.954242	0.941721
N	0.094084	175.4	175.1	184.5	24.4141	289.7	289.2	288.4	17.6386	280.8	279.4	275.6		0.950355	0.995622	1.00355	0.961887	1.00667	0.955597
O	0.031361	175.2	181.5	178.3	12.207	284.1	286.1	283	12.599	278.6	277.8	275.7		0.900709	0.968476	0.955674	0.941016	0.922784	0.949121
P	0.010454	171.7	172.1	172.7	0	295.3	289.7	288	0	282.8	278.2	271.4		1	1	1	1	1	1
	0	172.2	176	173.6	free probe	182.5	175.5	175.2	free probe	176.2	176.2	177		0	0	0	0	0	0
Cycle 4 (15 min)
		Anisotropy based on Raw Data (485)
A	SBC (nM)	1	2	3	MN551(nM)	13	14	15	MN551(nM)	7	8	9		1Fb	2Fb	3Fb	1Fb	2Fb	3Fb
B	50000	368	368.9	368.7	100000	183	180.4	181.6	1000	259.4	259.3	255.9		0.0271691	0.0529915	0.0473098	0.71889	0.649765	0.660342
C	16666.7	351.9	351.7	353.7	50000	184.3	182.5	183.1	714.286	263.5	262	261		0.0385627	0.0709402	0.0612245	0.727842	0.712676	0.695446
D	5555.56	339.9	343.5	341.9	25000	190.3	188.7	191	510.204	266.8	266	268.4		0.0911481	0.123932	0.134508	0.7547	0.710798	0.721063
E	1851.85	333.7	335.8	334.5	12500	206.1	206.5	201.9	364.432	267.9	267.6	270.6		0.229623	0.276068	0.235622	0.818263	0.715493	0.768501
F	617.284	323.5	322.8	324.4	6250	221.2	222.2	218.6	260.308	272.9	271	270.7		0.361963	0.410256	0.390538	0.837959	0.784977	0.788425
G	205.761	305.2	306.5	304.1	3125	243.2	245.4	240.1	185.934	280.6	279.7	277.1		0.554777	0.608547	0.589981	0.897941	0.846009	0.85389
H	68.5871	260.1	263.4	259.5	1562.5	259.4	260.8	255.7	132.81	283.1	280.4	275.8		0.696757	0.740171	0.734694	0.912265	0.871362	0.890892
I	22.8624	222.4	213.8	211.5	781.25	273.2	272.4	266.3	94.8645	284	280.8	279.8		0.817704	0.839316	0.833024	0.931961	0.892019	0.877609
J	7.62079	195.4	198.4	195.1	390.625	276.8	278.5	273.4	67.7604	281.7	282.3	283.5		0.849255	0.891453	0.898887	0.800358	0.883568	0.905123
K	2.54026	188.1	188.5	182.5	195.312	284.1	281.6	280.8	48.4003	282.3	282.6	284.7		0.913234	0.917949	0.967532	0.892569	0.915493	0.913662
L	0.846754	179.9	181.2	178.8	97.6562	285.6	284.7	281.3	34.5716	278.9	280.5	285.3		0.92638	0.944444	0.972171	0.933751	0.909859	0.922201
M	0.282251	178.2	175.6	175.2	48.8281	285.1	284.2	284.4	24.694	281.3	276.2	283.5		0.921998	0.940171	1.00093	0.924799	0.921127	0.932638
N	0.094084	175.4	175.9	176.3	24.4141	285.3	287.9	284.7	17.6386	278.5	278.8	275.9		0.923751	0.971795	1.00371	0.96598	0.946479	0.943074
O	0.031361	172.6	182	174.7	12.207	284.2	283.9	280.7	12.599	277.2	275.8	272.7		0.91411	0.937607	0.966605	0.936437	0.888263	0.933586
P	0.010454	172.2	171.2	174.1	0	294	291.2	284.3	0	280.6	279.4	273.9		1	1	1	1	1	1
	0	171.1	170.5	173.8	free probe	179.9	174.2	176.5	free probe	175.8	175.8	176.3		0	0	0	0	0	0
Cycle 5 (20 min)
		Anisotropy based on Raw Data (485)
A	SBC (nM)	1	2	3	MN551(nM)	13	14	15	MN551(nM)	7	8	9		1Fb	2Fb	3Fb	1Fb	2Fb	3Fb
B	50000	369.1	368.8	368.9	100000	181.8	179.9	178.9	1000	258.3	255.4	254.5		0.0370682	0.0529101	0.0372051	0.683871	0.680422	0.646341
C	16666.7	351.8	351.6	351	50000	184.5	180	180	714.286	263.3	262.1	259.6		0.0598147	0.0537919	0.0471869	0.697696	0.669866	0.683865
D	5555.56	339.6	340.5	340.9	25000	187.7	189.5	187.7	510.204	266.1	264.6	262.1		0.0867734	0.137566	0.11706	0.758525	0.732246	0.704503
E	1851.85	333.8	336	332.8	12500	204.8	201.9	198.4	364.432	266.8	267.5	265.8		0.230834	0.246914	0.214156	0.800922	0.715931	0.743902
F	617.284	324.6	322.4	323.5	6250	214.5	215.4	214.3	260.308	272.2	271.5	268.9		0.312553	0.365961	0.358439	0.856221	0.78023	0.774859
G	205.761	303.1	307.4	305.1	3125	240.7	242.2	237.7	185.934	279.9	279	273.6		0.533277	0.602293	0.57078	0.896774	0.858925	0.85272
H	68.5871	260.2	260	257.7	1562.5	255.2	257.2	253	132.81	281.5	280.9	275.1		0.655434	0.734568	0.709619	0.884793	0.852207	0.893058
I	22.8624	220.2	213.2	210.6	781.25	268	267	264.6	94.8645	279.5	279.7	280.6		0.763269	0.820988	0.814882	0.925346	0.888676	0.860225
J	7.62079	194.4	195.6	192.4	390.625	275.2	277.7	271.2	67.7604	280.2	280.8	281.3		0.823926	0.915344	0.874773	0.769585	0.884837	0.878049
K	2.54026	186.6	186.3	184.8	195.312	281.6	279.4	278.1	48.4003	280.3	281.2	282		0.877843	0.930335	0.937387	0.887558	0.904031	0.871482
L	0.846754	178.4	178.3	178.8	97.6562	284.5	284.6	279	34.5716	278	278.5	284.3		0.902275	0.97619	0.945554	0.919816	0.913628	0.934334
M	0.282251	176.3	175.5	175.3	48.8281	282.9	284.1	279	24.694	276.6	275.5	280.4		0.888795	0.971781	0.945554	0.923502	0.921305	0.926829
N	0.094084	172.8	175.4	174.2	24.4141	282.7	287.3	283.7	17.6386	276.1	275.9	273		0.88711	1	0.988203	0.95023	0.961612	0.943715
O	0.031361	175.7	177.9	176.5	12.207	282.2	283.2	280	12.599	275.6	275.6	273.7		0.882898	0.963845	0.954628	0.943779	0.928023	0.925891
P	0.010454	174.2	170.2	173.3	0	296.1	287.3	285	0	280.2	275.8	271.1		1	1	1	1	1	1
	0	170.8	171.3	172.4	free probe	177.4	173.9	174.8	free probe	176.4	173.9	173.9		0	0	0	0	0	0
Cycle 6 (25 min)
		Anisotropy based on Raw Data (485)
A	SBC (nM)	1	2	3	MN551(nM)	13	14	15	MN551(nM)	7	8	9		1Fb	2Fb	3Fb	1Fb	2Fb	3Fb
B	50000	366.3	367.7	368	100000	180.5	178.4	179.9	1000	253.2	254.1	252.5		0.0271878	0.0401396	0.0475755	0.666667	0.655139	0.653551
C	16666.7	351	351.2	352.3	50000	182.9	179.1	182.3	714.286	259	259.7	258.8		0.0475786	0.0462478	0.0695334	0.68383	0.692603	0.713052
D	5555.56	338.8	343.2	339.2	25000	186.1	186.2	185.4	510.204	261.3	262	261.1		0.0747664	0.108202	0.0978957	0.751581	0.679155	0.738004
E	1851.85	332.1	333	334.3	12500	198.8	200	195.6	364.432	265.5	264.5	266.8		0.182668	0.228621	0.191217	0.786811	0.755043	0.778311
F	617.284	323	321.8	323.6	6250	211.7	215.1	213.3	260.308	269.3	270.2	266.1		0.292268	0.360384	0.353156	0.850949	0.805956	0.819578
G	205.761	302.3	304.5	300.6	3125	235.9	237.9	233	185.934	279.6	276.7	271.8		0.497876	0.559337	0.533394	0.877145	0.886647	0.882917
H	68.5871	261.4	260.4	255.8	1562.5	250.9	254	250.6	132.81	280.2	278.2	273.5		0.625319	0.699825	0.694419	0.892502	0.894332	0.923225
I	22.8624	218.7	210.8	209.8	781.25	267.8	266.2	260.9	94.8645	278.6	277.7	276.7		0.768904	0.806283	0.788655	0.899729	0.891451	0.896353
J	7.62079	195.1	195.4	191.7	390.625	274.1	272.7	269.6	67.7604	279.2	279.2	279.2		0.82243	0.863002	0.868253	0.735321	0.911623	0.917466
K	2.54026	185.8	187.9	184.6	195.312	280.3	278.8	275.7	48.4003	280.7	279.6	280.6		0.875106	0.91623	0.924062	0.886179	0.928915	0.954894
L	0.846754	178.7	179.4	179.4	97.6562	280.3	282.1	278.8	34.5716	275.1	276.4	283.8		0.875106	0.945026	0.952425	0.911472	0.93756	0.964491
M	0.282251	172.5	174.2	174.5	48.8281	282.1	282.2	281.1	24.694	277.8	273.5	278.5		0.890399	0.945899	0.973468	0.898826	0.955812	0.965451
N	0.094084	172.7	170.7	177.8	24.4141	282.9	283.3	283.5	17.6386	273.7	274.9	273.5		0.897196	0.955497	0.995425	0.943089	0.948127	0.991363
O	0.031361	173.3	176.2	176.8	12.207	283	283	279.4	12.599	275.7	274.2	272		0.898046	0.95288	0.957914	0.913279	0.950048	0.965451
P	0.010454	173.2	171.8	172.4	0	295	288.4	284	0	279.1	276.9	270.1		1	1	1	1	1	1
	0	171.9	170.2	173.6	free probe	177.3	173.8	174.7	free probe	174.3	175	176.5		0	0	0	0	0	0
Cycle 7 (30 min)
		Anisotropy based on Raw Data (485)
A	SBC (nM)	1	2	3	MN551(nM)	13	14	15	MN551(nM)	7	8	9		1Fb	2Fb	3Fb	1Fb	2Fb	3Fb
B	50000	365.4	366.8	367	100000	179.4	180.3	179.5	1000	254.7	249.8	251.7		0.0193766	0.0871441	0.0628931	0.648352	0.630952	0.651367
C	16666.7	349.7	349.7	349.9	50000	181.6	178.4	180.2	714.286	257.5	256.2	255.9		0.0379107	0.0707506	0.0691824	0.694139	0.659722	0.6875
D	5555.56	338.6	341.5	338.1	25000	184.9	182.9	181.5	510.204	261.7	259.3	261		0.0657119	0.109577	0.0808625	0.746337	0.69246	0.71582
E	1851.85	332.3	332.2	333.4	12500	198.9	196.3	194.4	364.432	266.3	261.1	263		0.183656	0.225194	0.196765	0.819597	0.74504	0.773438
F	617.284	321.7	320.7	322.6	6250	210.9	211.2	208.6	260.308	270.2	268.2	264.5		0.284751	0.353753	0.324349	0.942308	0.779762	0.796875
G	205.761	304	305.1	301.1	3125	236.7	234.8	231.2	185.934	278.1	275.4	274.1		0.502106	0.557377	0.527403	0.894689	0.827381	0.875
H	68.5871	257.2	256.4	254.2	1562.5	249.9	251.8	246.3	132.81	277.4	277.3	272.7		0.613311	0.704055	0.663073	0.893773	0.858135	0.907227
I	22.8624	218.1	213.5	205.7	781.25	264.8	264.3	257.5	94.8645	276.5	276.4	275		0.738837	0.811907	0.763702	0.910256	0.915675	0.873047
J	7.62079	193.8	193.9	192.8	390.625	269.8	271.4	267.4	67.7604	278.6	278.4	280		0.78096	0.873167	0.85265	0.733516	0.924603	0.892578
K	2.54026	186.8	186.8	185.3	195.312	281	276.5	273	48.4003	280.1	278.6	278.6		0.875316	0.91717	0.902965	0.878205	0.924603	0.933594
L	0.846754	177.2	177.9	178.1	97.6562	278.3	282.9	277.5	34.5716	274.4	276.1	281.6		0.85257	0.97239	0.943396	0.923077	0.952381	0.944336
M	0.282251	172.9	175.9	171.2	48.8281	280.9	281.7	280.6	24.694	274.8	272.6	276.9		0.874473	0.962036	0.971249	0.934982	0.906746	0.964844
N	0.094084	175.1	172.8	179.9	24.4141	282.9	279.8	282	17.6386	276.7	273.3	271.3		0.891323	0.945643	0.983827	0.943223	0.954365	0.961914
O	0.031361	173.4	178.2	171	12.207	281.1	280.8	279.5	12.599	275	272	270		0.876158	0.954271	0.961366	0.912088	0.920635	0.955078
P	0.010454	170.9	171.8	171.9	0	295.8	286.1	283.8	0	278.3	275.2	268.6		1	1	1	1	1	1
	0	170.9	171.3	172.3	free probe	177.1	170.2	172.5	free probe	175.8	173	173.2		0	0	0	0	0	0
Cycle 8 (35 min)
		Anisotropy based on Raw Data (485)
A	SBC (nM)	1	2	3	MN551(nM)	13	14	15	MN551(nM)	7	8	9		1Fb	2Fb	3Fb	1Fb	2Fb	3Fb
B	50000	365.4	367.2	365.8	100000	176.4	176.4	175.9	1000	251.7	250.9	246		-0.0119352	0.0435556	0.034296	0.655204	0.611538	0.637301
C	16666.7	351.2	350.4	349.8	50000	179.2	176.8	178.5	714.286	256	254.7	255.3		0.0119352	0.0471111	0.0577617	0.677828	0.672115	0.645736
D	5555.56	338.6	338.5	336.4	25000	180.7	181.6	180.8	510.204	261.5	258.9	258.8		0.0247229	0.0897778	0.0785199	0.724887	0.695192	0.673852
E	1851.85	330.8	331.9	331.1	12500	196.4	192.9	191.6	364.432	263.9	262.1	262.5		0.158568	0.190222	0.175993	0.778281	0.727885	0.74508
F	617.284	320.9	319.4	321	6250	206.7	206	207.2	260.308	269	265.5	267.4		0.246377	0.306667	0.316787	0.79819	0.795192	0.77507
G	205.761	303.1	302.3	298.9	3125	230.4	230.4	225	185.934	278.3	274.5	271.2		0.448423	0.523556	0.477437	0.850679	0.841346	0.857545
H	68.5871	257.6	258.2	255.7	1562.5	246.7	248.5	246	132.81	278.1	277.5	269.6		0.587383	0.684444	0.666968	0.882353	0.873077	0.874414
I	22.8624	219.5	211.5	205.7	781.25	263.9	261.2	257.6	94.8645	275.2	275.4	274.8		0.734015	0.797333	0.771661	0.899548	0.873077	0.881912
J	7.62079	193.3	194.1	190.7	390.625	271.5	272	265.7	67.7604	275.9	276.5	278.9		0.798806	0.893333	0.844765	0.735747	0.898077	0.894096
K	2.54026	187.6	186.7	182.5	195.312	278.8	276	274.1	48.4003	278.2	278.9	277.3		0.86104	0.928889	0.920578	0.878733	0.899038	0.9194
L	0.846754	177.7	175.3	176.6	97.6562	279.9	281.1	276.7	34.5716	272.8	277.1	280.8		0.870418	0.974222	0.944043	0.886878	0.916346	0.938144
M	0.282251	176.2	173.7	173.6	48.8281	280.9	279.7	278.8	24.694	275.4	273.6	278.5		0.878943	0.961778	0.962996	0.923982	0.907692	0.935333
N	0.094084	173.7	173.1	183.6	24.4141	282.3	281	280.6	17.6386	276.3	273.4	273.1		0.890878	0.973333	0.979242	0.926697	0.948077	0.941893
O	0.031361	173.8	174.4	176	12.207	280.2	279.7	276	12.599	271.3	272.5	269.8		0.872975	0.961778	0.937726	0.902262	0.918269	0.910028
P	0.010454	171.8	168.3	171.8	0	295.1	284	282.9	0	278.9	274.5	266.8		1	1	1	1	1	1
	0	169.8	172	170.4	free probe	177.8	171.5	172.1	free probe	174.4	172.7	174.2		0	0	0	0	0	0
Cycle 9 (40 min)
		Anisotropy based on Raw Data (485)
A	SBC (nM)	1	2	3	MN551(nM)	13	14	15	MN551(nM)	7	8	9		1Fb	2Fb	3Fb	1Fb	2Fb	3Fb
B	50000	365.5	364.4	366	100000	177.8	174.7	177.2	1000	248.8	246.8	245.6		0.0149502	0.0298373	0.0387454	0.62069	0.612027	0.600196
C	16666.7	349.6	349.2	348.6	50000	178.2	175.8	177.9	714.286	253.4	253.4	252.2		0.0182724	0.039783	0.045203	0.666969	0.665373	0.649312
D	5555.56	338.7	339.6	336.9	25000	181.4	181.4	180.4	510.204	256.8	258	257.8		0.0448505	0.0904159	0.0682657	0.724138	0.695441	0.714145
E	1851.85	330.8	331.2	329.8	12500	193.6	190.4	188.8	364.432	261.8	260.7	260.7		0.146179	0.17179	0.145756	0.790381	0.738118	0.712181
F	617.284	319.5	318.6	321.6	6250	206.2	202.8	203.6	260.308	267.7	265.2	261.8		0.250831	0.283906	0.282288	0.880218	0.770126	0.765226
G	205.761	301.8	302.5	300.9	3125	226.8	228.4	222.7	185.934	275.7	275.4	267.9		0.421927	0.515371	0.458487	0.855717	0.845781	0.852652
H	68.5871	256.5	257.7	255	1562.5	246.3	246.5	240.7	132.81	278.3	277.1	270.5		0.583887	0.679024	0.624539	0.850272	0.881668	0.871316
I	22.8624	218.8	210.3	205.7	781.25	259.6	259.9	257.2	94.8645	275.6	277.1	274.7		0.694352	0.800181	0.776753	0.885662	0.898157	0.876228
J	7.62079	191	193.3	190.5	390.625	266.2	269.5	265.7	67.7604	276	275.7	277.3		0.749169	0.88698	0.855166	0.708711	0.903977	0.863458
K	2.54026	184.8	184.1	183.6	195.312	280	275.7	270.3	48.4003	277.6	275.5	276.7		0.863787	0.943038	0.897601	0.857532	0.921435	0.923379
L	0.846754	175.5	177.7	177.1	97.6562	277.4	278.3	274.8	34.5716	272.2	273.3	280.8		0.842193	0.966546	0.939114	0.899274	0.929195	0.960707
M	0.282251	173.7	172.8	173.1	48.8281	279.7	277.8	275.3	24.694	272.7	272.3	277		0.861296	0.962025	0.943727	0.906534	0.919496	0.95776
N	0.094084	172.6	171.5	180	24.4141	281.1	280.1	278.6	17.6386	273.6	274.5	270		0.872924	0.982821	0.97417	0.901089	0.949564	0.949902
O	0.031361	171.6	174.3	174.7	12.207	278.9	278.9	277.7	12.599	271.7	273.9	270.9		0.854651	0.971971	0.965867	0.919238	0.920466	0.928291
P	0.010454	169	167.9	172	0	296.4	282	281.4	0	277.7	272.5	267.3		1	1	1	1	1	1
	0	169.2	169.8	170.8	free probe	176	171.4	173	free probe	174.3	173.7	173		0	0	0	0	0	0
Cycle 10 (45 min)
		Anisotropy based on Raw Data (485)
A	SBC (nM)	1	2	3	MN551(nM)	13	14	15	MN551(nM)	7	8	9		1Fb	2Fb	3Fb	1Fb	2Fb	3Fb
B	50000	363.7	364.2	365.2	100000	177.5	174.6	176.3	1000	246.1	245.5	244.9		0.0213465	0.0447368	0.0634633	0.629803	0.616766	0.613358
C	16666.7	350.6	348.7	347.8	50000	177.1	175.3	177.7	714.286	253.2	249.3	253.1		0.0180624	0.0508772	0.0761559	0.67104	0.682635	0.64158
D	5555.56	335.5	338.2	335.9	25000	179.1	180.2	176.3	510.204	254.9	257.7	252.7		0.0344828	0.0938596	0.0634633	0.716026	0.696607	0.686736
E	1851.85	329.2	330.9	329.7	12500	191.4	190.5	186.4	364.432	260.2	258.5	259.8		0.135468	0.184211	0.155032	0.796626	0.739521	0.757291
F	617.284	320.6	319.9	320.6	6250	202.2	201.5	200.9	260.308	265.7	264.9	261.2		0.224138	0.280702	0.286491	0.821931	0.774451	0.778928
G	205.761	301.2	302.1	300	3125	225.8	224.5	221.4	185.934	274.8	273.1	267.2		0.417898	0.482456	0.472348	0.8791	0.858283	0.849483
H	68.5871	255	255.2	255.1	1562.5	241.9	244.9	238.2	132.81	276.8	275.5	269.1		0.550082	0.661404	0.62466	0.905342	0.91517	0.895579
I	22.8624	217.4	210.7	205.8	781.25	259.1	258.8	254.4	94.8645	274.4	274.2	271.6		0.691297	0.783333	0.771532	0.90253	0.884232	0.877705
J	7.62079	191	192.9	188.3	390.625	264.9	267.4	264.5	67.7604	275.2	276.3	277		0.738916	0.858772	0.863101	0.733833	0.907186	0.88429
K	2.54026	183.8	186.1	181	195.312	276	273.8	270.5	48.4003	274.9	276	277.4		0.830049	0.914912	0.917498	0.880037	0.912176	0.90969
L	0.846754	176.1	176	176.8	97.6562	278.2	278	273.2	34.5716	272.1	276.8	279.5		0.848112	0.951754	0.941976	0.916589	0.97006	0.952963
M	0.282251	171.3	170.6	171.4	48.8281	277	277.8	275.6	24.694	272.9	272.7	276.9		0.838259	0.95	0.963735	0.923149	0.931138	0.941675
N	0.094084	170.2	173.9	177	24.4141	279.7	279.2	278.1	17.6386	274.3	271.7	270.8		0.860427	0.962281	0.986401	0.925023	0.951098	0.971778
O	0.031361	171.4	173.2	173	12.207	278.9	279.3	275.1	12.599	270.9	270.9	269.5		0.853859	0.963158	0.959202	0.926898	0.941118	0.952023
P	0.010454	171.2	167.2	168.6	0	296.7	283.5	279.6	0	275.2	273	264.7		1	1	1	1	1	1
	0	170.1	169.8	170.4	free probe	174.9	169.5	169.3	free probe	171.4	173.2	172.5		0	0	0	0	0	0
Cycle 11 (50 min)
		Anisotropy based on Raw Data (485)
A	SBC (nM)	1	2	3	MN551(nM)	13	14	15	MN551(nM)	7	8	9
B	50000	363.3	363.4	364.2	100000	175.9	174.6	177.5	1000	244.7	243.4	243.4					0.609259	0.560194	0.574056
C	16666.7	347.2	348.1	347.1	50000	176.8	174.1	174.6	714.286	250.4	249.7	250.7					0.634259	0.635922	0.6515
D	5555.56	336.7	337.4	335.9	25000	178.1	177.2	175.1	510.204	254.8	254	255.7					0.727778	0.661165	0.695063
E	1851.85	328.6	331.8	330.1	12500	190.6	186.3	183.9	364.432	259.3	257.9	257.7					0.791667	0.73301	0.734753
F	617.284	318.6	319	320.8	6250	199	199.9	199.1	260.308	266.1	263.8	262.3					0.934259	0.748544	0.78122
G	205.761	299.8	303	298	3125	220.2	222.1	218.3	185.934	273.1	272.9	266.3					0.880556	0.861165	0.838335
H	68.5871	255.9	252.6	253.5	1562.5	240	242.6	237.8	132.81	276.8	273.8	269.7					0.876852	0.847573	0.906099
I	22.8624	216.8	212.3	206	781.25	259	256.7	252.9	94.8645	273	275.5	272.5					0.925	0.882524	0.872217
J	7.62079	191.1	193.2	188.6	390.625	265.4	265.8	263	67.7604	273.6	275.2	273.4					0.721296	0.871845	0.897386
K	2.54026	182.2	183	179.2	195.312	274.6	272.8	268.7	48.4003	277.7	274.6	278.2					0.869444	0.907767	0.926428
L	0.846754	174	176.4	175.8	97.6562	277.4	278.8	270	34.5716	271.9	272.2	277					0.912037	0.915534	0.926428
M	0.282251	172.2	172.2	172.2	48.8281	279.2	275.8	275.8	24.694	273.7	271	274.6					0.915741	0.894175	0.941917
N	0.094084	173.3	174.3	170.5	24.4141	279.7	280.2	277.8	17.6386	274.7	271.2	270.6					0.933333	0.924272	0.976767
O	0.031361	171.4	179.4	171.5	12.207	277.1	278.1	275.7	12.599	269	270.1	268.2					0.922222	0.914563	0.929332
P	0.010454	169.6	167.1	167.2	0	296.6	284.4	279.7	0	275.2	271.6	266.3					1	1	1
	0	171.6	168.5	171.8	free probe	175.4	169.9	169.8	free probe	174.8	170.3	172.8					0	0	0
Cycle 12 (55 min)
		Anisotropy based on Raw Data (485)
A	SBC (nM)	1	2	3	MN551(nM)	13	14	15	MN551(nM)	7	8	9
B	50000	361.9	363.2	363.3	100000	176.2	174.8	177.2	1000	242.1	242.8	240.5					0.590209	0.578736	0.548757
C	16666.7	347.9	346.8	346.9	50000	177.6	172.1	175.1	714.286	249.3	247.1	246.3					0.6301	0.627884	0.620459
D	5555.56	335.2	337.2	338.3	25000	177.2	179.6	176.9	510.204	255.9	253.8	252.4					0.708069	0.699097	0.680688
E	1851.85	329.9	331.6	328.2	12500	189.4	184.2	184.4	364.432	259.7	256.8	256.8					0.769719	0.727182	0.73327
F	617.284	319.2	318.6	319.6	6250	196.4	197.5	194	260.308	262.1	263.7	260.9					0.810517	0.768305	0.772467
G	205.761	300.8	299.8	298.3	3125	218	219.1	214.5	185.934	272.2	272	265.5					0.848595	0.863591	0.83652
H	68.5871	255.2	253.8	254.6	1562.5	237.4	239.9	235.4	132.81	275.3	273.6	267.2					0.858568	0.888666	0.875717
I	22.8624	213.7	209.8	204.8	781.25	257	255	249.4	94.8645	271.6	273.7	270.4					0.893926	0.913741	0.852772
J	7.62079	191.7	193.5	188.6	390.625	263.7	265.1	261	67.7604	273	273.6	273.9					0.703536	0.917753	0.902486
K	2.54026	181.9	185	179.8	195.312	275.2	269.4	267.2	48.4003	277.3	275.9	275					0.866727	0.944835	0.89675
L	0.846754	175.3	176.9	173.7	97.6562	277.7	279	270.9	34.5716	271.9	273	279.7					0.888486	0.956871	0.956979
M	0.282251	170.1	172.1	172.9	48.8281	276.8	278.8	274.9	24.694	274	268.1	274.6					0.918404	0.935807	0.944551
N	0.094084	170.7	172.4	172.3	24.4141	277.3	277.3	274.5	17.6386	273.4	271.6	267.8					0.924751	0.95988	0.963671
O	0.031361	170.3	171.2	171.9	12.207	276.3	276.5	275.2	12.599	271.2	270.7	268.1					0.900272	0.940822	0.944551
P	0.010454	170.8	166.3	167	0	295.5	282.7	276.5	0	276.1	274.2	263.4					1	1	1
	0	167.1	170.2	169.9	free probe	175.3	168.5	169.5	free probe	171.9	170.5	169.6					0	0	0
Cycle 13 (60 min)
		Anisotropy based on Raw Data (485)
A	SBC (nM)	1	2	3	MN551(nM)	13	14	15	MN551(nM)	7	8	9
B	50000	361.9	362.2	363.3	100000	175.1	171.7	174.9	1000	242.2	239.3	238.7					0.604364	0.570167	0.57869
C	16666.7	347.1	346.3	346.3	50000	175.6	171.5	173.7	714.286	247.7	245.6	245.2					0.628083	0.611384	0.634409
D	5555.56	333.2	337.4	336.4	25000	177.7	176.9	174	510.204	254.5	252.9	250.3					0.713472	0.650638	0.662757
E	1851.85	329.9	328.9	327.3	12500	183.7	182.3	181	364.432	259	253.7	255.5					0.785579	0.700687	0.72043
F	617.284	318.4	318.6	319.8	6250	191.6	194.2	190.7	260.308	262.8	262.4	260.4					0.899431	0.734053	0.755621
G	205.761	300	300.9	296.8	3125	215.3	215.2	214.7	185.934	275	271.6	267					0.874763	0.825319	0.863148
H	68.5871	253.7	253.4	252.4	1562.5	235.6	238.5	233.4	132.81	276	273.1	267.8					0.902277	0.865554	0.864125
I	22.8624	217.3	209.2	204.8	781.25	253.5	254	249.2	94.8645	272.8	273.5	270.6					0.93074	0.863592	0.882698
J	7.62079	193.5	190.9	188.4	390.625	264.5	264.8	259.7	67.7604	273.9	272.8	272.7					0.728653	0.886163	0.901271
K	2.54026	183.5	182.6	179.6	195.312	274	271.2	267.3	48.4003	275	274.2	275.8					0.887097	0.910697	0.921799
L	0.846754	174.3	172.9	174.7	97.6562	277.8	276.4	273.2	34.5716	269.7	271.6	275.7					0.94592	0.931305	0.945259
M	0.282251	167.3	169.5	171.6	48.8281	276.2	276.8	274.6	24.694	270.5	266.2	270.8					0.928843	0.9421	0.947214
N	0.094084	170.6	170.4	172.3	24.4141	277.8	278.4	276.1	17.6386	272.7	270.5	269.5					0.952562	0.914622	0.946237
O	0.031361	168.9	169.8	170.5	12.207	275.8	277.2	270.4	12.599	270.2	269.7	268.3					0.927894	0.918548	0.947214
P	0.010454	169.8	167.8	167.8	0	294.2	283.9	278.7	0	273.3	270.8	264.3					1	1	1
	0	167.7	168.2	169.5	free probe	174	167.1	168.9	free probe	173.3	171.4	170.3					0	0	0
Cycle 14 (65 min)
		Anisotropy based on Raw Data (485)
A	SBC (nM)	1	2	3	MN551(nM)	13	14	15	MN551(nM)	7	8	9
B	50000	361.4	362	361.8	100000	174.9	172.2	172.6	1000	238.9	237.5	235.8					0.590744	0.561765	0.545717
C	16666.7	346	348.7	346.3	50000	173	172.1	171.1	714.286	246.3	243.7	244.2					0.643376	0.635294	0.622714
D	5555.56	333.6	338	334.6	25000	174	174.6	175.5	510.204	251.6	252.6	251.7					0.69873	0.655882	0.66795
E	1851.85	327.7	328	328.1	12500	181.8	183.2	180.1	364.432	254.6	255	254.2					0.793103	0.708824	0.731473
F	617.284	319.5	317.4	317.4	6250	193.5	193.3	193	260.308	260.9	259.6	258					0.860254	0.752941	0.787295
G	205.761	298.5	299.6	295.7	3125	212.6	214.6	210.4	185.934	272.1	268.8	264					0.862069	0.85098	0.847931
H	68.5871	255.4	252.8	252.8	1562.5	234.5	232.3	232.6	132.81	272.2	271.8	265.3					0.849365	0.863725	0.866218
I	22.8624	216.7	208.3	204	781.25	255	251.5	247	94.8645	272.6	273.5	271.2					0.88657	0.9	0.879692
J	7.62079	192.1	192.6	189.1	390.625	262.2	262.6	258.4	67.7604	273.5	272.5	272.8					0.704174	0.885294	0.901829
K	2.54026	183.3	182.1	178.3	195.312	271.8	269.5	265.4	48.4003	274.3	274.4	272.5					0.875681	0.915686	0.921078
L	0.846754	173.9	174.6	174	97.6562	277.3	276.1	269.7	34.5716	270.3	272.6	275.5					0.913793	0.940196	0.974976
M	0.282251	170.3	170.5	170.4	48.8281	275	276.5	273.8	24.694	272.4	266.4	271.6					0.901996	0.921569	0.954764
N	0.094084	170.1	170.2	177.2	24.4141	277.5	278.3	275	17.6386	273.6	269.8	267.5					0.926497	0.928431	0.960539
O	0.031361	169.2	168.8	171.1	12.207	275.3	275.1	271.8	12.599	268.8	269.2	268.6					0.909256	0.914706	0.930703
P	0.010454	166.2	166.9	167.8	0	295	281.5	279.2	0	270.7	270.4	261.1					1	1	1
	0	165.3	168	166	free probe	172.9	171.7	168.1	free probe	172.3	170.1	170.4					0	0	0
Cycle 15 (70 min)
		Anisotropy based on Raw Data (485)
A	SBC (nM)	1	2	3	MN551(nM)	13	14	15	MN551(nM)	7	8	9
B	50000	360.1	361.8	361.6	100000	173.6	171.9	173.7	1000	236	234.8	234.5					0.585887	0.543137	0.56338
C	16666.7	345.7	344.1	345.4	50000	173.8	170.7	170.9	714.286	246.6	241.1	241					0.603528	0.639216	0.61784
D	5555.56	335.5	335.7	333.6	25000	173.3	172.8	172.7	510.204	250.1	250.2	248					0.693593	0.664706	0.665728
E	1851.85	328	326.8	328.5	12500	182.8	180	179.1	364.432	256	253.4	256.6					0.787372	0.711765	0.723944
F	617.284	319.3	316.3	319.2	6250	191.9	189.3	189.9	260.308	260.6	259.8	258.8					0.879294	0.758824	0.759624
G	205.761	298	298.3	296.4	3125	211.1	211.4	210.8	185.934	270.4	267.6	263.4					0.859796	0.852941	0.829108
H	68.5871	253.8	254	252.5	1562.5	229	231.4	227.1	132.81	274.4	271	267.7					0.879294	0.852941	0.876995
I	22.8624	215.5	208.4	202.2	781.25	251.7	252.7	245.9	94.8645	270.1	271.9	270.1					0.905292	0.883333	0.877934
J	7.62079	188.7	191.3	188.4	390.625	262.5	263.5	259.2	67.7604	271.6	270.3	270.9					0.721448	0.913725	0.909859
K	2.54026	179.7	182.6	180.1	195.312	273.4	268.3	266.3	48.4003	274.4	274.9	273.3					0.874652	0.922549	0.90892
L	0.846754	172	175	172.7	97.6562	273	276.1	270	34.5716	268.6	271.7	275.2					0.918292	0.932353	0.93615
M	0.282251	169.8	170.6	168.8	48.8281	275.4	274.5	271.1	24.694	269.8	269	273.3					0.918292	0.901961	0.944601
N	0.094084	171.1	169.6	197.9	24.4141	276	277.2	274.7	17.6386	273	269.5	267.5					0.94429	0.944118	0.962441
O	0.031361	169.7	171.7	170.4	12.207	275.5	273.3	273.2	12.599	267.5	265	263.8					0.935933	0.916667	0.921127
P	0.010454	167.7	165.9	169.1	0	292	278.9	278.7	0	271.8	268.9	260.9					1	1	1
	0	167.4	167.3	168.6	free probe	171.9	168.9	168.5	free probe	171.2	168.7	170					0	0	0
Cycle 16 (75 min)
		Anisotropy based on Raw Data (485)
A	SBC (nM)	1	2	3	MN551(nM)	13	14	15	MN551(nM)	7	8	9
B	50000	360.3	360.5	361	100000	174.9	172.9	173.1	1000	234.4	230.8	231.7					0.554104	0.54755	0.541142
C	16666.7	345.1	346.2	344.7	50000	173.8	169.4	170.1	714.286	243.9	243.5	239.6					0.594216	0.612872	0.597289
D	5555.56	333.7	335.8	334.3	25000	173.6	172.7	171.2	510.204	248.2	249.2	247.7					0.67444	0.647454	0.64182
E	1851.85	329.6	326.8	325.8	12500	180.4	180.3	177	364.432	255.9	251.1	251.4					0.775187	0.707012	0.71636
F	617.284	318.5	315.3	317.3	6250	188.8	186.7	186	260.308	259	258.7	254.8					0.879664	0.76561	0.758955
G	205.761	298.3	301.1	295.7	3125	209.6	208	203.7	185.934	269.3	266.9	263					0.854478	0.846302	0.843175
H	68.5871	253	255.2	251	1562.5	229.6	230.2	223.6	132.81	270.6	272.1	263.7					0.85541	0.869356	0.861568
I	22.8624	213.3	208.3	205.6	781.25	251.7	249.2	242.7	94.8645	269.4	270.5	267.5					0.914179	0.860711	0.866409
J	7.62079	189.1	191.2	188.5	390.625	257.7	260.6	257.1	67.7604	271.9	271.2	270.9					0.710821	0.908742	0.893514
K	2.54026	181.4	180.7	181	195.312	269.5	268.6	267.2	48.4003	273.7	273.3	272.4					0.891791	0.924111	0.928364
L	0.846754	173.4	173.3	172.9	97.6562	272.7	274.8	268.7	34.5716	270.6	272.2	274.4					0.925373	0.935639	0.961278
M	0.282251	167.9	168.9	170	48.8281	276.9	275.1	272.9	24.694	269.6	266.3	271.3					0.912313	0.902978	0.951597
N	0.094084	167.2	168.6	175	24.4141	276.3	278.1	273.3	17.6386	268.8	268.3	264.8					0.935634	0.90682	0.946757
O	0.031361	167.9	170.1	170.9	12.207	272.6	274.8	271.8	12.599	269.5	268.6	265.3					0.91791	0.920269	0.940949
P	0.010454	168.6	165.1	167.4	0	292.7	279.1	276.5	0	272.5	268.1	262.2					1	1	1
	0	168.2	166.7	167.3	free probe	171.2	167.4	170.1	free probe	170.6	167.9	167.9					0	0	0
Cycle 17 (80 min)
		Anisotropy based on Raw Data (485)
A	SBC (nM)	1	2	3	MN551(nM)	13	14	15	MN551(nM)	7	8	9
B	50000	357.7	359.7	360	100000	173.3	171	173.1	1000	232	234.1	230.6					0.530065	0.498489	0.483712
C	16666.7	343.4	345.6	343.5	50000	173.1	170	171.2	714.286	243.3	241.6	239.7					0.59482	0.594159	0.614018
D	5555.56	333.4	334.4	333.2	25000	171.4	170.6	170.9	510.204	246.6	246.2	247.2					0.683626	0.642497	0.640671
E	1851.85	327.6	327.2	325	12500	181.5	175	175.9	364.432	254.5	251.7	253.6					0.73358	0.711984	0.722606
F	617.284	317	315.5	318.1	6250	183.5	186.6	187.8	260.308	258	258.1	255.5					0.864015	0.755287	0.765054
G	205.761	297.5	298.3	296.2	3125	204.8	205.7	202.1	185.934	269	266.3	264					0.834413	0.851964	0.848963
H	68.5871	254.1	251.7	250.4	1562.5	227.2	230.3	226.1	132.81	270.5	271.2	262.3					0.849214	0.899295	0.882527
I	22.8624	213.1	206.8	202.3	781.25	249.8	246.7	243.4	94.8645	268.1	271.3	267.9					0.913043	0.872105	0.879566
J	7.62079	188.3	190.3	187.5	390.625	262	259.8	254.9	67.7604	269.8	270.2	269.5					0.707678	0.90433	0.909181
K	2.54026	181.7	180.8	178.4	195.312	269.6	267.9	265.2	48.4003	273	271	273.1					0.854764	0.932528	0.920039
L	0.846754	173.3	172.9	172.2	97.6562	271.8	272.2	267.2	34.5716	270.1	269.4	275.5					0.910268	0.946626	0.963475
M	0.282251	170	168.6	169.1	48.8281	274.4	273	272.4	24.694	266.6	266.9	270.7					0.906568	0.914401	0.953603
N	0.094084	168.7	168.8	174.5	24.4141	274.8	274.9	270.8	17.6386	270.4	267.3	264.8					0.92877	0.952669	0.965449
O	0.031361	166.8	169.9	169.7	12.207	274.1	273.2	272.6	12.599	267.8	266.3	263.6					0.912118	0.934542	0.949654
P	0.010454	165.7	165.5	165.3	0	292	281.8	275.6	0	271.1	268.2	262.2					1	1	1
	0	164.8	168.5	165.6	free probe	170.7	167.1	168.9	free probe	170	167.4	167.8					0	0	0
Cycle 18 (85 min)
		Anisotropy based on Raw Data (485)
A	SBC (nM)	1	2	3	MN551(nM)	13	14	15	MN551(nM)	7	8	9
B	50000	358.9	360.2	360.3	100000	172.7	170.8	170.3	1000	230	230.1	228.1					0.534735	0.471866	0.486098
C	16666.7	344.9	343.8	343.9	50000	171	170.2	167.8	714.286	240.6	239	237.4					0.592322	0.605133	0.594439
D	5555.56	332.1	334.3	334	25000	170	168.7	170.6	510.204	247	248.2	246.4					0.679159	0.636723	0.62512
E	1851.85	325.2	328.6	326.2	12500	182.2	176.2	175.6	364.432	251.4	253.2	250.2					0.765082	0.705824	0.69511
F	617.284	317	316	314.9	6250	185.3	184	184.1	260.308	257.1	256	253.8					0.846435	0.728529	0.760307
G	205.761	296.7	297.6	295.5	3125	205.3	204.4	199.4	185.934	268.1	264.6	260.8					0.839122	0.823297	0.852349
H	68.5871	253.2	252.5	248.1	1562.5	225.6	225	222	132.81	268.8	269.4	263					0.867459	0.847976	0.857143
I	22.8624	212.7	206.3	200.2	781.25	248	244.8	240.3	94.8645	270.5	270.1	266.8					0.911335	0.892399	0.871524
J	7.62079	186.9	191.5	186.9	390.625	255.7	260.1	254.1	67.7604	270.1	269.5	270.1					0.71755	0.878578	0.876318
K	2.54026	181.2	182.2	177.9	195.312	270.3	265.5	264	48.4003	271.1	270.6	271.7					0.859232	0.903258	0.90604
L	0.846754	172.3	172.4	176.5	97.6562	270.4	270.9	268.6	34.5716	266.7	268.5	274.4					0.903108	0.908193	0.925216
M	0.282251	169.9	169.6	170.8	48.8281	273.8	271.3	272.1	24.694	267.5	264.7	271.3					0.904022	0.899309	0.949185
N	0.094084	170.6	168.2	173.2	24.4141	272.3	275.1	272.7	17.6386	268.5	267.2	262.8					0.936929	0.934847	0.967402
O	0.031361	168.9	169.5	170.3	12.207	274.6	272.1	272.3	12.599	265.4	267.3	261.5					0.912249	0.914116	0.93768
P	0.010454	167.9	167.1	165.8	0	290.5	280.2	276.3	0	272.6	267.1	261.3					1	1	1
	0	163.9	165.3	167	free probe	171.5	166.7	167.7	free probe	169.1	168.1	169.4					0	0	0
Cycle 19 (90 min)
		Anisotropy based on Raw Data (485)
A	SBC (nM)	1	2	3	MN551(nM)	13	14	15	MN551(nM)	7	8	9
B	50000	359	359.8	360.8	100000	170.8	169.3	173.2	1000	228.6	228.6	227					0.509381	0.479084	0.502982
C	16666.7	342.9	344.7	343.4	50000	171.4	168.6	171.9	714.286	239.3	238.3	236.4					0.599437	0.593625	0.55666
D	5555.56	332.2	333.1	331.6	25000	170.9	171	167.2	510.204	244.3	243.9	245					0.664165	0.619522	0.621272
E	1851.85	324.3	326.3	325	12500	178.6	175.2	171.8	364.432	251.4	249.2	250.4					0.780488	0.685259	0.700795
F	617.284	316.6	314.8	317.8	6250	185.5	183.8	182.6	260.308	255.7	257.8	253.7					0.888368	0.74502	0.755467
G	205.761	294	297.6	293.7	3125	199.6	201.1	198.1	185.934	266.5	265	258.6					0.870544	0.844622	0.849901
H	68.5871	251.2	251.1	249.9	1562.5	222.6	224.7	220.1	132.81	268.9	267.9	261.7					0.862101	0.86753	0.863817
I	22.8624	211.8	207.9	202.8	781.25	245.1	245	238.4	94.8645	269	267.3	265.9					0.930582	0.868526	0.883698
J	7.62079	189.2	192	186.5	390.625	256.1	258.4	254.3	67.7604	268.8	269.1	268.7					0.681989	0.904382	0.883698
K	2.54026	179.1	180.9	178.4	195.312	268.1	267.3	261.7	48.4003	269.6	269	271.4					0.880863	0.938247	0.918489
L	0.846754	171.5	170.5	174.2	97.6562	270.1	269.9	266.8	34.5716	267.6	267.1	270.9					0.915572	0.916335	0.962227
M	0.282251	165.5	168.7	167.3	48.8281	270.6	270.8	270.7	24.694	267.6	262.5	270.6					0.915572	0.928287	0.978131
N	0.094084	169.6	168.9	173.4	24.4141	273.8	273.8	272.3	17.6386	268.4	265.2	262.5					0.938086	0.944223	0.974155
O	0.031361	165.1	167.2	166.9	12.207	272.7	273.7	270.7	12.599	266.6	264.2	262.8					0.91182	0.935259	0.942346
P	0.010454	164.3	166.3	166.2	0	291.7	276.7	276.5	0	270.3	265.5	261.1					1	1	1
	0	166.2	165.7	165.1	free probe	170	166.6	167.3	free probe	169.6	170.2	167.9					0	0	0
Cycle 20 (95 min)
		Anisotropy based on Raw Data (485)
A	SBC (nM)	1	2	3	MN551(nM)	13	14	15	MN551(nM)	7	8	9
B	50000	359.1	358.7	358.3	100000	171	170.4	171.2	1000	226.4	224.5	226.3					0.478261	0.480674	0.487131
C	16666.7	343.4	344.2	342.6	50000	170.4	168	167.8	714.286	238.3	235.8	236.5					0.548566	0.582755	0.555767
D	5555.56	333.4	334.7	330.3	25000	168.9	168.7	166.8	510.204	245.5	244.9	242.2					0.656799	0.635282	0.606292
E	1851.85	324	325.2	325.4	12500	178.5	176.5	173.6	364.432	249.1	248.9	248.5					0.740056	0.700694	0.670162
F	617.284	316.3	313.9	317.3	6250	182.3	181.8	182.5	260.308	255.9	256.8	253.5					0.830712	0.753221	0.736892
G	205.761	295.3	295.5	292	3125	200.2	202.1	196.4	185.934	266.9	264.4	258.3					0.830712	0.833499	0.836034
H	68.5871	252	250.9	251.2	1562.5	220.7	223.9	220.2	132.81	269.3	265.7	261.5					0.86494	0.874133	0.842707
I	22.8624	213	205	202.8	781.25	244.8	243.8	236.8	94.8645	268.2	269.6	264.6					0.885291	0.894945	0.85796
J	7.62079	186.4	193.1	184.6	390.625	256	256.9	251.5	67.7604	267.9	268.5	267.9					0.682701	0.921705	0.889418
K	2.54026	177	182	175.5	195.312	267.6	266.5	261	48.4003	271.5	269.3	270.7					0.874191	0.897919	0.868446
L	0.846754	171.9	172	172.8	97.6562	271	268.4	267.4	34.5716	266.7	269.8	272.3					0.898242	0.92666	0.889418
M	0.282251	168.3	169.1	169.8	48.8281	273.1	271.2	272.8	24.694	267.6	265.1	270.6					0.901018	0.921705	0.931363
N	0.094084	166	169.1	172.7	24.4141	272.7	272.8	272.8	17.6386	267.3	265.7	264.6					0.929695	0.968285	0.918017
O	0.031361	169.8	168.1	167.2	12.207	273	271.9	267.4	12.599	265.9	265.9	263.4					0.901943	0.914767	0.915157
P	0.010454	169.1	165.4	166.6	0	289.4	277.7	275.6	0	271.3	268	258.9					1	1	1
	0	163.3	166.5	165.9	free probe	170.7	166.3	167.6	free probe	168.4	169.3	167.8					0	0	0
n=3		Anisotropy data 485,520,520
			T=0=4min
Cycle 1 (0 min)
		SBC titration				MN551 titration				MN551 below Ki titration				MN551 titration bound fraction			MN551 titration below Ki bound fraction				Slope: Kinact/Ki (M-1min-1)													Michaelis-Menten
A	SBC (nM)	10	11	12	MN551(nM)	13	14	15	MN551(nM)	16	17	18		13	14	15	16	17	18		3690.68													Best-fit values
B	50000	365.1	363.9	363.2	100000	186.8	187.5	188	1000	268	271.6	267.3		0.0402562	0.0679964	0.0783078	0.792737	0.823894	0.811688		Slope: Kinact/Ki (M-1s-1)													Vmax	0.01742
C	16666.7	345.9	345.3	343.4	50000	191.2	192.4	191.2	714.286	271	270.7	270.3		0.0805124	0.112421	0.107111	0.819309	0.815929	0.839518		61.5113													Km	4720
D	5555.56	338.4	335.4	335.7	25000	200.4	201.2	201.3	510.204	276.8	274.6	273.8		0.164684	0.192203	0.19802	0.870682	0.850442	0.871985		Ki(nM)													95% CI (profile likelihood)
E	1851.85	336.9	331.3	328.1	12500	215.4	220.3	218.3	364.432	276.6	277.6	274.1		0.301921	0.365367	0.351035	0.868911	0.876991	0.874768		4720													Vmax	0.01570 to 0.01942
F	617.284	326.3	319.3	313.6	6250	235	233.2	235.8	260.308	279.1	278.2	278.1		0.481244	0.482321	0.508551	0.891054	0.882301	0.911874		Kinact (s-1)	Kinact (min-1)												Km	3300 to 6772
G	205.761	299.6	296.7	290.2	3125	258.9	259.5	257.3	185.934	287.5	287.8	286.2		0.699909	0.720762	0.70207	0.965456	0.967257	0.987013		0.000290333	0.01742												Goodness of Fit
H	68.5871	264	252.2	252.4	1562.5	270.1	271.8	268.8	132.81	288.6	289.3	289		0.802379	0.832276	0.805581	0.975199	0.980531	1.01299		t 1/2 (min)													Degrees of Freedom	9
I	22.8624	227.7	213.9	212.6	781.25	281.7	281.9	279.2	94.8645	291.1	290.4	288		0.908509	0.923844	0.89919	0.997343	0.990265	1.00371		39.7819													R squared	0.9857
J	7.62079	199	194.7	197.1	390.625	288.6	288.3	286.2	67.7604	292.9	290.2	291.3		0.971638	0.981868	0.962196	1.01329	0.988496	1.03432															Sum of Squares	5.274e-06
K	2.54026	187.3	180	181.9	195.312	287.8	292.2	292.2	48.4003	293.2	289.6	291.1		0.964318	1.01723	1.0162	1.01594	0.983186	1.03247															Sy.x	0.0007655
L	0.846754	179.5	180.2	178.5	97.6562	292.5	297.3	293.2	34.5716	295.5	294.4	292.7		1.00732	1.06346	1.0252	1.03632	1.02566	1.04731															Constraints
M	0.282251	179.8	180	176.1	48.8281	293.3	293.3	291.7	24.694	292.7	292.1	293.1		1.01464	1.0272	1.0117	1.01151	1.00531	1.05102															Km	Km > 0
N	0.094084	175	178.2	177.9	24.4141	293.8	295.3	295.1	17.6386	295	292.8	292.4		1.01921	1.04533	1.0423	1.03189	1.0115	1.04453
O	0.031361	179.5	179.1	179.9	12.207	291	291.3	294.7	12.599	293.2	291.8	287.6		0.993596	1.00907	1.0387	1.01594	1.00265	1															Number of points
P	0.010454	178.1	177.3	177.1	0	291.7	290.3	290.4	0	291.4	291.5	287.6		1	1	1	1	1	1															# of X values	12
	0	176.5	177.4	176.2	free probe	182.4	180	179.3	free probe	178.5	178.5	179.8		0	0	0	0	0	0															# Y values analyzed	11
Cycle 2 (5 min)
																																		Best-fit values
A	SBC (nM)	10	11	12	MN551(nM)	13	14	15	MN551(nM)	16	17	18		1Fb	2Fb	3Fb	1Fb	2Fb	3Fb															Slope	3.866e-06
B	50000	361.9	360.9	360.8	100000	187.6	185.8	186	1000	261.5	263	260.5		0.0583333	0.0675301	0.0810811	0.774545	0.782488	0.789272															Y-intercept	0
C	16666.7	344.7	345.5	341.5	50000	190.4	189.2	190.2	714.286	267.4	267	263.8		0.0842593	0.0989824	0.118919	0.828182	0.819355	0.820881															X-intercept	0
D	5555.56	336	336.9	335.7	25000	196.5	197.9	196.2	510.204	272.5	270.1	268.3		0.140741	0.179463	0.172973	0.874545	0.847926	0.863985															1/slope	258642
E	1851.85	334.1	326.9	327.7	12500	211.5	215.7	213.3	364.432	274.9	272.9	271.3		0.27963	0.344126	0.327027	0.896364	0.873733	0.89272
F	617.284	322.8	318	314.2	6250	228.5	228.1	231.5	260.308	276.4	275.3	275.6		0.437037	0.458834	0.490991	0.91	0.895853	0.933908															Std. Error
G	205.761	296.8	295.4	290.1	3125	254.9	253.8	250.1	185.934	283.4	282.5	283.2		0.681481	0.696577	0.658559	0.973636	0.962212	1.0067															Slope	4.73e-08
H	68.5871	264.6	251.9	250.9	1562.5	265.8	266.9	264.2	132.81	286.4	287	282.8		0.782407	0.817761	0.785586	1.00091	1.00369	1.00287															Y-intercept
I	22.8624	226.6	210	211.7	781.25	277	277.3	277.7	94.8645	289.2	287.8	281.6		0.886111	0.913969	0.907207	1.02636	1.01106	0.991379
J	7.62079	199	194.4	195.3	390.625	288.4	283.4	282.4	67.7604	289.8	286.7	287.2		0.991667	0.970398	0.94955	1.03182	1.00092	1.04502															95% Confidence Intervals
K	2.54026	185	181.6	180.4	195.312	285.4	287.3	288.9	48.4003	291.7	286.5	286.7		0.963889	1.00648	1.00811	1.04909	0.999078	1.04023															Slope	3.764e-006 to 3.969e-006
L	0.846754	179	177.2	176.8	97.6562	289.5	292.7	289.5	34.5716	292.2	291.4	291.5		1.00185	1.05643	1.01351	1.05364	1.04424	1.08621															Y-intercept	0.000 to 0.000
M	0.282251	180.7	179.1	176.2	48.8281	290.7	291.9	292	24.694	289	287.5	288.2		1.01296	1.04903	1.03604	1.02455	1.00829	1.0546															X-intercept	-13.44 to 13.09
N	0.094084	176.3	175.6	178.2	24.4141	291	295.2	292.5	17.6386	293.6	288.2	287.4		1.01574	1.07956	1.04054	1.06636	1.01475	1.04693
O	0.031361	177.4	177.8	176.6	12.207	288.6	288.6	290.5	12.599	288.5	285.8	284		0.993519	1.0185	1.02252	1.02	0.992627	1.01437															Goodness of Fit
P	0.010454	177.9	176.3	177.2	0	289.3	286.6	288	0	286.3	286.6	282.5		1	1	1	1	1	1															Sy.x	6.758e-05
	0	176.9	175.4	176.6	free probe	181.3	178.5	177	free probe	176.3	178.1	178.1		0	0	0	0	0	0
Cycle 3 (10 min)																																		Is slope significantly non-zero?
																																		F	6683
																																		DFn, DFd	1, 13
A	SBC (nM)	10	11	12	MN551(nM)	13	14	15	MN551(nM)	16	17	18		1Fb	2Fb	3Fb	1Fb	2Fb	3Fb															P value	<0.0001
B	50000	359.1	358.4	358.3	100000	184.4	183.9	183	1000	258.2	258.8	255.5		0.0606618	0.0701275	0.0644868	0.762743	0.785116	0.734539															Deviation from zero?	Significant
C	16666.7	343	340.9	341.4	50000	187	187	185.1	714.286	263	260.6	261		0.0845588	0.0983607	0.0835604	0.807229	0.80186	0.78687
D	5555.56	336.2	332.9	333.4	25000	195.5	196.4	193	510.204	270	267.4	263.5		0.162684	0.183971	0.155313	0.872104	0.865116	0.810657															Equation	Y = 3.866e-006*X + 0.000
E	1851.85	331.9	325.8	326.2	12500	207.3	213.2	215.9	364.432	272.5	271.5	270		0.27114	0.336976	0.363306	0.895273	0.903256	0.872502
F	617.284	319.6	314.4	310.9	6250	225.3	225.1	224.5	260.308	273.3	271.4	269.9		0.436581	0.445355	0.441417	0.902688	0.902326	0.871551															Data
G	205.761	296.8	291.8	288.5	3125	249	249.7	246.5	185.934	281.2	280.6	279.4		0.654412	0.669399	0.641235	0.975904	0.987907	0.961941															Number of X values	14
H	68.5871	261.4	248.6	251.1	1562.5	261	262.5	260.7	132.81	282.6	282.3	281.6		0.764706	0.785974	0.770209	0.988879	1.00372	0.982873															Maximum number of Y replicates	1
I	22.8624	224.6	213.1	209.2	781.25	274	271.9	270.7	94.8645	285.3	286.3	280.3		0.884191	0.871585	0.861035	1.0139	1.04093	0.970504															Total number of values	14
J	7.62079	195.8	191.3	193.3	390.625	285.1	282.4	279.8	67.7604	287.7	283.2	285		0.986213	0.967213	0.943688	1.03614	1.01209	1.01522															Number of missing values	0
K	2.54026	183.1	178.3	180.5	195.312	281.7	286	284.9	48.4003	288.1	284.2	283.9		0.954963	1	0.990009	1.03985	1.0214	1.00476
L	0.846754	179	178.2	179.1	97.6562	289.7	288.2	285.8	34.5716	290.6	290.3	285.2		1.02849	1.02004	0.998183	1.06302	1.07814	1.01713
M	0.282251	178.8	175.6	175.9	48.8281	288.5	287.8	290	24.694	288.2	286.4	288.1		1.01746	1.01639	1.03633	1.04078	1.04186	1.04472
N	0.094084	174	178.6	177.7	24.4141	288.7	290.8	288.4	17.6386	291.6	284.1	286		1.0193	1.04372	1.0218	1.07229	1.02047	1.02474
O	0.031361	180.8	177.1	175.9	12.207	287.6	286.5	289	12.599	286	285.1	284.2		1.00919	1.00455	1.02725	1.02039	1.02977	1.00761
P	0.010454	174.4	176.8	176.5	0	286.6	286	286	0	283.8	281.9	283.4		1	1	1	1	1	1
	0	173.7	177.8	175.7	free probe	177.8	176.2	175.9	free probe	175.9	174.4	178.3		0	0	0	0	0	0
Cycle 4 (15 min)
A	SBC (nM)	10	11	12	MN551(nM)	13	14	15	MN551(nM)	16	17	18		1Fb	2Fb	3Fb	1Fb	2Fb	3Fb
B	50000	358.2	358.6	355	100000	182.1	182.2	180.3	1000	254.9	254.5	253.1		0.0294957	0.0529197	0.0329068	0.751887	0.735156	0.759542
C	16666.7	341	340	337.4	50000	182.7	184.6	183.5	714.286	261.5	259.6	258.5		0.0352046	0.0748175	0.0621572	0.814151	0.783223	0.811069
D	5555.56	330.5	331.1	330.3	25000	192	191.3	191	510.204	267.8	263.5	260.6		0.123692	0.135949	0.130713	0.873585	0.819981	0.831107
E	1851.85	331.7	324.5	326.5	12500	203.7	208	212.3	364.432	268.5	267.8	265.7		0.235014	0.288321	0.325411	0.880189	0.860509	0.879771
F	617.284	320.6	315.5	310.2	6250	220.8	220.7	220.5	260.308	268.9	270.9	268.9		0.397716	0.404197	0.400366	0.883962	0.889727	0.910305
G	205.761	293.7	291.5	287.3	3125	243.6	243.7	241.9	185.934	278.5	279.6	276.7		0.614653	0.614051	0.595978	0.974528	0.971725	0.984733
H	68.5871	260.6	248.9	246.5	1562.5	257.1	259.1	256.9	132.81	282.6	281.2	279.6		0.743102	0.754562	0.73309	1.01321	0.986805	1.0124
I	22.8624	222.6	211.9	208.7	781.25	270.3	271.6	267.6	94.8645	283.7	280.2	277.5		0.868696	0.868613	0.830896	1.02358	0.97738	0.992366
J	7.62079	195.9	191.7	191.2	390.625	281.2	278.8	278.1	67.7604	286	282.7	282.9		0.972407	0.934307	0.926874	1.04528	1.00094	1.04389
K	2.54026	182.7	177.5	179.2	195.312	281	280.9	282.3	48.4003	286.1	283.2	282.4		0.970504	0.953467	0.965265	1.04623	1.00566	1.03912
L	0.846754	178.5	178.8	176	97.6562	285.1	287.5	284.4	34.5716	288.7	286.5	285.8		1.00951	1.01369	0.984461	1.07075	1.03676	1.07156
M	0.282251	174.2	176.8	175.1	48.8281	285.5	287.8	286.2	24.694	287.2	285.6	284.5		1.01332	1.01642	1.00091	1.0566	1.02828	1.05916
N	0.094084	174.8	176.7	175.1	24.4141	286.6	288	287.1	17.6386	290	284.9	284.6		1.02379	1.01825	1.00914	1.08302	1.02168	1.06011
O	0.031361	175.4	175	174.6	12.207	283.6	284.9	285.5	12.599	285.2	282.9	279.5		0.995243	0.989964	0.994516	1.03774	1.00283	1.01145
P	0.010454	174.9	173.9	175.8	0	284.1	286	286.1	0	281.2	282.6	278.3		1	1	1	1	1	1
	0	175.1	176.3	175.6	free probe	179	176.4	176.7	free probe	175.2	176.5	173.5		0	0	0	0	0	0
Cycle 5 (20 min)
A	SBC (nM)	10	11	12	MN551(nM)	13	14	15	MN551(nM)	16	17	18		1Fb	2Fb	3Fb	1Fb	2Fb	3Fb
B	50000	357.9	356.7	356	100000	179.4	182.8	180.6	1000	253.5	252.1	249.3		0.00834879	0.0784314	0.0513761	0.737296	0.727273	0.724976
C	16666.7	340.7	339.5	337.5	50000	182.5	182.8	182.5	714.286	259.3	256.1	254.1		0.0371058	0.0784314	0.0688073	0.792905	0.764761	0.771623
D	5555.56	331.1	331.1	331	25000	186.7	190.2	187.1	510.204	263.6	260.6	258		0.0760668	0.147526	0.111009	0.834132	0.806935	0.809524
E	1851.85	330	323.8	325	12500	199.9	206	207.7	364.432	265.4	266.1	262.2		0.198516	0.295051	0.3	0.85139	0.858482	0.85034
F	617.284	316.4	314	307.2	6250	216.1	214.4	214.9	260.308	271.7	267.6	267.8		0.348794	0.373483	0.366055	0.911793	0.87254	0.904762
G	205.761	292.4	289.2	286.7	3125	241.2	239.4	238.2	185.934	277.6	275.6	276.4		0.581633	0.606909	0.579817	0.96836	0.947516	0.988338
H	68.5871	259.4	248.7	244.7	1562.5	254	254.9	254.6	132.81	280.6	279.4	275.8		0.700371	0.751634	0.730275	0.997124	0.98313	0.982507
I	22.8624	221.9	206.2	206.7	781.25	268.2	267.8	265.3	94.8645	282	280.1	277.4		0.832096	0.872082	0.82844	1.01055	0.989691	0.998056
J	7.62079	197.9	190.1	188.2	390.625	280.4	277	277.9	67.7604	283.1	282.3	281.2		0.945269	0.957983	0.944037	1.02109	1.01031	1.03499
K	2.54026	181.8	178.7	177.6	195.312	279.3	282.3	281.9	48.4003	282.6	281.5	280		0.935065	1.00747	0.980734	1.0163	1.00281	1.02332
L	0.846754	178	176.4	175.4	97.6562	286.8	289.9	282.2	34.5716	288.8	285.5	284.6		1.00464	1.07843	0.983486	1.07574	1.0403	1.06803
M	0.282251	176.4	175.6	175.7	48.8281	283.6	287.3	285.7	24.694	284.9	285	284.5		0.974954	1.05415	1.0156	1.03835	1.03561	1.06706
N	0.094084	176	177.1	175.9	24.4141	288.1	289.4	285.7	17.6386	286.4	283.4	283		1.0167	1.07376	1.0156	1.05273	1.02062	1.05248
O	0.031361	175.9	175.1	173.6	12.207	284.3	282.8	283.4	12.599	283.6	281.3	278.4		0.981447	1.01214	0.994495	1.02589	1.00094	1.00777
P	0.010454	172.9	174.4	177.1	0	286.3	281.5	284	0	280.9	281.2	277.6		1	1	1	1	1	1
	0	172.8	174.7	172.3	free probe	178.5	174.4	175	free probe	176.6	174.5	174.7		0	0	0	0	0	0
Cycle 6 (25 min)
A	SBC (nM)	10	11	12	MN551(nM)	13	14	15	MN551(nM)	16	17	18		1Fb	2Fb	3Fb	1Fb	2Fb	3Fb
B	50000	356.6	356.3	355.4	100000	179.3	179.2	181.1	1000	248.5	249.6	248.9		0.0179754	0.0456274	0.0684932	0.702226	0.715931	0.717268
C	16666.7	339.2	337.4	335.9	50000	182.9	180.8	179.7	714.286	256	255	252.1		0.0520341	0.0608365	0.0557078	0.7718	0.767754	0.747628
D	5555.56	330.5	329.3	330.1	25000	186.5	184.5	184.6	510.204	263	259	257.9		0.0860927	0.0960076	0.100457	0.836735	0.806142	0.802657
E	1851.85	328.2	323.8	323.3	12500	196.8	200.7	203.8	364.432	265.3	264.9	261.8		0.183538	0.25	0.275799	0.858071	0.862764	0.839658
F	617.284	315.4	312.8	308.8	6250	214.3	209.9	210.7	260.308	268.3	266.5	266.4		0.349101	0.337452	0.338813	0.8859	0.878119	0.883302
G	205.761	289.1	287.5	284.4	3125	238.8	235.1	236.5	185.934	274.1	275.3	275.3		0.580889	0.576996	0.574429	0.939703	0.962572	0.967742
H	68.5871	256.4	246	243.2	1562.5	249.2	252.1	250.5	132.81	279.3	277.5	276.1		0.679281	0.738593	0.702283	0.987941	0.983685	0.975332
I	22.8624	219.9	205.2	205.6	781.25	266.1	264.8	262.9	94.8645	280.5	278.5	275.6		0.839167	0.859316	0.815525	0.999072	0.993282	0.970588
J	7.62079	194	188.8	189.8	390.625	278.4	274.9	273.3	67.7604	282.1	279.5	280.7		0.955535	0.955323	0.910502	1.01391	1.00288	1.01898
K	2.54026	180.9	179.5	180.3	195.312	278.3	281.2	279.5	48.4003	285.9	280.5	280.2		0.954588	1.01521	0.967123	1.04917	1.01248	1.01423
L	0.846754	174.6	174.6	174.1	97.6562	283.3	285.7	280.8	34.5716	287.1	284.6	283.4		1.00189	1.05798	0.978995	1.0603	1.05182	1.04459
M	0.282251	172.6	176.5	171.6	48.8281	284	283.3	282.4	24.694	285.6	282.5	283.6		1.00851	1.03517	0.993607	1.04638	1.03167	1.04649
N	0.094084	174	176.4	175.4	24.4141	284.3	285.2	284.9	17.6386	284.8	280.4	280.8		1.01135	1.05323	1.01644	1.03896	1.01152	1.01992
O	0.031361	174.5	175.6	172.5	12.207	282.7	283.3	284.3	12.599	283.3	281.2	279.4		0.996216	1.03517	1.01096	1.02505	1.01919	1.00664
P	0.010454	172.8	174.5	173.7	0	283.1	279.6	283.1	0	280.6	279.2	278.7		1	1	1	1	1	1
	0	174.6	174.9	172.9	free probe	177.4	174.4	173.6	free probe	172.8	175	173.3		0	0	0	0	0	0
Cycle 7 (30 min)
A	SBC (nM)	10	11	12	MN551(nM)	13	14	15	MN551(nM)	16	17	18		1Fb	2Fb	3Fb	1Fb	2Fb	3Fb
B	50000	355	354.9	354.7	100000	178.6	178	178.2	1000	247.2	248.2	245		0.0135922	0.0486436	0.0441315	0.675551	0.705993	0.692381
C	16666.7	339.3	338.1	335	50000	180.1	180.9	179.5	714.286	254.4	253.9	251.5		0.0281553	0.0757717	0.056338	0.741728	0.759363	0.754286
D	5555.56	329.1	329.3	330.5	25000	182.4	185.5	182	510.204	260.7	259.9	255.1		0.0504854	0.118803	0.0798122	0.799632	0.815543	0.788571
E	1851.85	327.9	322.3	318.9	12500	193.4	198.5	203.6	364.432	264.5	262.4	261.4		0.157282	0.240412	0.282629	0.834559	0.838951	0.848571
F	617.284	315.5	311.5	304.9	6250	210.1	207.3	207.7	260.308	267.3	264.8	266.3		0.319417	0.322732	0.321127	0.860294	0.861423	0.895238
G	205.761	290.6	286.5	283.1	3125	233.3	231.6	231	185.934	275.3	273.2	272.4		0.54466	0.550047	0.539906	0.933824	0.940075	0.953333
H	68.5871	257.8	244.6	244.3	1562.5	248.6	251.8	245.5	132.81	278	276.5	276.5		0.693204	0.739008	0.676056	0.95864	0.970974	0.992381
I	22.8624	220.9	207	204.4	781.25	262.4	263.1	261.4	94.8645	279.3	278.8	275.2		0.827184	0.844715	0.825352	0.970588	0.992509	0.98
J	7.62079	193.2	189.2	189	390.625	274.9	272.1	272	67.7604	283.1	278.3	280		0.948544	0.928906	0.924883	1.00551	0.987828	1.02571
K	2.54026	177.6	177.8	178.4	195.312	276.5	279.3	280.3	48.4003	282.8	282.3	280.9		0.964078	0.996258	1.00282	1.00276	1.02528	1.03429
L	0.846754	174.2	173.9	175.6	97.6562	282.3	282.9	280.7	34.5716	284.8	284.4	281.9		1.02039	1.02993	1.00657	1.02114	1.04494	1.04381
M	0.282251	174.2	177	172.9	48.8281	283.8	281.4	284.4	24.694	285.2	281.1	280.6		1.03495	1.0159	1.04131	1.02482	1.01404	1.03143
N	0.094084	173.4	173.6	173.4	24.4141	284.6	284.1	284.6	17.6386	286.6	279.9	280.8		1.04272	1.04116	1.04319	1.03768	1.00281	1.03333
O	0.031361	175.9	174.9	174	12.207	280	281.1	284.4	12.599	283.2	280.9	281		0.998058	1.0131	1.04131	1.00643	1.01217	1.03524
P	0.010454	171	172.5	172	0	280.2	279.7	280	0	282.5	279.6	277.3		1	1	1	1	1	1
	0	171.5	173.7	172.5	free probe	177.2	172.8	173.5	free probe	173.7	172.8	172.3		0	0	0	0	0	0
Cycle 8 (35 min)
A	SBC (nM)	10	11	12	MN551(nM)	13	14	15	MN551(nM)	16	17	18		1Fb	2Fb	3Fb	1Fb	2Fb	3Fb
B	50000	354.4	353.1	353.4	100000	178.3	177.4	176.7	1000	245.8	245.8	242.4		0.0269231	0.04	0.0338028	0.702415	0.684557	0.676728
C	16666.7	336.1	335.7	334.3	50000	176.5	176.7	179.9	714.286	252.5	250.3	249		0.00961538	0.0334884	0.0638498	0.76715	0.72693	0.740993
D	5555.56	330.3	327.5	328.2	25000	183	183	181.4	510.204	256.6	255.7	255.9		0.0721154	0.092093	0.0779343	0.806763	0.777778	0.808179
E	1851.85	326	321.2	320	12500	189.1	196.5	200	364.432	262.8	262.5	259.2		0.130769	0.217674	0.252582	0.866667	0.841808	0.840312
F	617.284	315.1	311.4	305.9	6250	208	204.6	206.6	260.308	265.5	264.5	265.6		0.3125	0.293023	0.314554	0.892754	0.86064	0.902629
G	205.761	289.5	285.3	283	3125	230.6	228.5	227.3	185.934	273.9	274.1	271.1		0.529808	0.515349	0.50892	0.973913	0.951036	0.956183
H	68.5871	252.7	240.9	243.8	1562.5	243.2	244.7	242.9	132.81	278.1	274.8	272.7		0.650962	0.666047	0.655399	1.01449	0.957627	0.971762
I	22.8624	217.7	205.5	205.9	781.25	262.2	260.4	261.8	94.8645	281.8	278.2	273.8		0.833654	0.812093	0.832864	1.05024	0.989642	0.982473
J	7.62079	193.8	187.5	188.6	390.625	275.3	272.2	270.7	67.7604	280.6	277.8	278.8		0.959615	0.92186	0.916432	1.03865	0.985876	1.03116
K	2.54026	178.5	176.3	178.1	195.312	277	278	277.1	48.4003	280.7	279.3	278.9		0.975962	0.975814	0.976526	1.03961	1	1.03213
L	0.846754	174.8	172.9	174.3	97.6562	281.7	281.5	277.6	34.5716	284.8	282	281		1.02115	1.00837	0.981221	1.07923	1.02542	1.05258
M	0.282251	171.9	174.8	170.5	48.8281	281.9	283.1	281.7	24.694	281.7	281.7	282.2		1.02308	1.02326	1.01972	1.04928	1.0226	1.06426
N	0.094084	173.8	173.6	174.6	24.4141	284.3	285.2	282.4	17.6386	284.7	280.2	281		1.04615	1.04279	1.02629	1.07826	1.00847	1.05258
O	0.031361	175.6	171.8	172.5	12.207	279	281.2	281.4	12.599	281	279.2	278.1		0.995192	1.00558	1.0169	1.04251	0.999058	1.02434
P	0.010454	169.5	173.8	172.6	0	279.5	280.6	279.6	0	276.6	279.3	275.6		1	1	1	1	1	1
	0	171.8	176	172.2	free probe	175.5	173.1	173.1	free probe	173.1	173.1	172.9		0	0	0	0	0	0
Cycle 9 (40 min)
A	SBC (nM)	10	11	12	MN551(nM)	13	14	15	MN551(nM)	16	17	18		1Fb	2Fb	3Fb	1Fb	2Fb	3Fb
B	50000	354.7	353.1	351.9	100000	176.5	176.6	177.6	1000	243.4	244.2	240		0.0150943	0.0330813	0.0526316	0.686047	0.663834	0.650532
C	16666.7	336.7	335.1	334.5	50000	175.1	176.8	175	714.286	251.7	248.5	246.5		0.00188679	0.0349716	0.0281955	0.766473	0.704438	0.713456
D	5555.56	330.1	327.8	327.4	25000	180.2	182.1	181.6	510.204	258.4	254	252.7		0.05	0.0850662	0.0902256	0.831395	0.756374	0.773475
E	1851.85	326	319.8	321.7	12500	189.4	194.6	196.8	364.432	261	261.7	259.8		0.136792	0.203214	0.233083	0.856589	0.829084	0.842207
F	617.284	314.4	309.2	304.5	6250	202.6	200.2	201.9	260.308	265.6	265.3	264.4		0.261321	0.256144	0.281015	0.901163	0.863078	0.886738
G	205.761	288.5	284	280.3	3125	227.6	227.3	223.5	185.934	271.4	270.3	271		0.49717	0.512287	0.484023	0.957364	0.910293	0.950629
H	68.5871	254.3	244.4	243.2	1562.5	242.6	242.9	240.5	132.81	274.1	273.8	271.9		0.638679	0.659735	0.643797	0.983527	0.943343	0.959342
I	22.8624	216.8	204.2	201	781.25	262.4	260.9	259.7	94.8645	275.8	276.6	273.4		0.825472	0.829868	0.824248	1	0.969783	0.973863
J	7.62079	192.5	188.1	187.4	390.625	270.8	271.6	268.5	67.7604	279.4	279.7	277.3		0.904717	0.931002	0.906955	1.03488	0.999056	1.01162
K	2.54026	180.3	176.2	177.1	195.312	275.8	276.7	274.6	48.4003	280	278	278.6		0.951887	0.979206	0.964286	1.0407	0.983003	1.0242
L	0.846754	173	174.8	173.8	97.6562	281.1	282.7	280.1	34.5716	283.4	282.5	281.2		1.00189	1.03592	1.01598	1.07364	1.0255	1.04937
M	0.282251	174.9	172.9	172.6	48.8281	279.8	281.1	281.7	24.694	280.6	280	279.4		0.989623	1.02079	1.03102	1.04651	1.00189	1.03195
N	0.094084	173.6	172.2	172.8	24.4141	282.9	283.6	283.2	17.6386	283.9	280.3	280.1		1.01887	1.04442	1.04511	1.07849	1.00472	1.03872
O	0.031361	174.1	173.9	171.6	12.207	278.8	281.2	281.3	12.599	280.4	278	277.6		0.980189	1.02174	1.02726	1.04457	0.983003	1.01452
P	0.010454	169.8	171.6	171.1	0	280.9	278.9	278.4	0	275.8	279.8	276.1		1	1	1	1	1	1
	0	170	174.1	171.4	free probe	174.9	173.1	172	free probe	172.6	173.9	172.8		0	0	0	0	0	0
Cycle 10 (45 min)
A	SBC (nM)	10	11	12	MN551(nM)	13	14	15	MN551(nM)	16	17	18		1Fb	2Fb	3Fb	1Fb	2Fb	3Fb
B	50000	351.4	351.5	352.1	100000	177.9	175.4	175.6	1000	241.2	241.3	239.6		0.0230105	0.0359168	0.0465116	0.666981	0.653383	0.656632
C	16666.7	338.5	334.3	334.3	50000	175.1	173.9	177.8	714.286	249.6	248.6	245.3		-0.00383509	0.0217391	0.0669767	0.746226	0.721038	0.710254
D	5555.56	328.3	325.4	326	25000	180.1	180.3	176.4	510.204	256.9	253.8	250		0.0441035	0.0822306	0.0539535	0.815094	0.769231	0.754468
E	1851.85	326.9	319	320.8	12500	187.8	192.3	194.4	364.432	261.6	259.6	255.7		0.117929	0.195652	0.221395	0.859434	0.822984	0.80809
F	617.284	314.5	311.4	305.7	6250	199.5	198.5	201.6	260.308	264.9	261.9	261.5		0.230105	0.254253	0.288372	0.890566	0.8443	0.862653
G	205.761	287.9	283.9	281.7	3125	224.7	223.9	219.5	185.934	271.8	272.5	270.9		0.471716	0.494329	0.454884	0.95566	0.942539	0.951082
H	68.5871	251.8	241.7	239.4	1562.5	237.9	240	241.6	132.81	274.9	273.2	271.4		0.598274	0.646503	0.660465	0.984906	0.949027	0.955786
I	22.8624	216.2	204.5	202.8	781.25	257.2	257.1	255.4	94.8645	278	276.1	270.9		0.783317	0.808129	0.788837	1.01415	0.975904	0.951082
J	7.62079	191.9	185.8	185.7	390.625	272.7	270.9	268.2	67.7604	280.9	277.5	274.3		0.931927	0.938563	0.907907	1.04151	0.988879	0.983067
K	2.54026	177.3	176.4	174.7	195.312	275.8	274.1	274.4	48.4003	280.7	278.3	278.1		0.961649	0.968809	0.965581	1.03962	0.996293	1.01881
L	0.846754	173.6	174.6	172.3	97.6562	279.2	282.3	276.3	34.5716	285.2	280.6	281.5		0.994247	1.04631	0.983256	1.08208	1.01761	1.0508
M	0.282251	171.3	174	172	48.8281	281.1	279.9	282	24.694	282.7	279.9	278.3		1.01246	1.02363	1.03628	1.05849	1.01112	1.0207
N	0.094084	174.5	172.5	174.1	24.4141	281.8	282.7	281.7	17.6386	282.5	279.3	278.2		1.01918	1.05009	1.03349	1.0566	1.00556	1.01976
O	0.031361	171.6	173.5	172.2	12.207	279.5	278.1	281.2	12.599	281.9	276.8	276.4		0.997124	1.00662	1.02884	1.05094	0.982391	1.00282
P	0.010454	171.1	170.5	170.6	0	279.8	277.4	278.1	0	276.5	278.7	276.1		1	1	1	1	1	1
	0	169.9	172.7	167.6	free probe	175.5	171.6	170.6	free probe	170.5	170.8	169.8		0	0	0	0	0	0
Cycle 11 (50 min)
A	SBC (nM)	10	11	12	MN551(nM)	13	14	15	MN551(nM)	16	17	18
B	50000	353.3	351.3	351.7	100000	175.3	174.1	176.7	1000	237.4	239	237.6					0.635496	0.641777	0.654286
C	16666.7	336	333.7	334.3	50000	173.8	175.5	177	714.286	247.4	247	246.2					0.730916	0.717391	0.73619
D	5555.56	326.9	327	327.1	25000	177.2	179.6	175.9	510.204	255.5	253.1	250.3					0.808206	0.775047	0.775238
E	1851.85	326.3	320.5	318.6	12500	185.9	188.6	192.2	364.432	258.9	259.3	254.3					0.840649	0.833648	0.813333
F	617.284	315.1	308.5	302.6	6250	198.2	194.4	199.1	260.308	263.7	259.1	261.9					0.88645	0.831758	0.885714
G	205.761	285.4	284.6	281.3	3125	222.7	217.5	217.2	185.934	271.5	268.3	268.1					0.960878	0.918715	0.944762
H	68.5871	252.8	242.9	240.7	1562.5	235.7	239.2	235.4	132.81	272.7	271.9	269.8					0.972328	0.952741	0.960952
I	22.8624	216.4	200.7	202.3	781.25	255.5	256.4	252.8	94.8645	277.4	274.4	270.1					1.01718	0.976371	0.96381
J	7.62079	192.1	186.6	185.3	390.625	269.9	268.6	268.1	67.7604	280.7	279.2	275.8					1.04866	1.02174	1.0181
K	2.54026	176.9	176.1	175.3	195.312	275.6	275.2	274.2	48.4003	280.5	276	276.2					1.04676	0.991493	1.0219
L	0.846754	171.2	172.8	172.6	97.6562	278.8	281.3	277	34.5716	283.1	279.4	279.3					1.07156	1.02363	1.05143
M	0.282251	172.3	172.6	171.8	48.8281	280	280.2	277	24.694	280.6	275.8	277.4					1.04771	0.989603	1.03333
N	0.094084	171.3	173.1	174.2	24.4141	280.9	281.2	279.7	17.6386	282.4	277.6	277.2					1.06489	1.00662	1.03143
O	0.031361	171.9	170.6	171.9	12.207	276.9	277	280.3	12.599	278.4	278.3	275.7					1.02672	1.01323	1.01714
P	0.010454	168.4	168.9	170.7	0	278.1	278.2	279.1	0	275.6	276.9	273.9					1	1	1
	0	170.7	172	171.1	free probe	174.3	173.2	170.7	free probe	170.8	171.1	168.9					0	0	0
Cycle 12 (55 min)
A	SBC (nM)	10	11	12	MN551(nM)	13	14	15	MN551(nM)	16	17	18
B	50000	352.9	350.9	351.2	100000	176.4	173.8	174.3	1000	234.4	236.4	233.2					0.595527	0.633749	0.598848
C	16666.7	336.5	333.2	332.8	50000	173.6	173.5	174.7	714.286	245.4	244	241.6					0.698043	0.706616	0.679463
D	5555.56	326	329.1	327.3	25000	177.2	177.1	175	510.204	252.2	248.3	248.9					0.761417	0.747843	0.74952
E	1851.85	324	318	318.7	12500	181.6	186.4	190.6	364.432	258	255.4	255.3					0.815471	0.815916	0.81094
F	617.284	315.1	308.8	303.2	6250	197.5	192.2	194.7	260.308	262.5	259.9	257.4					0.857409	0.85906	0.831094
G	205.761	285.9	285	280.2	3125	219.6	215.4	213.4	185.934	270.4	269.3	268.1					0.931034	0.949185	0.933781
H	68.5871	251.2	242.6	239.7	1562.5	232.7	235.9	233.9	132.81	272.8	270.5	270					0.953402	0.96069	0.952015
I	22.8624	216.4	202.4	201.4	781.25	254.6	253.4	251.5	94.8645	274	273.4	270.5					0.964585	0.988495	0.956814
J	7.62079	192.2	185.8	186.9	390.625	270.6	267.1	265.1	67.7604	277.4	276.4	273					0.996272	1.01726	0.980806
K	2.54026	177.2	174.8	175	195.312	272.9	273.5	273	48.4003	281.3	275.7	274.4					1.03262	1.01055	0.994242
L	0.846754	175.5	171.9	173.9	97.6562	279.1	279.7	276.5	34.5716	281.9	279	279.2					1.03821	1.04219	1.04031
M	0.282251	172.6	174.1	169.6	48.8281	279.7	280.1	278.6	24.694	282.7	278.3	277.5					1.04567	1.03547	1.02399
N	0.094084	170.6	171.3	170.1	24.4141	280	280.5	278.5	17.6386	282.3	277.4	277.1					1.04194	1.02685	1.02015
O	0.031361	173.3	170.8	170.4	12.207	277.6	277.2	280.3	12.599	278.4	276.3	274.6					1.00559	1.0163	0.996161
P	0.010454	169.9	169	169.6	0	277.7	275.5	277.1	0	277.8	274.6	275					1	1	1
	0	169.8	171.4	168.7	free probe	174.7	170.7	171.9	free probe	170.5	170.3	170.8					0	0	0
Cycle 13 (60 min)
A	SBC (nM)	10	11	12	MN551(nM)	13	14	15	MN551(nM)	16	17	18
B	50000	350.9	350.8	349.1	100000	176.1	173.8	174.4	1000	231.5	234.1	232.1					0.563143	0.591705	0.601351
C	16666.7	334.9	333.7	332.3	50000	173.3	170.9	173	714.286	243.7	242.5	239.6					0.677268	0.669124	0.673745
D	5555.56	326.9	325.4	324.5	25000	173.9	176.5	177	510.204	251.3	248.3	246.9					0.748363	0.722581	0.744208
E	1851.85	325.3	317.2	321	12500	181.7	183.5	189.2	364.432	257.7	255.4	251.9					0.808232	0.788018	0.792471
F	617.284	313.3	308.4	301.9	6250	193.2	192.9	193.1	260.308	259.4	257.8	259.5					0.824135	0.810138	0.86583
G	205.761	285	282.2	278.6	3125	216	213.7	213.1	185.934	270.4	268.1	266.4					0.927035	0.905069	0.932432
H	68.5871	252.3	239.2	239.8	1562.5	230.4	231.9	230.5	132.81	271.9	271.1	267.7					0.941066	0.932719	0.944981
I	22.8624	214.3	202.3	201.5	781.25	253.1	252.5	251.1	94.8645	276.5	273.8	270.9					0.984097	0.957604	0.975869
J	7.62079	189.7	186.4	188.3	390.625	266.6	265.1	265.6	67.7604	278.7	273.6	274.5					1.00468	0.95576	1.01062
K	2.54026	175.3	175.5	176.3	195.312	271.3	273.4	270.8	48.4003	280.1	277	273					1.01777	0.987097	0.996139
L	0.846754	172.6	170.6	171.2	97.6562	277.6	278.4	277.6	34.5716	281.8	280.9	278.2					1.03368	1.02304	1.04633
M	0.282251	172.3	169.8	168.9	48.8281	278.3	279	278.7	24.694	280.3	275.9	276					1.01964	0.976959	1.0251
N	0.094084	173.2	171.3	170.4	24.4141	279.2	278.9	278.1	17.6386	281.7	277.6	275.8					1.03274	0.992627	1.02317
O	0.031361	171.6	171.4	169.5	12.207	277.3	276.9	279	12.599	277.9	274.8	274.2					0.997194	0.96682	1.00772
P	0.010454	168.2	169.6	170.1	0	276.6	275.5	277.5	0	278.2	278.4	273.4					1	1	1
	0	169.7	168.8	168.1	free probe	173.8	170.1	169	free probe	171.3	169.9	169.8					0	0	0
Cycle 14 (65 min)
A	SBC (nM)	10	11	12	MN551(nM)	13	14	15	MN551(nM)	16	17	18
B	50000	352.7	350.9	349.5	100000	175.7	173.6	173.5	1000	231.5	232.5	228.7					0.593396	0.60452	0.574856
C	16666.7	334.9	334.2	331.6	50000	173.4	172	172.2	714.286	244.8	239	238.9					0.718868	0.665725	0.672745
D	5555.56	325.5	322.9	324.8	25000	175.3	175.7	175.8	510.204	250.8	244.9	242.7					0.775472	0.721281	0.709213
E	1851.85	324.2	318	316.9	12500	180.3	183.6	187.7	364.432	254.8	253.5	249.2					0.813208	0.80226	0.771593
F	617.284	312.6	308	301.6	6250	191.5	189.9	189.1	260.308	260.3	257.8	257.1					0.865094	0.84275	0.847409
G	205.761	284.1	281.6	279.8	3125	213	211.5	209.7	185.934	268.3	267.6	265.6					0.940566	0.935028	0.928983
H	68.5871	250.2	239.9	236.8	1562.5	228.7	231.5	228.5	132.81	271.2	270.4	268.8					0.967925	0.961394	0.959693
I	22.8624	213.3	200.5	203	781.25	252.9	251.3	247.3	94.8645	274.8	273.8	270.2					1.00189	0.993409	0.973129
J	7.62079	188.5	184.6	187.4	390.625	267.7	262.3	262.8	67.7604	277.8	274.6	274.7					1.03019	1.00094	1.01631
K	2.54026	178.5	176.8	174.2	195.312	271.6	273.5	270.5	48.4003	277.7	274.5	274.6					1.02925	1	1.01536
L	0.846754	172.1	171.6	172.6	97.6562	276	278.5	272.7	34.5716	280.1	277.4	275.9					1.05189	1.02731	1.02783
M	0.282251	173.4	173.5	168.8	48.8281	279.2	277.8	278.5	24.694	277	276	275.3					1.02264	1.01412	1.02207
N	0.094084	169.6	172.2	170.4	24.4141	279.8	278.8	278.8	17.6386	280.8	275.7	274					1.05849	1.0113	1.0096
O	0.031361	171.1	169.7	170.5	12.207	276	276.8	279.6	12.599	278.8	276.4	274.2					1.03962	1.01789	1.01152
P	0.010454	168.4	168.2	169.3	0	276.5	276.6	276.5	0	274.6	274.5	273					1	1	1
	0	168.2	170.5	167.2	free probe	172.7	170.9	169.6	free probe	168.6	168.3	168.8					0	0	0
Cycle 15 (70 min)
A	SBC (nM)	10	11	12	MN551(nM)	13	14	15	MN551(nM)	16	17	18
B	50000	349.7	349.3	348.7	100000	174.3	172.1	173.7	1000	229	228.9	227					0.574074	0.566414	0.553846
C	16666.7	334.6	332.2	331.9	50000	172.5	171.1	170.2	714.286	240.2	239.9	237.6					0.683236	0.670778	0.655769
D	5555.56	325.8	326.4	323.7	25000	173.7	175.1	171.9	510.204	246.8	244.6	243.1					0.747563	0.71537	0.708654
E	1851.85	324.6	317.2	317.6	12500	179.6	180.9	183.7	364.432	253.3	253.8	250.7					0.810916	0.802657	0.781731
F	617.284	310.7	305.8	302.2	6250	190.7	187.5	188.4	260.308	258.9	256.9	257.3					0.865497	0.832068	0.845192
G	205.761	285.1	280.4	278.4	3125	213.3	209.1	208.1	185.934	268.2	266	265.1					0.95614	0.918406	0.920192
H	68.5871	251.6	239.7	238.2	1562.5	225.2	227.3	225.9	132.81	269.3	271.2	266.4					0.966862	0.967742	0.932692
I	22.8624	213.9	202.1	199.7	781.25	250.1	248.5	246.3	94.8645	273.5	273.9	267.6					1.0078	0.993359	0.944231
J	7.62079	188.7	185.2	183.8	390.625	266.7	262	260.6	67.7604	275.3	274.9	272.6					1.02534	1.00285	0.992308
K	2.54026	175.7	172.9	173.4	195.312	268.7	272.5	268.7	48.4003	278.7	274.7	272					1.05848	1.00095	0.986538
L	0.846754	171.1	170.8	172.7	97.6562	276.3	276.5	273.3	34.5716	280	278.9	276.6					1.07115	1.0408	1.03077
M	0.282251	172.1	171.7	169.5	48.8281	277.8	277	276.3	24.694	277.6	276.3	273.5					1.04776	1.01613	1.00096
N	0.094084	169.2	171.1	170.6	24.4141	278.6	279.7	276.3	17.6386	281	274	274.8					1.0809	0.994307	1.01346
O	0.031361	170.6	168.5	170.9	12.207	277.3	276.2	278.2	12.599	275.5	274.4	272.9					1.02729	0.998102	0.995192
P	0.010454	170.1	166.7	169.5	0	277.3	275.4	277.3	0	272.7	274.6	273.4					1	1	1
	0	168.7	170.1	169.8	free probe	173.1	169.6	169.9	free probe	170.1	169.2	169.4					0	0	0
Cycle 16 (75 min)
A	SBC (nM)	10	11	12	MN551(nM)	13	14	15	MN551(nM)	16	17	18
B	50000	351.2	349.3	348.2	100000	173.6	171.3	171.5	1000	226.1	227.9	226.8					0.533522	0.564797	0.553537
C	16666.7	335.8	332.3	330.6	50000	169.5	170.8	170.4	714.286	240.2	237.5	235.3					0.666667	0.65764	0.634799
D	5555.56	322.6	322.7	325	25000	171.4	173.8	170.8	510.204	246.5	244.2	242.3					0.726157	0.722437	0.701721
E	1851.85	324.2	316.3	316.6	12500	177.3	179.9	182.9	364.432	253.2	253.4	248.5					0.789424	0.811412	0.760994
F	617.284	309	307.7	300.3	6250	186.9	186.5	187.3	260.308	258.7	255.2	256.6					0.84136	0.82882	0.838432
G	205.761	283.8	281	278.3	3125	208.5	206.2	205.8	185.934	267	265.7	262.1					0.919736	0.930368	0.891013
H	68.5871	249.6	237	238.5	1562.5	224.8	225.1	221.1	132.81	268.9	269.2	269.3					0.937677	0.964217	0.959847
I	22.8624	213	201.1	199.9	781.25	249.4	246.8	244.5	94.8645	272.4	271.7	268.1					0.970727	0.988395	0.948375
J	7.62079	188.6	186.5	186.1	390.625	263.9	260.3	259.4	67.7604	276.7	272.6	270.9					1.01133	0.997099	0.975143
K	2.54026	176.5	173.4	170.6	195.312	269	270.6	268	48.4003	277.5	275.2	272.2					1.01889	1.02224	0.987572
L	0.846754	170	167.9	171.2	97.6562	276.1	276.2	272.3	34.5716	279.2	276.9	274.1					1.03494	1.03868	1.00574
M	0.282251	172.1	168.4	169.4	48.8281	275.3	275.3	276.5	24.694	277.1	273	275.2					1.01511	1.00097	1.01625
N	0.094084	172.5	170.1	173.3	24.4141	277.4	279.9	276.2	17.6386	280.1	275.6	273.8					1.04344	1.02611	1.00287
O	0.031361	170	171.2	167.8	12.207	275.3	273.7	276.8	12.599	277.4	276.1	272.3					1.01794	1.03095	0.988528
P	0.010454	169.1	167.4	168.9	0	276.1	272.2	276	0	275.5	272.9	273.5					1	1	1
	0	167.4	167.8	168.9	free probe	173.6	170	167.9	free probe	169.6	169.5	168.9					0	0	0
Cycle 17 (80 min)
A	SBC (nM)	10	11	12	MN551(nM)	13	14	15	MN551(nM)	16	17	18
B	50000	349.9	348.4	349.2	100000	173	167.6	173	1000	225	226.8	221.1					0.540385	0.54686	0.517578
C	16666.7	331.3	332.2	329.2	50000	172.3	170.4	170.3	714.286	237.9	238.6	232.7					0.664423	0.66087	0.630859
D	5555.56	325.8	323.5	323	25000	172.1	171.5	169.5	510.204	246.9	242.9	241					0.750962	0.702415	0.711914
E	1851.85	321.8	317.6	316.5	12500	176.6	179.2	184.1	364.432	252.9	247.9	248.8					0.808654	0.750725	0.788086
F	617.284	309.4	304.8	302.6	6250	183.7	185.6	184.7	260.308	257.6	256.5	255.1					0.853846	0.833816	0.849609
G	205.761	282.6	282.2	278.2	3125	205.7	203.5	202.2	185.934	264.3	265.8	263					0.918269	0.923671	0.926758
H	68.5871	251.6	239.6	236.9	1562.5	222.9	222.9	222.9	132.81	269.4	269.2	265.8					0.967308	0.956522	0.954102
I	22.8624	211.4	199.3	198.8	781.25	245.8	245	243.4	94.8645	271.2	271.5	267.5					0.984615	0.978744	0.970703
J	7.62079	188.4	183.9	182.2	390.625	264.7	260.5	260.6	67.7604	273.9	272.9	272.4					1.01058	0.992271	1.01855
K	2.54026	174.5	172.7	173.9	195.312	266.5	267.6	268.6	48.4003	275.1	273.1	270.2					1.02212	0.994203	0.99707
L	0.846754	173	170.3	165.3	97.6562	275.7	275.8	270.2	34.5716	276.8	275.1	276					1.03846	1.01353	1.05371
M	0.282251	171.9	173.7	168.7	48.8281	275.1	275.5	275.4	24.694	277.8	275.8	273.3					1.04808	1.02029	1.02734
N	0.094084	170	168.5	170	24.4141	277.4	280.3	275.1	17.6386	277.6	273.4	274.2					1.04615	0.997101	1.03613
O	0.031361	170.5	169.3	169.7	12.207	276	273.5	277	12.599	274.3	273.6	271					1.01442	0.999034	1.00488
P	0.010454	166.2	166.9	169.6	0	276.8	273.8	277.5	0	272.8	273.7	270.5					1	1	1
	0	167.2	168.9	165.9	free probe	170.7	167.8	170	free probe	168.8	170.2	168.1					0	0	0
Cycle 18 (85 min)
A	SBC (nM)	10	11	12	MN551(nM)	13	14	15	MN551(nM)	16	17	18
B	50000	347.7	346.7	347.6	100000	170	172.3	169	1000	224	223.3	222.4					0.538238	0.531609	0.549254
C	16666.7	331.7	330.8	329.7	50000	167.8	169.8	170.4	714.286	235.2	237	232.2					0.64666	0.662835	0.646766
D	5555.56	324.7	322.3	323.2	25000	172.2	172.1	170.9	510.204	247.1	243.6	237.9					0.761859	0.726054	0.703483
E	1851.85	320.9	317.2	314.1	12500	174.5	177.7	181.3	364.432	250.5	248.8	248.1					0.794773	0.775862	0.804975
F	617.284	309.2	305.2	298.8	6250	184.5	183.4	184.3	260.308	257	252.2	251.6					0.857696	0.808429	0.839801
G	205.761	282.5	281.3	278.3	3125	203.4	202.2	200.4	185.934	266.2	263.8	260.7					0.946757	0.91954	0.930348
H	68.5871	249.1	236.4	237.4	1562.5	217.8	219.6	219.1	132.81	269.6	268.6	266.1					0.979671	0.965517	0.98408
I	22.8624	212.3	196.8	202	781.25	245.1	243.2	240.3	94.8645	271.6	271.8	267					0.999032	0.996169	0.993035
J	7.62079	188.9	184.9	183.6	390.625	261.3	257.1	256.1	67.7604	273.3	273	268.8					1.01549	1.00766	1.01095
K	2.54026	176.1	170.9	172.8	195.312	266.8	267.2	267.6	48.4003	276.5	273.1	272					1.04647	1.00862	1.04279
L	0.846754	170.6	168.5	172.4	97.6562	274.3	275.7	270.8	34.5716	278.1	277	275.1					1.06196	1.04598	1.07363
M	0.282251	170.9	168.2	169.6	48.8281	276.3	276.1	275.6	24.694	274.3	273.5	273.4					1.02517	1.01245	1.05672
N	0.094084	168.8	169.5	168.6	24.4141	276.9	277.7	276.3	17.6386	277.5	272.7	272.2					1.05615	1.00479	1.04478
O	0.031361	168.2	169	166.5	12.207	272.5	273.4	274.8	12.599	273.9	272.6	271.8					1.0213	1.00383	1.0408
P	0.010454	167.1	169.5	168.4	0	275.4	272.8	274.1	0	271.7	272.2	267.7					1	1	1
	0	167.7	168.5	168.4	free probe	170.8	168.6	167.7	free probe	168.4	167.8	167.2					0	0	0
Cycle 19 (90 min)
A	SBC (nM)	10	11	12	MN551(nM)	13	14	15	MN551(nM)	16	17	18
B	50000	349.3	348	347	100000	171.6	169.1	171.6	1000	220.4	223.8	219.7					0.505294	0.54	0.512148
C	16666.7	330.5	330.8	328.7	50000	167.6	168.6	168.7	714.286	235.3	235.8	229.2					0.648701	0.66	0.60447
D	5555.56	322.1	323.5	322.8	25000	168.3	171.4	169.1	510.204	243.6	240.1	238.9					0.728585	0.703	0.698737
E	1851.85	320.8	315.4	315.9	12500	175.8	177.4	179.3	364.432	251.5	248.8	245.6					0.80462	0.79	0.763848
F	617.284	311.2	305.4	298.3	6250	182.4	180.6	182.5	260.308	254.9	255	252.4					0.837344	0.852	0.829932
G	205.761	283.2	280.9	274.8	3125	201.9	201.4	198.7	185.934	263.2	263.4	263.7					0.917228	0.936	0.939747
H	68.5871	250.7	236.4	238.2	1562.5	219.9	220.1	217.3	132.81	266.9	265.6	265					0.952839	0.958	0.952381
I	22.8624	211.8	199.5	200	781.25	243.7	241.8	238.9	94.8645	271.1	270.1	264.5					0.993263	1.003	0.947522
J	7.62079	188.6	183.6	187	390.625	261.1	258.8	256.5	67.7604	274	272.9	268.5					1.02117	1.031	0.986395
K	2.54026	175.1	174.5	169.8	195.312	265.7	268.5	265.9	48.4003	274.9	271.3	271.4					1.02984	1.015	1.01458
L	0.846754	171.5	169.2	169.1	97.6562	273.3	275.9	270.9	34.5716	279.7	276.9	273.7					1.07603	1.071	1.03693
M	0.282251	170.7	169.6	169.7	48.8281	275	275.6	273.5	24.694	275.7	272.1	271.5					1.03754	1.023	1.01555
N	0.094084	166.3	169.3	172.3	24.4141	275.5	278.4	275.6	17.6386	279.6	271	272.7					1.07507	1.012	1.02721
O	0.031361	169.5	168.4	167.8	12.207	272.5	274.4	274.1	12.599	274.9	271	271.4					1.02984	1.012	1.01458
P	0.010454	167.1	165.4	166.5	0	273.5	271.2	275	0	271.8	269.8	269.9					1	1	1
	0	166.5	168	165.7	free probe	170.8	166.4	166.5	free probe	167.9	169.8	167					0	0	0
Cycle 20 (95 min)
A	SBC (nM)	10	11	12	MN551(nM)	13	14	15	MN551(nM)	16	17	18
B	50000	347.6	346.9	346.3	100000	172.6	168.6	170.5	1000	220.8	218.3	217					0.497099	0.476744	0.482126
C	16666.7	331.8	329.3	329.1	50000	167.1	168.5	168.8	714.286	233.9	232.3	229.3					0.623791	0.612403	0.600966
D	5555.56	324.9	321.1	321	25000	169.7	168.6	169.2	510.204	240.4	239.6	236.2					0.686654	0.68314	0.667633
E	1851.85	322.1	314.7	315.4	12500	175.1	174.3	179.2	364.432	247.9	247	245.6					0.759188	0.754845	0.758454
F	617.284	306.8	304.4	297.3	6250	181.5	181.3	178.6	260.308	254	251.2	250.6					0.818182	0.795543	0.806763
G	205.761	281.9	278.8	275	3125	199.4	197.1	199.1	185.934	262.6	262.4	259.2					0.901354	0.90407	0.889855
H	68.5871	248.8	237.7	235.3	1562.5	215.4	215.6	215.4	132.81	267.8	264.8	263.2					0.951644	0.927326	0.928502
I	22.8624	210.5	199	199.3	781.25	243.3	240.7	237.1	94.8645	269.6	267.9	263.4					0.969052	0.957364	0.930435
J	7.62079	186.5	182.7	181.1	390.625	261.4	255.6	254.3	67.7604	272.7	269.9	269.6					0.999033	0.976744	0.990338
K	2.54026	174.2	173	174.9	195.312	265.8	266.4	264.8	48.4003	273.9	272.2	268					1.01064	0.999031	0.974879
L	0.846754	169.3	169.5	170.5	97.6562	271.7	272.1	268.6	34.5716	278.1	275.2	274.7					1.05126	1.0281	1.03961
M	0.282251	168.3	167.8	165.6	48.8281	273.5	274.5	275.2	24.694	276.4	273	271.9					1.03482	1.00678	1.01256
N	0.094084	167.6	167.8	169.6	24.4141	273.7	275.4	275.5	17.6386	275.6	272	272.6					1.02708	0.997093	1.01932
O	0.031361	169.9	167.8	165.9	12.207	273.7	274.7	273.8	12.599	272.2	271.2	270					0.994197	0.989341	0.994203
P	0.010454	164.5	165.7	168.4	0	274.7	269.2	274.1	0	272.8	272.3	270.6					1	1	1
	0	168.1	167	166.1	free probe	170.6	168.4	168.5	free probe	169.4	169.1	167.1					0	0	0

## Sheet: Figure 3b-d
Intact mass spec data showing selectivity within the SOCS family
Raw and deconvoluted spectra:
SOCS4 + MN551 (1:1, 40 µM)												SOCS6 + MN551 (1:1, 40 µM)											CISH + MN551 (1:1, 40 µM)
0 min												0 min											0 min
120 min												120 min											120 min
	SOCS4 + MN551 (1:1, 40 µM)			SOCS6 + MN551 (1:1, 40 µM)						CISH + MN551 (1:1, 40 µM)
t (min))	% modified	counts unmodified @ m/z 21705	counts modified @ m/z 22247	% modified	% double-modified	counts unmodified @ m/z 21376	counts modified @ m/z 21917	counts double-modified @ 22468	t (min))	% modified	counts unmodified @ m/z 18915	counts modified @ m/z 19456
0	0	106008	0	0	0	639937	0	0	0	0	6741	0
120	0	82798	0	18.3	2.6	185129	43186	6303	120	100	0	5727

## Sheet: Figure 4a-b
MN551 permeabilised cell CETSA dose response
1 hr
n1
MN551 Concentration(nM)
	Temperature (oC)	500000			100000			20000			4000			800			160			32			DMSO
	72	436	422	434	529	550	589	537	560	552	507	501	582	692	626	607	513	548	516	436	470	471	521	546	572
	71.1	493	469	429	627	616	700	653	582	566	614	597	651	659	670	552	469	481	520	616	545	531	499	640	629
	69.3	441	387	409	613	550	647	664	624	665	640	728	627	482	574	457	659	616	754	537	645	556	595	567	618
	66.1	467	459	478	593	616	583	679	697	693	730	664	603	615	797	615	629	598	658	607	549	516	579	650	570
	62.3	566	609	622	682	748	659	937	832	823	958	879	927	760	797	833	646	664	692	597	527	464	556	626	603
	59.2	1322	1223	1262	1711	1682	1752	1993	2011	2051	1654	1870	1644	1448	1667	1778	952	1010	924	882	869	813	708	709	815
	57.1	2535	2650	2630	2987	2899	3072	2486	2385	2391	2398	2415	2391	1939	2862	2944	1536	1414	1459	1142	1141	1454	1431	1327	2797
	56	2875	2614	2564	3857	3626	3615	3647	3717	3738	3361	3343	3441	1987	2737	2986	2060	2152	2110	1557	1627	1697	1359	1459	1459
	55	3500	3286	3179	4546	4057	4061	3747	4188	3709	3669	3608	3631	3334	3031	3203	2589	2560	2396	1974	2059	2219	2087	2027	2054
	54.1	3951	3782	3806	4793	4473	4398	4244	4543	3983	3923	3953	3997	4002	3882	3860	2853	3119	2816	3000	3122	2753	2886	2653	2718
	52.4	4407	4195	4110	5739	5832	5571	4085	5490	7336	55	4898	4879	3539	3504	3650	3934	3816	3948	3349	3178	3387	3636	3433	3485
	49.5	5235	5261	4949	5099	5113	5021	3573	4813	5198	5625	5970	5847	5195	4940	5115	4932	4651	4823	4410	4625	4465	3961	3711	3824
	45.8	4415	4617	4780	4968	4828	4737	4442	5433	5513	5527	5450	5623	4962	4910	5234	5572	5670	5768	4450	4693	4707	5011	4960	5439
	42.9	5372	5254	5173	4991	5126	4826	4207	5851	5798	5127	5238	5282	5316	5372	5469	4730	4623	4677	4419	4260	4302	6429	6381	6115
	40.9	5368	5357	5177	6310	6272	6294	4616	5121	5396	5929	6055	5947	5840	5734	5611	5155	5329	5197	5366	5600	5836	5440	5245	5279
	40	4418	4360	4261	4946	4906	4823	3785	5393	5420	4668	4844	4800	5799	6093	6151	5499	5494	5665	4946	5154	4959	6747	6537	6647
1 hr
n2
MN551 Concentration(nM)
	Temperature (oC)	500000			100000			20000			4000			800			160			32			DMSO
	72	8702	7162	7468	10463	10025	10219	8946	9133	7750	8403	8045	8815	7499	7208	7082	7021	6432	6560	6592	6184	6602	7264	7886	7311
	71.1	5761	5138	5371	7841	7096	7550	7974	8631	8581	10157	8540	7959	8277	8236	7249	7217	7088	7799	6981	6844	6700	6167	6131	6298
	69.3	9066	7691	7671	8218	8011	7844	8004	7839	9010	9225	8366	10782	8066	8497	8591	10355	7703	7914	8532	7768	8815	6886	6297	10895
	66.1	5902	5541	5895	7816	8634	8015	8785	8720	9238	9623	9310	9540	8580	8683	8689	8453	7519	7915	8015	8025	8557	9145	11071	8659
	62.3	9349	9513	11669	14236	13959	16523	15324	15509	14849	14443	17968	13731	12892	12573	12359	10432	11657	9972	9266	8858	9227	9241	8877	8706
	59.2	30432	30082	29108	42773	43314	41944	40342	39313	39834	36357	36132	36295	27614	29717	26052	17992	18821	17079	11980	11371	11911	9878	9663	10244
	57.1	48061	45864	46708	65004	64098	63890	64968	61539	62617	56045	54525	54279	44878	44213	46628	29370	28967	29767	21205	20449	21142	19455	18482	19343
	56	61308	60445	60187	79382	78956	78963	74297	74923	75621	68651	67559	67380	56202	55349	55843	42179	43357	42338	33725	32333	33801	31972	32074	32524
	55	91290	87740	86248	94394	93997	93521	87658	86467	85152	85092	84224	85658	68989	66869	67103	57785	56166	58447	49035	47784	47379	47179	46528	46973
	54.1	94618	104344	89472	106138	105574	103876	101958	100180	98194	94721	92704	92400	82432	81184	81497	70572	69863	69546	57629	56610	55855	55672	60419	56176
	52.4	99215	97037	99059	112282	113520	111907	116853	114599	114411	102369	103061	102211	97235	95283	93664	90292	87503	87765	79362	79029	77937	78049	80326	78393
	49.5	113447	112606	110642	129623	123268	129389	127008	124497	126339	124083	125926	125051	112915	113005	113744	116109	112148	111368	108596	108192	108164	105599	103845	107846
	45.8	117914	115820	113724	134413	132985	133586	128000	125335	126963	128490	129158	131244	121717	121190	122055	123271	120818	123599	112443	110744	111584	110350	107894	113809
	42.9	117373	114035	113732	124047	123486	123066	135990	134736	133285	128288	126093	126719	126785	127630	127074	125087	123082	123101	111969	111395	111771	118861	121429	124172
	40.9	110749	108573	107459	138499	138308	137168	126828	126443	126983	134644	134242	136943	124665	123457	124596	136469	131590	134744	122357	122767	122950	116208	118366	118706
	40	113440	110569	110034	140271	138605	138290	132159	132099	132138	131185	131028	131157	128453	125357	128556	123751	121479	121920	120890	120074	121361	122100	122025	125876

## Sheet: Figure 4d
Produrg CETSA screening - 50uM 20hrs
n=1
	DMSO			MN551			Compound 21			Compound 23			Compound 24			MN714
	1	2	3	4	5	6	7	8	9	10	11	12	13	14	15	16	17	18
	22730	56359	41664	44774	26778	30284	53564	73732	110741	96179	66691	106678	137269	142378	112819	67270	84567	117559
	28615	29494	76169	44554	37931	56371	49319	89347	137607	42350	114484	136821	104054	148270	154278	60452	85820	133316
	39488	55552	64427	40559	36111	57202	113448	102913	181659	75665	76023	87987	120180	126108	96688	84153	150620	140451
	30098	46229	49095	51906	74271	83631	91803	91466	172287	62109	130334	163008	97364	144935	150761	54032	80376	105532
	31332	32362	48887	62246	51464	85761	75745	107243	102225	69363	80806	112884	96060	88133	117561	90582	99338	174703
	40484	51781	70326	108788	87275	106856	90752	132144	123125	96967	118352	144445	119103	137415	140463	139751	167289	205811
	74826	78522	104414	132974	140531	140435	129001	137550	230259	143643	166973	192783	172330	216407	144993	195985	234426	281536
	70075	88709	70558	134181	150079	139460	138976	169925	177765	106216	128406	210436	170830	184775	165467	244882	229067	241218
	99511	124185	134709	189390	210146	247725	198178	192764	223087	167377	176709	206363	161701	200792	246355	256289	277913	306068
	136455	153709	188494	222849	214562	260657	187698	251675	298741	186703	236478	300868	185898	204726	242092	320763	321677	363535
	241245	279113	292881	306316	347377	363834	267213	290800	310548	231104	290174	305287	212603	215481	295450	372242	395029	425781
	445715	462263	528818	497790	541910	544913	360938	373247	422856	354321	369048	401655	317301	317354	404216	423872	436050	431053
	571013	602864	588042	482302	510836	519812	434129	461596	480477	341517	349800	466508	377854	373910	415230	366601	377426	420904
	589932	636818	626585	563762	585700	590798	437890	471533	565224	353173	365195	397047	351608	365679	377805	362714	367767	404526
	668156	642638	662220	665581	663053	701220	465739	467737	561619	381815	407106	448233	402656	421989	421154	419874	426204	438598
	650287	697247	686757	691060	708174	757604	441792	461249	531619	423512	424780	453391	412455	430618	419619	418575	457050	469972
n=2
	DMSO			MN551			Compound 21			Compound 23			Compound 24			MN714
	1	2	3	4	5	6	7	8	9	10	11	12	13	14	15	16	17	18
	30853	41138	42196	29701	32684	58114	100426	115227	145975	81542	84696	155298	75859	109293	86843	80745	156547	107330
	28528	39483	45915	46564	62785	77591	100401	85507	140649	72558	139894	123324	60207	99572	136183	108259	123901	132020
	30175	70982	57721	123506	129184	115193	123706	103110	202648	56111	137217	164203	108642	96496	161071	72847	107017	131297
	54581	48902	45963	74982	132607	164165	103160	69960	120366	70586	108524	183240	100163	125369	138775	98808	124869	145900
	30643	44712	38324	47087	55743	78578	75996	86411	132074	87834	139601	100567	62669	100058	95835	73033	127162	126167
	37602	45845	42608	98105	105595	117544	123683	120963	144901	98775	175976	137381	104240	119940	131668	163432	190209	191740
	70265	93742	106927	144950	158240	171572	143611	177701	227556	152633	181253	191364	157790	154128	208215	242162	237309	241895
	74794	119924	138433	135100	139766	168368	172997	193471	214613	176015	229873	213107	136006	151082	133051	244528	287537	296136
	133300	138234	118298	229091	227474	261588	198669	236779	246686	189127	214945	246245	219513	236433	283930	280328	320314	333974
	142269	183959	144583	267450	271378	303431	209139	261273	295556	212633	267460	262658	219188	279101	308708	308215	329369	371393
	245625	245344	247419	327561	343740	362839	246514	287579	323688	244590	322245	338306	302370	362805	430580	342961	395565	371949
	414845	451074	438433	483965	500271	541590	393463	428191	449673	338485	407495	420421	448573	448927	534445	424106	411160	460047
	557129	565873	567123	506853	509845	531489	441856	476194	509704	375692	455999	437696	345818	376226	387078	397001	430594	470735
	560469	592040	546344	591756	578279	588133	497788	532165	547547	432064	448169	475813	440252	510670	475387	424646	453700	455391
	605409	620908	606603	597206	580381	582472	523691	513819	551344	397604	474479	457905	388880	429677	491050	402201	445060	429166
	537443	579306	592543	620665	663583	665832	478273	472552	530261	400496	479946	527841	411258	465355	504812	423530	445088	469114
n=3
	DMSO			MN551			Compound 21			Compound 23			Compound 24			MN714
Temp, 0C	1	2	3	4	5	6	7	8	9	10	11	12	13	14	15	16	17	18
72	19427	19181	23135	12696	17884	19057	14765	18884	20941	11278	18314	26579	14751	18392	24324	10040	12206	15596
71.1	11945	14519	12318	13296	19284	20568	19926	19187	22421	14600	19386	22788	13460	18868	31615	8072	11559	15104
69.3	19617	20962	23330	14086	13763	18636	18005	19840	24313	12066	19395	26229	18582	22124	26811	10941	16787	17374
66.1	13097	11717	15041	15770	17572	22773	12666	19260	24872	14860	24999	29256	20337	26253	31932	13409	15862	18690
62.3	17484	16869	17630	33828	45066	46746	20167	21596	23870	17330	19655	29378	15273	23875	30069	15991	20563	19784
59.2	19457	20097	20346	55622	58885	77117	21321	29927	36357	28243	27436	39233	24474	31122	40014	33517	39387	42632
57.1	24852	27703	28018	87545	101422	108266	32038	42241	42528	31202	38155	39301	35543	44499	55644	50965	55773	64572
56	30050	31775	34136	95720	103700	105998	39696	43402	52325	45790	51042	62078	42071	50728	63190	65003	70712	71358
55	30812	41496	34021	79349	95654	92417	39974	47326	53401	39796	47150	51627	48889	65334	72286	57897	63846	70409
54.1	53619	54687	59588	107344	100683	108494	44561	51273	64464	44604	50256	61162	63619	71939	84088	62485	66465	74792
52.4	77903	80537	77237	133609	146998	149874	57034	65098	70354	83129	87051	111961	69200	81893	92179	78114	87832	90131
49.5	144172	142862	138587	227413	234476	248725	73082	84063	89829	110287	116224	134122	102687	108601	123565	95789	104273	111701
45.8	177076	177282	173749	172872	173976	188111	77608	87638	92665	73987	84265	91160	94049	99085	111117	90351	101251	104167
42.9	177474	175123	180684	175062	180886	183916	83334	80184	93040	78371	90666	96745	94829	113837	114197	98886	104736	111342
40.9	198066	197960	192963	177840	189177	186823	109899	115055	121931	90562	92623	105820	124495	137007	147253	99191	104307	114654
40	206202	212242	208343	187874	194851	193056	106265	112198	119294	86109	99917	106945	98487	110922	117497	98813	108173	115696

## Sheet: Figure 4e-4f
MN714 live cell CETSA dose response
2hrs																																							2hrs
n1																																							n2
MN714 Concentration(nM)																																							MN714 Concentration(nM)
	Temperature (oC)	150000			75000			37500			18750			9375			4687.5			2343.75			1171.88			585.938			292.969			146.484			DMSO					Temperature (oC)	150000			75000			37500
	72	16030	12670	18710	17050	13530	19640	16670	19900	19520	14250	16480	21180	11060	13680	23720	12750	17520	18170	9578	13730	16720	8877	11820	21440	5334	7479	11350	5421	5454	5137	5107	5748	7639	3937	4187	5945			72	12814	10704	17057	16502	9859	9700	8644	11953	15062
	71.1	20000	16050	23540	12860	15210	20860	14630	13290	25310	14070	15930	21880	13660	13470	20160	12810	12070	14900	10050	16340	17650	10200	8964	14870	6705	8537	9024	7099	6802	9104	6882	5618	7156	7169	7879	7613			71.1	10967	12009	14170	17225	10818	11197	10081	11200	13226
	69.3	12960	13420	16520	13800	18900	20880	14050	13670	21650	15200	16040	17840	15040	21830	21940	12540	11850	20000	15120	10500	15570	8183	8437	11880	4921	4457	5678	8640	5277	5618	12650	13960	13340	4457	4107	4667			69.3	10955	9593	16050	17701	11540	9836	13266	10220	10634
	66.1	16430	15740	26260	20200	15630	18930	16040	19970	22470	16530	14720	18890	17170	13590	19070	15780	13020	16280	13490	21930	12790	14070	10620	12370	11400	7983	8066	10900	5578	6302	4974	4467	5602	5972	5902	5357			66.1	12825	11605	16496	17464	9353	9534	16109	10931	14210
	62.3	22210	22820	29060	17620	18660	24440	21870	21460	27280	21260	25100	27330	21920	20130	23440	17960	16000	18920	16760	15600	18530	12910	13850	14800	7929	9855	7869	11450	12920	10050	5457	5181	5327	4357	4431	6082			62.3	21153	16787	19433	23265	17981	17368	18596	18835	18578
	59.2	46790	48340	52150	58270	71390	64350	61760	55970	60320	61070	56950	58790	63860	56830	63240	45030	39740	44300	32920	38410	40280	20900	22830	26630	19640	14080	13690	11100	10880	10580	9761	7042	8306	5231	6068	7293			59.2	45002	42435	44214	50897	44895	46905	46639	45255	43896
	57.1	82950	85210	85880	80870	80030	84960	91010	90580	97280	89600	85900	92580	89350	85080	89130	65780	64510	63690	49170	44030	50610	30910	29580	36030	26660	17170	16920	14030	15660	14420	11370	10680	12000	8223	8374	8930			57.1	69446	66663	70289	67275	65305	63195	67955	67198	69025
	56	95230	94850	94740	73520	78370	78490	112800	109800	111900	108200	98750	101000	103000	97100	100400	82800	79550	80270	56870	54810	55900	38060	38820	43690	31930	20710	19860	17960	16040	16540	17710	13970	14600	10520	10220	10430			56	77569	76612	78680	83471	79005	81190	78737	75037	75936
	55	105500	108200	110400	119200	107600	108300	116700	108900	112600	113600	112600	114400	101700	109500	102000	99860	92100	98040	77490	73440	71760	57310	54100	55560	28670	27850	34200	19050	18070	17990	12660	13320	14770	9741	11750	14380			55	98799	85442	83193	85782	83500	84864	83643	79338	84410
	54.1	123500	117300	121200	126400	120400	121700	126100	120600	123700	122400	121600	121800	119500	117100	120300	108100	111600	110100	82020	78900	83640	72670	62830	63670	39550	41130	45560	28260	24810	24250	18850	19070	20070	21570	22040	27240			54.1	96279	92841	90677	92454	90887	93309	87116	86907	89016
	52.4	135600	129700	128900	147000	140400	140400	148400	140700	145500	148900	151200	150000	139300	142400	140600	135100	129000	135200	111700	104300	102600	95560	85640	86350	62600	65020	66320	53320	51020	49780	46780	46220	46340	58980	58520	62090			52.4	110101	105681	105820	106185	102716	105418	105912	104777	110788
	49.5	176500	168400	170500	186900	179100	179000	177400	174300	174800	192100	187500	189100	184400	185300	183300	187500	184800	185700	176100	169500	172300	155000	152400	155100	156500	152800	158500	142300	137000	137500	139800	135900	140300	137400	133800	137600			49.5	141583	134360	133166	136419	137464	137514	133160	131018	131981
	45.8	185600	182600	180600	211000	215600	211500	215600	225800	215300	228600	225800	227800	221200	221700	224800	223300	222800	225600	221800	221700	229700	220300	221500	227700	216700	216600	219800	218800	213800	215400	204700	201200	202900	212400	213500	220100			45.8	165364	164604	161251	160942	163205	162850	156433	154794	162289
	42.9	208500	199200	199400	219600	218200	216900	213000	210400	211900	217600	221600	223200	228900	222400	226000	226300	226600	227500	210600	212100	216700	213300	217400	218600	220700	216400	216400	208600	204800	202900	212500	210200	212000	215000	209200	215600			42.9	158832	155151	153650	162964	159287	160486	154358	149912	153774
	40.9	203700	196500	195400	222000	222200	222800	218000	214800	215600	233900	224300	225900	217200	215300	217000	217100	220800	219100	222700	222700	226500	207700	210800	213600	214300	210400	212000	209900	207500	208500	199600	192800	193200	214000	208900	214600			40.9	165916	164110	160653	160612	161678	158579	160635	156767	158600
	40	192500	187300	189700	207700	208400	214300	221700	217800	221100	219000	221700	227900	225100	220200	220000	223400	225700	224800	225800	227900	227900	206500	204800	217900	211900	207500	211500	207600	204800	210500	212300	211300	209200	208100	203700	205900			40	167498	171959	166788	163239	159607	161722	164017	161913	164284
MN714 live cell CETSA dose response
8hrs																																							8hrs
n1																																							n2
MN714 Concentration(nM)																																							MN714 Concentration(nM)
	Temperature (oC)	150000			75000			37500			18750			9375			4687.5			2343.75			1171.88			585.938			292.969			146.484			DMSO					Temperature (oC)	150000			75000			37500
	72	29820	18880	15650	26860	12770	14220	29780	15160	12620	28500	22630	17510	28090	11800	12370	15390	12400	13610	17500	15650	10170	13520	11080	12750	7259	6102	7853	6068	7836	6528	8467	8063	6638	5234	7639	5401			72	36986	28994	44548	55798	23854	28012	49027	30103	26502
	71.1	40580	17000	15550	27020	12600	14910	27020	13570	15830	23110	14830	20690	25510	15710	12420	15820	13760	17680	17700	11360	10490	13850	12610	17050	6882	5968	5532	11690	7266	6932	9477	6278	7276	5454	5147	6258			71.1	34364	31298	42720	40028	27711	34907	41902	23042	22197
	69.3	22560	17420	18440	26090	16340	16130	28750	13030	15380	23520	17130	22080	17590	10660	8183	17560	16750	15390	19660	11600	9518	16160	9975	12190	6778	5985	5825	6508	6108	7749	7058	5097	4991	11860	6988	8273			69.3	43494	34503	44112	45628	27188	23675	40769	26568	28795
	66.1	33400	20380	19180	31120	15650	14580	18330	11870	15120	15540	15850	21850	34650	15760	13760	21680	13200	13850	21530	14670	9591	13240	11780	13370	7476	7639	5992	6535	6305	8390	8179	6572	6812	6818	6065	5778			66.1	55566	32956	34681	53708	29022	31993	46049	26558	29960
	62.3	30800	27610	37280	32980	23390	30520	40150	22730	24010	20440	17490	22110	35480	22910	22190	24090	26640	23420	24620	16990	19500	17680	12860	26420	12550	9785	7593	7929	8817	12230	11010	10030	8700	7836	6642	6758			62.3	60082	35880	50970	66093	46953	44216	58553	33509	33621
	59.2	66160	60960	62970	63550	55490	67840	60160	53810	59070	46050	42800	50270	61810	49600	45390	43820	44760	47160	31760	35510	35230	29050	25510	31810	27320	18550	18400	14610	14810	19130	13980	11010	10810	9861	8557	8787			59.2	100318	77194	86338	91040	78542	84846	99809	75585	80212
	57.1	91360	93440	95470	83490	80300	88730	87980	83430	88330	76930	78850	91140	83520	73730	76480	63640	59680	62250	55420	50280	54650	40770	40740	45190	32880	34890	31580	19040	20790	23250	18300	15700	17280	14770	13310	15420			57.1	125553	116810	133858	136609	113061	119406	122449	113802	125920
	56	111400	108100	113700	102000	100600	109200	108300	100100	105500	96870	97580	106100	93230	89440	95490	75390	75680	81290	64440	68240	71430	52250	48300	54610	32130	33920	37540	20720	24610	30640	26970	22890	25120	20920	18210	19130			56	139849	136158	140749	151853	156261	140375	137205	133172	139248
	55	135300	118800	122100	110300	103000	108900	107300	110600	115900	111900	111300	115600	103300	106400	110200	92470	89560	90350	81290	81010	78610	62900	54240	56420	41040	38770	43990	31280	29340	35100	25410	26090	28410	26970	25090	28010			55	187739	167724	167435	174485	157966	155488	154171	151740	161892
	54.1	140300	127800	127400	126200	122700	130400	125900	117600	117800	119700	125800	126100	108100	110700	114900	98280	98960	98810	82970	84820	82160	76310	65530	69420	45520	47160	50410	38630	36640	39910	34220	31400	33700	34940	35550	36060			54.1	201161	182930	181691	197887	188383	178605	182352	168146	176602
	52.4	148000	146400	151400	143400	137200	135400	136000	129400	135800	143900	142800	141400	133300	138300	136400	117300	120500	122600	100900	99970	103100	96530	86890	87880	71910	72220	75490	60500	58310	63030	60760	55790	60580	67420	68600	67250			52.4	233533	216437	214603	213468	199652	196660	210672	185176	182671
	49.5	174900	167300	170700	178400	171800	176200	176700	164900	161400	158100	158000	159200	149300	147700	152100	144400	146900	148700	148000	150400	149300	153500	143400	143700	137500	134700	135900	127900	129200	130700	134000	129600	128300	137100	135300	134000			49.5	270888	256310	254794	257123	234221	228193	234626	223612	216463
	45.8	185600	180800	184800	190200	190800	188800	184900	180900	186300	188200	189600	201700	182500	184100	187000	165400	168200	167600	169100	169600	172400	188000	179600	182500	217100	215800	216200	221400	219800	222600	210800	205700	202400	191300	190000	194000			45.8	291357	270503	266839	273412	252093	251407	264784	265639	254829
	42.9	204300	197500	200000	187500	186200	190700	196200	191900	197100	194600	197400	201400	184900	184000	188900	178600	176200	178900	182200	184100	183100	199100	198100	199100	227400	221900	221700	236900	233900	238400	213700	211800	212800	208000	209500	209000			42.9	290685	273240	272577	282383	274143	281272	267232	250964	257991
	40.9	206300	200800	203800	204700	197400	197600	199500	188800	195500	194400	194900	192400	205100	199800	204200	174800	173200	173000	183500	181100	182700	209500	205700	210100	208600	204800	210800	213200	209700	214900	225100	214700	214600	202500	201500	208200			40.9	281993	252911	256776	277409	286688	287463	278650	269910	268289
	40	199900	197400	205500	212300	208800	212200	211900	197400	196000	190600	197900	199500	198400	188800	196300	172800	173800	177700	173900	166400	170000	202800	199700	206400	223500	221300	226500	224200	219300	228100	220800	216700	214400	209100	207600	212800			40	305758	283551	282361	271569	269035	279236	279099	260822	263966
[truncated: 101 more columns]

## Sheet: Figure 6a-c
		Replicate1	Replicate2	Average	Normalised R1
	PGHR	1294164	1175040	1234602	106.453	93.5465
	NoP GHR	331078	292239	311658	2.10408	-2.10408
	MN551 100uM	484132	448426	466279	18.6873	14.8186
	MN551 20uM	643248	541213	592230	35.9274	24.872
	MN551 5uM	893361	823592	858476	63.0269	55.4675
	MN551 1uM	1048200	1213025	1.13061e+06	79.8035	97.6622
	MN551 0.2uM	1077757	1286725	1182241	83.006	105.647
	MN551 0.04uM	1278858	1270175	1.27452e+06	104.795	103.854
MN714 Pull down
						SOCS2

## Sheet: Figure 6d-6e
																					LDSIICVK	LDSIIUVK
																				DMSO	100	0
				peptide	total		Normalised to total SOCS2 levels													1uM	85.6581	24.9386
	LDSIICVK	DMSO control	MN-S8	26028000	602440000		26028000		100											10uM	0	100
	LDSIICVK	1uM	MN-S9	21606000	583820000	1.03189	2.22951e+07		85.6581
	LDSIIUVK	1uM	MN-S9	6426200	583820000	1.03189	6.63115e+06	24.9386
	LDSIIUVK	10uM	MN-S10	21839000	494800000	1.21754	2.65899e+07	100
	Sequence	Length	U Count	Modifications	Modified sequence	Oxidation (M) Probabilities	Oxidation (M) Score Diffs	Acetyl (Protein N-term)	Oxidation (M)	Missed cleavages	Proteins	Leading proteins	Leading razor protein	Type	Raw file	Fraction	Experiment	MS/MS m/z	Charge	m/z	Mass	Uncalibrated - Calibrated m/z [ppm]	Uncalibrated - Calibrated m/z [Da]	Mass error [ppm]	Mass error [Da]	Uncalibrated mass error [ppm]	Uncalibrated mass error [Da]	Max intensity m/z 0	Retention time	Retention length	Calibrated retention time	Calibrated retention time start	Calibrated retention time finish	Retention time calibration	Match time difference	Match m/z difference	Match q-value	Match score	Number of data points	Number of scans	Number of isotopic peaks	PIF	Fraction of total spectrum	Base peak fraction	PEP	MS/MS count	MS/MS scan number	Score	Delta score
	LDSIICVK	8	0	Unmodified	_LDSIICVK_			0	0	0	O14508_C3;O14508_C5;O14508_C4;O14508_C1	O14508_C3	O14508_C3	MULTI-MATCH	MN-S9	1	S9		2	474.265	946.516	1.9364	0.00091836	-0.45838	-0.00021739	1.478	0.00070096	474.265	68.808	0.48687	68.565	68.317	68.803	-0.243	0.0091406	-0.00024859	NaN	113.7	53	24	3	NaN	NaN	NaN	NaN	0		NaN	NaN
	LDSIIUVK	8	1	Unmodified	_LDSIIUVK_			0	0	0	O14508_C2	O14508_C2	O14508_C2	MULTI-MSMS	MN-S10	1	S10	716.326	2	469.727	937.439	0.71361	0.0003352	524980	246.6	524980	246.6	716.326	138.74	1.1345	138.65	137.94	139.07	-0.090481					323	110	5	0	0	0	0.000814	1	51940	158.12	118.9
	LDSIIUVK	8	1	Unmodified	_LDSIIUVK_			0	0	0	O14508_C2	O14508_C2	O14508_C2	MULTI-MSMS	MN-S9	1	S9	716.327	2	469.727	937.439	2.9367	0.0013794	524980	246.6	524990	246.6	716.325	138.12	1.1319	137.92	137.63	138.76	-0.2044					387	113	5	0	0	0	0.0026903	1	52231	135.16	109.33
	LDSIICVK	8	0	Unmodified	_LDSIICVK_			0	0	0	O14508_C3;O14508_C5;O14508_C4;O14508_C1	O14508_C3	O14508_C3	MULTI-MSMS	MN-S8	1	S8	474.266	2	474.265	946.516	1.8813	0.00089225	-0.035581	-1.6875e-05	1.8458	0.00087538	474.265	68.547	0.55823	68.547	68.222	68.78	0					78	32	4	0	0	0	0.0061438	1	25028	113.7	27.61
	DSSHSDYLLTISVK	14	0	Unmodified	_DSSHSDYLLTISVK_			0	0	0	O14508_C2;O14508_C3;O14508_C5;O14508_C4;O14508_C1	O14508_C2;O14508_C3	O14508_C2	MULTI-MATCH-MSMS	MN-S9	1	S9		2	782.896	1563.78	0.97587	0.00076401	0.61488	0.00048139	1.5908	0.0012454	782.897	86.29	0.71898	86.106	85.812	86.531	-0.18365	-0.0054873	-0.00047601	NaN	57.401	100	35	4	NaN	NaN	NaN	NaN	0		NaN	NaN
	DSSHSDYLLTISVK	14	0	Unmodified	_DSSHSDYLLTISVK_			0	0	0	O14508_C2;O14508_C3;O14508_C5;O14508_C4;O14508_C1	O14508_C2;O14508_C3	O14508_C2	MULTI-MATCH	MN-S10	1	S10		2	782.896	1563.78	1.2365	0.00096806	2.2407	0.0017543	3.4772	0.0027223	782.899	86.401	0.47881	86.171	85.847	86.326	-0.22994	0.059303	0.0020697	NaN	57.401	63	30	4	NaN	NaN	NaN	NaN	0		NaN	NaN
	DSSHSDYLLTISVK	14	0	Unmodified	_DSSHSDYLLTISVK_			0	0	0	O14508_C2;O14508_C3;O14508_C5;O14508_C4;O14508_C1	O14508_C2;O14508_C3	O14508_C2	MULTI-MATCH-MSMS	MN-S10	1	S10		3	522.267	1563.78	2.099	0.0010962	-0.53854	-0.00028126	1.5604	0.00081496	522.266	86.428	0.69269	86.198	85.765	86.457	-0.22994	0.061378	-0.00060719	NaN	58.487	107	43	4	NaN	NaN	NaN	NaN	0		NaN	NaN
	DYLEEYK	7	0	Unmodified	_DYLEEYK_			0	0	0	O14508_C2;O14508_C3;O14508_C5;O14508_C4;O14508_C1	O14508_C2;O14508_C3	O14508_C2	MULTI-MATCH-MSMS	MN-S10	1	S10		2	480.221	958.428	1.4806	0.00071102	-1.2446	-0.00059767	0.23604	0.00011335	480.22	60.915	0.28023	60.708	60.532	60.812	-0.2071	0.050141	-6.1887e-05	NaN	76.847	34	18	2	NaN	NaN	NaN	NaN	0		NaN	NaN
	EAPEGTFLIR	10	0	Unmodified	_EAPEGTFLIR_			0	0	0	O14508_C2;O14508_C3;O14508_C5;O14508_C4;O14508_C1	O14508_C2;O14508_C3	O14508_C2	MULTI-MATCH-MSMS	MN-S8	1	S8		2	566.803	1131.59	1.3531	0.00076692	-0.28984	-0.00016428	1.0632	0.00060263	566.803	78.055	1.0242	78.055	77.545	78.569	-1.4211e-14	0.048411	8.1273e-05	NaN	103.56	265	99	3	NaN	NaN	NaN	NaN	0		NaN	NaN
	ELGQTGWYWGSMTVNEAK	18	0	Oxidation (M)	_ELGQTGWYWGSM(Oxidation (M))TVNEAK_			0	1	0	O14508_C2;O14508_C3;O14508_C5;O14508_C4;O14508_C1	O14508_C2;O14508_C3	O14508_C2	MULTI-MATCH-MSMS	MN-S9	1	S9		2	1036.97	2071.93	1.5733	0.0016314	-0.35053	-0.00036349	1.2227	0.001268	1037.47	99.767	0.81227	99.624	99.44	100.25	-0.14252	-0.058951	-0.00032374	NaN	72.681	110	52	4	NaN	NaN	NaN	NaN	0		NaN	NaN
	ELGQTGWYWGSMTVNEAK	18	0	Unmodified	_ELGQTGWYWGSMTVNEAK_			0	0	0	O14508_C2;O14508_C3;O14508_C5;O14508_C4;O14508_C1	O14508_C2;O14508_C3	O14508_C2	MULTI-MATCH	MN-S10	1	S10		3	686.319	2055.94	1.2944	0.00088834	0.049871	3.4227e-05	1.3442	0.00092257	686.654	112.64	0.2424	112.36	112.23	112.47	-0.27653	-0.014916	-0.00019042	NaN	23.562	23	17	2	NaN	NaN	NaN	NaN	0		NaN	NaN
	LKDYLEEYK	9	0	Unmodified	_LKDYLEEYK_			0	0	1	O14508_C2;O14508_C3;O14508_C5;O14508_C4;O14508_C1	O14508_C2;O14508_C3	O14508_C2	MULTI-MATCH-MSMS	MN-S10	1	S10		2	600.811	1199.61	0.71974	0.00043243	0.36484	0.0002192	1.0846	0.00065163	600.811	55.245	0.76842	55.033	54.792	55.56	-0.21191	0.048501	6.1994e-05	NaN	138.98	164	64	3	NaN	NaN	NaN	NaN	0		NaN	NaN
	PLYTSAPSLQHLCR	14	0	Unmodified	_PLYTSAPSLQHLCR_			0	0	0	O14508_C2;O14508_C3;O14508_C5;O14508_C1	O14508_C2;O14508_C3	O14508_C2	MULTI-MATCH-MSMS	MN-S8	1	S8		3	548.284	1641.83	1.7057	0.00093523	0.17702	9.7059e-05	1.8828	0.0010323	548.284	68.105	0.63915	68.105	67.832	68.471	0	0.0008535	-9.9909e-05	NaN	81.494	120	38	4	NaN	NaN	NaN	NaN	0		NaN	NaN
	SQWGTAGSAEEPSPQAAR	18	0	Unmodified	_SQWGTAGSAEEPSPQAAR_			0	0	0	O14508_C2;O14508_C3;O14508_C5;O14508_C4;O14508_C1	O14508_C2;O14508_C3	O14508_C2	MULTI-MSMS	MN-S8	1	S8	915.927	2	915.424	1828.83	1.0837	0.00099208	-0.15738	-0.00014407	0.92637	0.00084802	915.424	53.303	0.74249	53.303	53.14	53.882	0					301	82	5	0	0	0	3.2095e-127	2	18820	338.12	325.35
	SQWGTAGSAEEPSPQAAR	18	0	Unmodified	_SQWGTAGSAEEPSPQAAR_			0	0	0	O14508_C2;O14508_C3;O14508_C5;O14508_C4;O14508_C1	O14508_C2;O14508_C3	O14508_C2	MULTI-MSMS	MN-S10	1	S10	915.424	2	915.424	1828.83	0.69479	0.00063603	0.20059	0.00018363	0.89538	0.00081966	915.425	53.53	0.73528	53.319	53.145	53.88	-0.2113					283	75	5	0	0	0	2.3022e-89	1	18608	293.25	277.11
	SQWGTAGSAEEPSPQAAR	18	0	Unmodified	_SQWGTAGSAEEPSPQAAR_			0	0	0	O14508_C2;O14508_C3;O14508_C5;O14508_C4;O14508_C1	O14508_C2;O14508_C3	O14508_C2	MULTI-MSMS	MN-S9	1	S9	915.927	2	915.424	1828.83	0.75614	0.00069219	-0.0046183	-4.2277e-06	0.75152	0.00068796	915.424	53.54	0.78344	53.319	53.162	53.945	-0.22099					281	80	4	0	0	0	6.2574e-74	1	18953	290.64	276.19
	SQWGTAGSAEEPSPQAAR	18	0	Unmodified	_SQWGTAGSAEEPSPQAAR_			0	0	0	O14508_C2;O14508_C3;O14508_C5;O14508_C4;O14508_C1	O14508_C2;O14508_C3	O14508_C2	MULTI-MSMS	MN-S8	1	S8	610.619	3	610.619	1828.83	1.4011	0.00085554	-0.7259	-0.00044325	0.67521	0.00041229	610.618	53.292	0.3988	53.292	53.184	53.583	0					118	53	3	0	0	0	8.0696e-09	1	18842	155.08	147
	SQWGTAGSAEEPSPQAAR	18	0	Unmodified	_SQWGTAGSAEEPSPQAAR_			0	0	0	O14508_C2;O14508_C3;O14508_C5;O14508_C4;O14508_C1	O14508_C2;O14508_C3	O14508_C2	MULTI-MSMS	MN-S10	1	S10	610.954	3	610.619	1828.83	0.9854	0.0006017	-0.30848	-0.00018836	0.67693	0.00041334	610.619	53.558	0.52003	53.346	53.198	53.718	-0.2113					121	56	3	0	0	0	1.3361e-08	1	18628	148.52	140.51
	CLEPSGNGGEGTR	13	0	Unmodified	_CLEPSGNGGEGTR_			0	0	0	O14508_C2;O14508_C3;O14508_C5;O14508_C4	O14508_C2;O14508_C3	O14508_C2	MULTI-MSMS	MN-S9	1	S9	667.797	2	667.294	1332.57	1.2679	0.00084607	1.6225	0.0010827	2.8904	0.0019288	667.295	28.988	0.41609	28.683	28.573	28.989	-0.30506					23	16	2	0	0	0	1.0566e-05	1	8867	145.99	125.12
	TGPEAPR	7	0	Unmodified	_TGPEAPR_			0	0	0	O14508_C2;O14508_C3;O14508_C5;O14508_C4;O14508_C1	O14508_C2;O14508_C3	O14508_C2	MULTI-MSMS	MN-S8	1	S8	364.191	2	364.19	726.366	1.4193	0.00051688	-0.31345	-0.00011416	1.1058	0.00040273	364.19	21.649	0.37207	21.649	21.463	21.835	3.5527e-15					37	16	3	0	0	0	0.0044682	1	5749	145.88	104.96
	SQWGTAGSAEEPSPQAAR	18	0	Unmodified	_SQWGTAGSAEEPSPQAAR_			0	0	0	O14508_C2;O14508_C3;O14508_C5;O14508_C4;O14508_C1	O14508_C2;O14508_C3	O14508_C2	MSMS	MN-S10	1	S10	915.423	2	915.424	1828.83	NaN	NaN	NaN	NaN	NaN	NaN	NaN	54.15	1	53.938	53.438	54.438	-0.21191								0	0	0	3.3259e-11	1	18877	144.12	118.68
	LKEAPEGTFLIR	12	0	Unmodified	_LKEAPEGTFLIR_			0	0	1	O14508_C2;O14508_C3;O14508_C5;O14508_C4;O14508_C1	O14508_C2;O14508_C3	O14508_C2	MULTI-MSMS	MN-S9	1	S9	458.599	3	458.598	1372.77	2.1239	0.000974	-0.028414	-1.3031e-05	2.0955	0.00096097	458.598	66.674	1.2391	66.42	66.125	67.364	-0.25374					158	57	6	0	0	0	4.7377e-06	1	24339	141.58	123.51
	SQWGTAGSAEEPSPQAAR	18	0	Unmodified	_SQWGTAGSAEEPSPQAAR_			0	0	0	O14508_C2;O14508_C3;O14508_C5;O14508_C4;O14508_C1	O14508_C2;O14508_C3	O14508_C2	MSMS	MN-S8	1	S8	915.425	2	915.424	1828.83	NaN	NaN	NaN	NaN	NaN	NaN	NaN	53.957	1	53.957	53.457	54.457	0								0	0	0	5.1263e-11	1	19101	141.46	127.31
	LKDYLEEYK	9	0	Unmodified	_LKDYLEEYK_			0	0	1	O14508_C2;O14508_C3;O14508_C5;O14508_C4;O14508_C1	O14508_C2;O14508_C3	O14508_C2	MULTI-MSMS	MN-S8	1	S8	601.314	2	600.811	1199.61	2.1677	0.0013024	0.26463	0.00015899	2.4324	0.0014614	600.811	54.965	0.84689	54.965	54.733	55.58	-7.1054e-15					139	59	3	0	0	0	0.0044958	1	19402	138.98	103.68
	TGPEAPR	7	0	Unmodified	_TGPEAPR_			0	0	0	O14508_C2;O14508_C3;O14508_C5;O14508_C4;O14508_C1	O14508_C2;O14508_C3	O14508_C2	MULTI-MSMS	MN-S9	1	S9	364.191	2	364.19	726.366	0.99247	0.00036145	-0.37324	-0.00013593	0.61923	0.00022552	364.19	21.914	0.34353	21.667	21.498	21.841	-0.24625					37	16	3	0	0	0	0.0057883	1	5844	138.25	99.428
	CLEPSGNGGEGTR	13	0	Unmodified	_CLEPSGNGGEGTR_			0	0	0	O14508_C2;O14508_C3;O14508_C5;O14508_C4	O14508_C2;O14508_C3	O14508_C2	MULTI-MSMS	MN-S8	1	S8	667.798	2	667.294	1332.57	2.0254	0.0013516	0.46596	0.00031093	2.4914	0.0016625	667.294	28.615	0.31244	28.615	28.512	28.825	0					20	11	3	0	0	0	0.00010055	1	8713	135.86	111.83
	SQWGTAGSAEEPSPQAAR	18	0	Unmodified	_SQWGTAGSAEEPSPQAAR_			0	0	0	O14508_C2;O14508_C3;O14508_C5;O14508_C4;O14508_C1	O14508_C2;O14508_C3	O14508_C2	MULTI-MSMS	MN-S9	1	S9	610.619	3	610.619	1828.83	1.1696	0.00071415	-0.54217	-0.00033106	0.62739	0.0003831	610.618	53.543	0.53143	53.322	53.23	53.761	-0.22099					143	58	3	0	0	0	1.4925e-06	1	18975	133.62	123.14
	LKEAPEGTFLIR	12	0	Unmodified	_LKEAPEGTFLIR_			0	0	1	O14508_C2;O14508_C3;O14508_C5;O14508_C4;O14508_C1	O14508_C2;O14508_C3	O14508_C2	MULTI-MSMS	MN-S8	1	S8	458.599	3	458.598	1372.77	2.2076	0.0010124	0.062758	2.8781e-05	2.2704	0.0010412	458.598	66.417	1.1741	66.417	66.11	67.284	0					155	49	6	0	0	0	1.3501e-05	1	24180	131.06	108.48
	TGPEAPR	7	0	Unmodified	_TGPEAPR_			0	0	0	O14508_C2;O14508_C3;O14508_C5;O14508_C4;O14508_C1	O14508_C2;O14508_C3	O14508_C2	MULTI-MSMS	MN-S10	1	S10	364.19	2	364.19	726.366	0.66156	0.00024093	-0.18768	-6.8353e-05	0.47388	0.00017258	364.19	21.724	0.32995	21.618	21.432	21.762	-0.10671					37	16	3	0	0	0	0.0087942	1	5714	125.08	84.164
	LKDYLEEYK	9	0	Unmodified	_LKDYLEEYK_			0	0	1	O14508_C2;O14508_C3;O14508_C5;O14508_C4;O14508_C1	O14508_C2;O14508_C3	O14508_C2	MULTI-MSMS	MN-S9	1	S9	600.812	2	600.811	1199.61	1.436	0.00086278	0.30746	0.00018472	1.7435	0.0010475	600.811	55.175	0.8164	54.955	54.686	55.503	-0.22072					146	56	3	0	0	0	0.030002	1	19511	116.05	73.942
	LKEAPEGTFLIR	12	0	Unmodified	_LKEAPEGTFLIR_			0	0	1	O14508_C2;O14508_C3;O14508_C5;O14508_C4;O14508_C1	O14508_C2;O14508_C3	O14508_C2	MULTI-MSMS	MN-S10	1	S10	458.598	3	458.598	1372.77	1.9647	0.00090102	-0.18446	-8.4592e-05	1.7803	0.00081643	458.598	66.614	0.98192	66.446	66.235	67.216	-0.16742					131	43	6	0	0	0	8.7887e-05	1	23938	113.99	96.179
	EAPEGTFLIR	10	0	Unmodified	_EAPEGTFLIR_			0	0	0	O14508_C2;O14508_C3;O14508_C5;O14508_C4;O14508_C1	O14508_C2;O14508_C3	O14508_C2	MULTI-MSMS	MN-S9	1	S9	566.805	2	566.803	1131.59	1.344	0.0007618	-0.39938	-0.00022637	0.94464	0.00053543	566.803	78.145	0.97768	78.005	77.558	78.536	-0.13999					268	94	3	0	0	0	0.0030742	1	28972	103.56	103.56
	EAPEGTFLIR	10	0	Unmodified	_EAPEGTFLIR_			0	0	0	O14508_C2;O14508_C3;O14508_C5;O14508_C4;O14508_C1	O14508_C2;O14508_C3	O14508_C2	MULTI-MSMS	MN-S10	1	S10	566.804	2	566.803	1131.59	1.0887	0.00061711	-0.37727	-0.00021384	0.71148	0.00040327	566.803	78.074	0.98367	77.959	77.492	78.475	-0.11543					246	111	3	0	0	0	0.0033372	1	28450	101.54	90.031
	LKEAPEGTFLIR	12	0	Unmodified	_LKEAPEGTFLIR_			0	0	1	O14508_C2;O14508_C3;O14508_C5;O14508_C4;O14508_C1	O14508_C2;O14508_C3	O14508_C2	MULTI-MSMS	MN-S10	1	S10	687.895	2	687.393	1372.77	1.433	0.00098501	-0.22192	-0.00015254	1.211	0.00083246	687.393	66.614	0.58007	66.447	66.259	66.839	-0.16742					79	24	4	0	0	0	0.016712	1	23880	95.573	52.83
	LKEAPEGTFLIR	12	0	Unmodified	_LKEAPEGTFLIR_			0	0	1	O14508_C2;O14508_C3;O14508_C5;O14508_C4;O14508_C1	O14508_C2;O14508_C3	O14508_C2	MULTI-MSMS	MN-S9	1	S9	687.393	2	687.393	1372.77	1.7507	0.0012034	-0.31113	-0.00021387	1.4396	0.00098954	687.393	66.69	0.82106	66.437	66.199	67.02	-0.25374					104	36	4	0	0	0	0.017818	1	24292	94.297	55.546
	CLEPSGNGGEGTR	13	0	Unmodified	_CLEPSGNGGEGTR_			0	0	0	O14508_C2;O14508_C3;O14508_C5;O14508_C4	O14508_C2;O14508_C3	O14508_C2	MULTI-MSMS	MN-S10	1	S10	667.795	2	667.294	1332.57	1.2393	0.00082695	0.83005	0.00055388	2.0693	0.0013808	667.795	28.914	0.206	28.737	28.642	28.848	-0.17704					22	13	2	0	0	0	0.0018806	1	8663	83.883	74.196
	PLYTSAPSLQHLCR	14	0	Unmodified	_PLYTSAPSLQHLCR_			0	0	0	O14508_C2;O14508_C3;O14508_C5;O14508_C1	O14508_C2;O14508_C3	O14508_C2	MULTI-MSMS	MN-S9	1	S9	548.621	3	548.284	1641.83	1.6951	0.00092939	0.38637	0.00021184	2.0815	0.0011412	548.284	68.36	0.61962	68.117	67.871	68.49	-0.243					103	33	4	0	0	0	0.00041853	1	25000	81.494	71.803
	DYLEEYK	7	0	Unmodified	_DYLEEYK_			0	0	0	O14508_C2;O14508_C3;O14508_C5;O14508_C4;O14508_C1	O14508_C2;O14508_C3	O14508_C2	MULTI-MSMS	MN-S9	1	S9	480.22	2	480.221	958.428	1.8727	0.00089931	-1.0754	-0.00051642	0.79731	0.00038289	480.22	60.841	0.37245	60.607	60.427	60.8	-0.23353					34	21	2	0	0	0	0.058459	1	21864	76.847	51.02
	ELGQTGWYWGSMTVNEAK	18	0	Unmodified	_ELGQTGWYWGSMTVNEAK_			0	0	0	O14508_C2;O14508_C3;O14508_C5;O14508_C4;O14508_C1	O14508_C2;O14508_C3	O14508_C2	MULTI-MSMS	MN-S8	1	S8	1028.98	2	1028.98	2055.94	1.4761	0.0015189	0.03175	3.267e-05	1.5079	0.0015515	1029.48	112.38	0.94299	112.38	112.03	112.97	1.4211e-14					177	66	5	0	0	0	0.00017448	1	42668	76.262	68.983
	LKEAPEGTFLIR	12	0	Unmodified	_LKEAPEGTFLIR_			0	0	1	O14508_C2;O14508_C3;O14508_C5;O14508_C4;O14508_C1	O14508_C2;O14508_C3	O14508_C2	MULTI-MSMS	MN-S8	1	S8	687.895	2	687.393	1372.77	1.8118	0.0012454	-0.12545	-8.6232e-05	1.6863	0.0011592	687.393	66.438	0.93664	66.438	66.213	67.149	0					97	39	4	0	0	0	0.031038	1	24135	76.228	41.535
	ELGQTGWYWGSMTVNEAK	18	0	Oxidation (M)	_ELGQTGWYWGSM(Oxidation (M))TVNEAK_	ELGQTGWYWGSM(1)TVNEAK	ELGQTGWYWGSM(73)TVNEAK	0	1	0	O14508_C2;O14508_C3;O14508_C5;O14508_C4;O14508_C1	O14508_C2;O14508_C3	O14508_C2	MULTI-MSMS	MN-S8	1	S8	1037.48	2	1036.97	2071.93	2.0257	0.0021006	-0.10693	-0.00011089	1.9187	0.0019897	1037.47	99.742	0.73441	99.742	99.478	100.21	0					146	46	5	0	0	0	0.00069242	1	37784	72.681	65.992
	DSSHSDYLLTISVK	14	0	Unmodified	_DSSHSDYLLTISVK_			0	0	0	O14508_C2;O14508_C3;O14508_C5;O14508_C4;O14508_C1	O14508_C2;O14508_C3	O14508_C2	MULTI-SECPEP	MN-S8	1	S8	782.407	2	782.896	1563.78	1.8662	0.001461	0.63382	0.00049622	2.5	0.0019572	782.897	86.058	0.6368	86.058	85.717	86.354	1.4211e-14					98	35	4	0	0	0	0.012386	1	32190	72.531	56.64
	ELGQTGWYWGSMTVNEAK	18	0	Oxidation (M)	_ELGQTGWYWGSM(Oxidation (M))TVNEAK_	ELGQTGWYWGSM(1)TVNEAK	ELGQTGWYWGSM(72)TVNEAK	0	1	0	O14508_C2;O14508_C3;O14508_C5;O14508_C4;O14508_C1	O14508_C2;O14508_C3	O14508_C2	MULTI-MSMS	MN-S8	1	S8	1037.48	2	1036.97	2071.93	2.1626	0.0022425	0.558	0.00057863	2.7206	0.0028212	1037.47	100.42	0.29817	100.42	100.21	100.51	0					22	13	2	0	0	0	0.00082275	1	38112	72.265	65.226
	CTGAIWGLPLPTR	13	0	Unmodified	_CTGAIWGLPLPTR_			0	0	0	O14508_C2;O14508_C3;O14508_C4;O14508_C1	O14508_C2;O14508_C3	O14508_C2	MULTI-MSMS	MN-S8	1	S8	721.387	2	721.385	1440.75	2.4181	0.0017444	-0.60935	-0.00043958	1.8088	0.0013048	721.384	113.77	0.60305	113.77	113.45	114.05	-1.4211e-14					132	37	5	0	0	0	0.0045939	1	43211	72.006	65.971
	ELGQTGWYWGSMTVNEAK	18	0	Unmodified	_ELGQTGWYWGSMTVNEAK_			0	0	0	O14508_C2;O14508_C3;O14508_C5;O14508_C4;O14508_C1	O14508_C2;O14508_C3	O14508_C2	MULTI-MSMS	MN-S10	1	S10	1029.48	2	1028.98	2055.94	1.6666	0.0017149	0.55742	0.00057357	2.224	0.0022884	1029.48	119.45	0.24035	119.21	119.03	119.27	-0.24587					20	14	2	0	0	0	0.0022827	1	44809	67.275	52.585
	ELGQTGWYWGSMTVNEAK	18	0	Unmodified	_ELGQTGWYWGSMTVNEAK_			0	0	0	O14508_C2;O14508_C3;O14508_C5;O14508_C4;O14508_C1	O14508_C2;O14508_C3	O14508_C2	MULTI-MSMS	MN-S9	1	S9	1029.48	2	1028.98	2055.94	1.271	0.0013079	-0.091016	-9.3653e-05	1.18	0.0012142	1029.48	112.47	0.86472	112.33	112	112.86	-0.14306					185	51	5	0	0	0	0.0026003	2	42727	66.215	60.112
	CTGAIWGLPLPTR	13	0	Unmodified	_CTGAIWGLPLPTR_			0	0	0	O14508_C2;O14508_C3;O14508_C4;O14508_C1	O14508_C2;O14508_C3	O14508_C2	MULTI-MSMS	MN-S10	1	S10	721.387	2	721.385	1440.75	1.4866	0.0010724	0.453	0.00032678	1.9396	0.0013992	721.385	114.07	0.42308	113.8	113.57	113.99	-0.27232					90	29	4	0	0	0	0.012979	1	42768	62.303	57.851
	ELGQTGWYWGSMTVNEAK	18	0	Oxidation (M)	_ELGQTGWYWGSM(Oxidation (M))TVNEAK_	ELGQTGWYWGSM(1)TVNEAK	ELGQTGWYWGSM(61)TVNEAK	0	1	0	O14508_C2;O14508_C3;O14508_C5;O14508_C4;O14508_C1	O14508_C2;O14508_C3	O14508_C2	MULTI-MSMS	MN-S9	1	S9	1037.48	2	1036.97	2071.93	1.7035	0.0017665	-0.41733	-0.00043276	1.2861	0.0013337	1036.97	100.45	0.42462	100.31	100.05	100.48	-0.14604					31	25	2	0	0	0	0.0042294	1	38195	61.375	48.284
	ELGQTGWYWGSMTVNEAK	18	0	Unmodified	_ELGQTGWYWGSMTVNEAK_			0	0	0	O14508_C2;O14508_C3;O14508_C5;O14508_C4;O14508_C1	O14508_C2;O14508_C3	O14508_C2	MULTI-MSMS	MN-S10	1	S10	1028.98	2	1028.98	2055.94	1.383	0.0014231	-0.040553	-4.1728e-05	1.3425	0.0013814	1029.48	112.65	0.5855	112.37	112.13	112.72	-0.27653					112	44	4	0	0	0	0.0040992	2	42214	61.212	53.108
	DSSHSDYLLTISVK	14	0	Unmodified	_DSSHSDYLLTISVK_			0	0	0	O14508_C2;O14508_C3;O14508_C5;O14508_C4;O14508_C1	O14508_C2;O14508_C3	O14508_C2	MULTI-MSMS	MN-S8	1	S8	522.268	3	522.267	1563.78	2.5685	0.0013415	-0.29807	-0.00015567	2.2705	0.0011858	522.267	86.092	0.82222	86.092	85.754	86.577	0					152	42	5	0	0	0	0.0039081	1	32160	58.487	51.116
	CTGAIWGLPLPTR	13	0	Unmodified	_CTGAIWGLPLPTR_			0	0	0	O14508_C2;O14508_C3;O14508_C4;O14508_C1	O14508_C2;O14508_C3	O14508_C2	MULTI-MSMS	MN-S9	1	S9	721.386	2	721.385	1440.75	1.2439	0.00089737	-0.22082	-0.0001593	1.0231	0.00073807	721.385	113.84	0.67762	113.7	113.4	114.07	-0.13873					149	51	5	0	0	0	0.037646	1	43315	52.79	48.903
	DSSHSDYLLTISVK	14	0	Unmodified	_DSSHSDYLLTISVK_			0	0	0	O14508_C2;O14508_C3;O14508_C5;O14508_C4;O14508_C1	O14508_C2;O14508_C3	O14508_C2	MULTI-MSMS	MN-S9	1	S9	522.602	3	522.267	1563.78	1.5972	0.00083416	0.10209	5.3316e-05	1.6993	0.00088747	522.267	86.304	0.82731	86.12	85.812	86.64	-0.18365					132	38	5	0	0	0	0.021281	1	32309	44.457	39.178
	PLYTSAPSLQHLCR	14	0	Unmodified	_PLYTSAPSLQHLCR_			0	0	0	O14508_C2;O14508_C3;O14508_C5;O14508_C1	O14508_C2;O14508_C3	O14508_C2	MULTI-MSMS	MN-S10	1	S10	548.62	3	548.284	1641.83	1.4271	0.00078248	0.17397	9.5386e-05	1.6011	0.00087787	548.284	68.246	0.53083	68.091	67.881	68.412	-0.1542					93	36	3	0	0	0	0.029188	1	24557	39.006	33.291
	ELGQTGWYWGSMTVNEAK	18	0	Unmodified	_ELGQTGWYWGSMTVNEAK_			0	0	0	O14508_C2;O14508_C3;O14508_C5;O14508_C4;O14508_C1	O14508_C2;O14508_C3	O14508_C2	MULTI-MSMS	MN-S8	1	S8	686.32	3	686.319	2055.94	1.569	0.0010768	0.201	0.00013795	1.77	0.0012148	686.654	112.39	0.40485	112.39	112.11	112.51	1.4211e-14					38	24	2	0	0	0	0.059504	1	42751	23.562	18.178
	KPASFMTSIUDER	13	1	Unmodified	_KPASFMTSIUDER_			0	0	1	P53396_C12	P53396_C12	P53396_C12	MULTI-MSMS	MN-S10	1	S10	1013.92	2	766.819	1531.62	1.7774	0.001363	321590	246.6	321590	246.6	1013.92	115.4	0.30511	115.14	114.97	115.28	-0.26751					31	24	2	0	0	0	0.021485	1	43316	58.274	47.902
	AAAAAQGGGGGEPR	14	0	Acetyl (Protein N-term)	_(Acetyl (Protein N-term))AAAAAQGGGGGEPR_			1	0	0	P27361_C6;P27361_C5;P27361_C4;P27361_C3;P27361_C2;P27361_C1	P27361_C6	P27361_C6	MULTI-MATCH	MN-S8	1	S8		2	606.292	1210.57	1.5596	0.00094557	1.2268	0.00074379	2.7864	0.0016894	606.292	40.243	0.4247	40.243	39.925	40.35	7.1054e-15	-0.047424	0.00012556	NaN	122.42	48	22	3	NaN	NaN	NaN	NaN	0		NaN	NaN
	AAAAAQGGGGGEPR	14	0	Acetyl (Protein N-term)	_(Acetyl (Protein N-term))AAAAAQGGGGGEPR_			1	0	0	P27361_C6;P27361_C5;P27361_C4;P27361_C3;P27361_C2;P27361_C1	P27361_C6	P27361_C6	MULTI-MATCH	MN-S10	1	S10		2	606.292	1210.57	0.63487	0.00038492	0.87695	0.00053169	1.5118	0.0009166	606.292	40.506	0.33233	40.283	39.988	40.32	-0.22363	-0.0079863	-0.00029864	NaN	122.42	40	22	2	NaN	NaN	NaN	NaN	0		NaN	NaN
	AAAAPGASPSPGGDAAWSEAGPGPRPLAR	29	0	Unmodified	_AAAAPGASPSPGGDAAWSEAGPGPRPLAR_			0	0	1	P52701_C10;P52701_C24;P52701_C9;P52701_C8;P52701_C7;P52701_C5;P52701_C4;P52701_C32;P52701_C31;P52701_C30;P52701_C3;P52701_C29;P52701_C28;P52701_C27;P52701_C26;P52701_C25;P52701_C23;P52701_C22;P52701_C21;P52701_C20;P52701_C2;P52701_C19;P52701_C18;P52701_C17;P52701_C16;P52701_C15;P52701_C14;P52701_C12;P52701_C11;P52701_C13;P52701_C1;P52701_C6	P52701_C10	P52701_C10	MULTI-MATCH	MN-S9	1	S9		3	881.441	2641.3	0.7264	0.00064027	0.65801	0.00057999	1.3844	0.0012203	882.11	73.476	0.13375	73.323	73.246	73.38	-0.15343	-0.050362	-0.00053478	NaN	59.359	13	9	2	NaN	NaN	NaN	NaN	0		NaN	NaN
	AADGSLDTQPK	11	0	Unmodified	_AADGSLDTQPK_			0	0	0	P15923_C2;P15923_C1	P15923_C2	P15923_C2	MULTI-MATCH	MN-S9	1	S9		2	551.772	1101.53	1.3517	0.00074584	0.23429	0.00012928	1.586	0.00087512	551.772	28.714	0.4565	28.409	28.222	28.679	-0.30506	-0.0017468	0.00020163	NaN	150.53	57	21	4	NaN	NaN	NaN	NaN	0		NaN	NaN
	AADGSLDTQPK	11	0	Unmodified	_AADGSLDTQPK_			0	0	0	P15923_C2;P15923_C1	P15923_C2	P15923_C2	MULTI-MATCH	MN-S10	1	S10		2	551.772	1101.53	1.568	0.00086519	-0.18822	-0.00010386	1.3798	0.00076134	551.772	28.642	0.28795	28.465	28.338	28.626	-0.17704	0.053914	-0.00026464	NaN	150.53	69	23	4	NaN	NaN	NaN	NaN	0		NaN	NaN
	AADIDQEVK	9	0	Unmodified	_AADIDQEVK_			0	0	0	Q86VP6_C1;Q86VP6_C23;Q86VP6_C9;Q86VP6_C8;Q86VP6_C7;Q86VP6_C5;Q86VP6_C4;Q86VP6_C30;Q86VP6_C3;Q86VP6_C29;Q86VP6_C28;Q86VP6_C27;Q86VP6_C26;Q86VP6_C24;Q86VP6_C22;Q86VP6_C21;Q86VP6_C20;Q86VP6_C2;Q86VP6_C19;Q86VP6_C18;Q86VP6_C17;Q86VP6_C16;Q86VP6_C15;Q86VP6_C14;Q86VP6_C13;Q86VP6_C12;Q86VP6_C11;Q86VP6_C10;Q86VP6_C25;Q86VP6_C6	Q86VP6_C1	Q86VP6_C1	MULTI-MATCH	MN-S9	1	S9		2	494.751	987.487	2.2019	0.0010894	0.40477	0.00020026	2.6066	0.0012896	494.751	33.691	0.35024	33.387	33.221	33.571	-0.3038	0.0057467	0.00042289	NaN	93.162	52	23	3	NaN	NaN	NaN	NaN	0		NaN	NaN
	AADIDQEVK	9	0	Unmodified	_AADIDQEVK_			0	0	0	Q86VP6_C1;Q86VP6_C23;Q86VP6_C9;Q86VP6_C8;Q86VP6_C7;Q86VP6_C5;Q86VP6_C4;Q86VP6_C30;Q86VP6_C3;Q86VP6_C29;Q86VP6_C28;Q86VP6_C27;Q86VP6_C26;Q86VP6_C24;Q86VP6_C22;Q86VP6_C21;Q86VP6_C20;Q86VP6_C2;Q86VP6_C19;Q86VP6_C18;Q86VP6_C17;Q86VP6_C16;Q86VP6_C15;Q86VP6_C14;Q86VP6_C13;Q86VP6_C12;Q86VP6_C11;Q86VP6_C10;Q86VP6_C25;Q86VP6_C6	Q86VP6_C1	Q86VP6_C1	MULTI-MATCH	MN-S10	1	S10		2	494.751	987.487	2.0095	0.0009942	-0.35098	-0.00017365	1.6585	0.00082055	494.751	33.633	0.41364	33.423	33.202	33.615	-0.2104	0.041503	-0.00032492	NaN	93.162	59	28	3	NaN	NaN	NaN	NaN	0		NaN	NaN
	AADSLQQNLQR	11	0	Unmodified	_AADSLQQNLQR_			0	0	0	Q1ED39_C1;Q1ED39_C3	Q1ED39_C1;Q1ED39_C3	Q1ED39_C3	MULTI-MATCH	MN-S9	1	S9		3	415.218	1242.63	1.7828	0.00074025	-0.22855	-9.4899e-05	1.5543	0.00064535	415.218	43.868	0.28107	43.645	43.525	43.806	-0.22298	0.035613	-0.0001827	NaN	87.258	38	15	3	NaN	NaN	NaN	NaN	0		NaN	NaN
	AADTQVSETLKR	12	0	Acetyl (Protein N-term)	_(Acetyl (Protein N-term))AADTQVSETLKR_			1	0	1	Q92616_C1;Q92616_C40;Q92616_C31;Q92616_C30;Q92616_C9;Q92616_C7;Q92616_C6;Q92616_C5;Q92616_C42;Q92616_C41;Q92616_C39;Q92616_C2;Q92616_C19;Q92616_C38;Q92616_C37;Q92616_C36;Q92616_C35;Q92616_C34;Q92616_C33;Q92616_C32;Q92616_C3;Q92616_C29;Q92616_C28;Q92616_C11;Q92616_C10;Q92616_C27;Q92616_C26;Q92616_C25;Q92616_C24;Q92616_C23;Q92616_C22;Q92616_C20;Q92616_C18;Q92616_C4;Q92616_C17;Q92616_C16;Q92616_C15;…	Q92616_C1	Q92616_C1	MULTI-MATCH-MSMS	MN-S9	1	S9		2	680.857	1359.7	1.492	0.0010159	-1.9161	-0.0013046	-0.42409	-0.00028875	681.357	56.008	0.55995	55.788	55.637	56.197	-0.22072	-0.0062073	-0.00045223	NaN	113.69	103	40	4	NaN	NaN	NaN	NaN	0		NaN	NaN
	AAEDDEDDDVDTK	13	0	Unmodified	_AAEDDEDDDVDTK_			0	0	0	P06454_C0	P06454_C0	P06454_C0	MULTI-MATCH	MN-S8	1	S8		2	719.279	1436.54	1.3101	0.00094235	0.40617	0.00029215	1.7163	0.0012345	719.781	26.584	0.16628	26.584	26.456	26.622	-3.5527e-15	-0.036266	0.00041074	NaN	157.38	13	7	2	NaN	NaN	NaN	NaN	0		NaN	NaN
	AAEPLLTLER	10	0	Unmodified	_AAEPLLTLER_			0	0	0	O60524_C8;O60524_C7;O60524_C6;O60524_C5;O60524_C4;O60524_C3;O60524_C2;O60524_C1	O60524_C8	O60524_C8	MULTI-MATCH-MSMS	MN-S9	1	S9		2	556.819	1111.62	1.6188	0.00090137	-0.83358	-0.00046415	0.7852	0.00043721	556.819	79.057	0.29042	78.917	78.803	79.093	-0.13999	0.0076762	-0.00078852	NaN	56.258	28	17	3	NaN	NaN	NaN	NaN	0		NaN	NaN
	AAEPLLTLER	10	0	Unmodified	_AAEPLLTLER_			0	0	0	O60524_C8;O60524_C7;O60524_C6;O60524_C5;O60524_C4;O60524_C3;O60524_C2;O60524_C1	O60524_C8	O60524_C8	MULTI-MATCH	MN-S10	1	S10		2	556.819	1111.62	1.3594	0.00075696	1.4306	0.0007966	2.7901	0.0015536	557.321	78.956	0.16349	78.841	78.722	78.885	-0.11543	-0.069019	0.001733	NaN	56.258	13	10	2	NaN	NaN	NaN	NaN	0		NaN	NaN
	AAEQYTPK	8	0	Unmodified	_AAEQYTPK_			0	0	0	P49327_C1;P49327_C15;P49327_C13;P49327_C11;P49327_C37;P49327_C27;P49327_C4;P49327_C42;P49327_C41;P49327_C25;P49327_C9;P49327_C8;P49327_C6;P49327_C5;P49327_C45;P49327_C44;P49327_C43;P49327_C14;P49327_C38;P49327_C19;P49327_C21;P49327_C22;P49327_C10;P49327_C36;P49327_C24;P49327_C28;P49327_C35;P49327_C33;P49327_C31;P49327_C30;P49327_C3;P49327_C2;P49327_C29;P49327_C16;P49327_C12;P49327_C23;P49327_C18;…	P49327_C1	P49327_C1	MULTI-MATCH-MSMS	MN-S8	1	S8		2	454.23	906.445	1.8811	0.00085444	-0.43667	-0.00019835	1.4444	0.0006561	454.229	24.895	0.28385	24.895	24.746	25.029	0	-0.021176	3.6063e-05	NaN	116.9	26	16	2	NaN	NaN	NaN	NaN	0		NaN	NaN
	AAFDDAIAELDTLSEESYK	19	0	Unmodified	_AAFDDAIAELDTLSEESYK_			0	0	0	P62258_C3;P62258_C2;P62258_C1	P62258_C3	P62258_C3	MULTI-MATCH-MSMS	MN-S8	1	S8		3	696.66	2086.96	1.5559	0.001084	0.50718	0.00035333	2.0631	0.0014373	696.994	140.14	0.36813	140.14	139.95	140.32	0	0.011734	0.00010489	NaN	80.638	115	46	4	NaN	NaN	NaN	NaN	0		NaN	NaN
	AAFTAFEEAQLPR	13	0	Unmodified	_AAFTAFEEAQLPR_			0	0	0	Q96CT7_C0	Q96CT7_C0	Q96CT7_C0	MULTI-MATCH	MN-S10	1	S10		2	725.87	1449.73	1.3027	0.00094563	3.6602	0.0026568	4.963	0.0036025	725.871	94.465	0.075554	94.189	94.153	94.228	-0.27622	-0.36059	0.0050138	NaN	161.17	5	3	2	NaN	NaN	NaN	NaN	0		NaN	NaN
	AAGASDVVLYK	11	0	Unmodified	_AAGASDVVLYK_			0	0	0	Q9NSD9_C8;Q9NSD9_C7;Q9NSD9_C6;Q9NSD9_C5;Q9NSD9_C3;Q9NSD9_C2;Q9NSD9_C11;Q9NSD9_C1;Q9NSD9_C9;Q9NSD9_C4;Q9NSD9_C10	Q9NSD9_C8	Q9NSD9_C8	MULTI-MATCH	MN-S8	1	S8		2	547.298	1092.58	2.2629	0.0012385	0.01005	5.5006e-06	2.2729	0.001244	547.298	55.48	0.27908	55.48	55.294	55.573	-7.1054e-15	-0.010394	0.00010187	NaN	72.643	40	25	2	NaN	NaN	NaN	NaN	0		NaN	NaN
	AAGASDVVLYK	11	0	Unmodified	_AAGASDVVLYK_			0	0	0	Q9NSD9_C8;Q9NSD9_C7;Q9NSD9_C6;Q9NSD9_C5;Q9NSD9_C3;Q9NSD9_C2;Q9NSD9_C11;Q9NSD9_C1;Q9NSD9_C9;Q9NSD9_C4;Q9NSD9_C10	Q9NSD9_C8	Q9NSD9_C8	MULTI-MATCH	MN-S9	1	S9		2	547.298	1092.58	1.5462	0.00084625	0.11401	6.24e-05	1.6602	0.00090865	547.298	55.687	0.24314	55.466	55.295	55.538	-0.22072	-0.023958	0.00021567	NaN	72.643	45	20	3	NaN	NaN	NaN	NaN	0		NaN	NaN
	AAGFKDPLLASGTDGVGTK	19	0	Unmodified	_AAGFKDPLLASGTDGVGTK_			0	0	1	P22102_C11;P22102_C19;P22102_C7;P22102_C6;P22102_C22;P22102_C21;P22102_C20;P22102_C5;P22102_C17;P22102_C16;P22102_C15;P22102_C14;P22102_C12;P22102_C8;P22102_C1;P22102_C10;P22102_C13;P22102_C18;P22102_C2;P22102_C4;P22102_C9;P22102_C3	P22102_C11	P22102_C11	MULTI-MATCH	MN-S8	1	S8		3	602.32	1803.94	2.0073	0.001209	-3.693	-0.0022244	-1.6858	-0.0010154	602.315	73.381	0.97151	73.381	73.139	74.11	0	0.054941	-0.0025134	NaN	111.65	140	46	6	NaN	NaN	NaN	NaN	0		NaN	NaN
	AAGPSLSHTSGGTQSK	16	0	Unmodified	_AAGPSLSHTSGGTQSK_			0	0	0	P27694_C9;P27694_C8;P27694_C7;P27694_C6;P27694_C5;P27694_C4;P27694_C3;P27694_C2;P27694_C11;P27694_C10;P27694_C1	P27694_C9	P27694_C9	MULTI-MATCH-MSMS	MN-S8	1	S8		2	743.368	1484.72	1.5652	0.0011636	0.65298	0.0004854	2.2182	0.001649	743.369	23.032	0.26584	23.032	22.852	23.118	0	-0.03604	3.8539e-06	NaN	184.31	32	14	3	NaN	NaN	NaN	NaN	0		NaN	NaN
	AAGTLYTYPENWR	13	0	Acetyl (Protein N-term)	_(Acetyl (Protein N-term))AAGTLYTYPENWR_			1	0	0	P26641_C6;P26641_C4;P26641_C3;P26641_C2;P26641_C1;P26641_C5	P26641_C6	P26641_C6	MULTI-MATCH	MN-S8	1	S8		2	792.378	1582.74	2.1112	0.0016729	1.1122	0.00088126	3.2234	0.0025541	792.879	117.4	0.39062	117.4	117.3	117.69	-1.4211e-14	-0.11124	0.0021442	NaN	84.738	92	23	5	NaN	NaN	NaN	NaN	0		NaN	NaN
	AAGVEAAAEVAATEIK	16	0	Acetyl (Protein N-term)	_(Acetyl (Protein N-term))AAGVEAAAEVAATEIK_			1	0	0	P52272_C5;P52272_C4;P52272_C3;P52272_C1;P52272_C2	P52272_C5	P52272_C5	MULTI-MATCH	MN-S9	1	S9		2	771.904	1541.79	1.0315	0.0007962	-0.26263	-0.00020272	0.76884	0.00059347	771.905	133.3	0.031624	133.09	133.08	133.12	-0.208	-0.22159	-0.00048326	NaN	127.17	6	2	3	NaN	NaN	NaN	NaN	0		NaN	NaN
	AAGVNVEPFWPGLFAK	16	0	Unmodified	_AAGVNVEPFWPGLFAK_			0	0	0	P05386_C1;P05386_C2	P05386_C1	P05386_C1	MULTI-MATCH	MN-S8	1	S8		2	851.951	1701.89	1.5891	0.0013539	0.23928	0.00020386	1.8284	0.0015577	851.952	133.41	0.096077	133.41	133.34	133.44	2.8422e-14	0.065874	-0.00073802	NaN	57.492	11	7	2	NaN	NaN	NaN	NaN	0		NaN	NaN
	AAGVNVEPFWPGLFAK	16	0	Unmodified	_AAGVNVEPFWPGLFAK_			0	0	0	P05386_C1;P05386_C2	P05386_C1	P05386_C1	MULTI-MATCH	MN-S10	1	S10		2	851.951	1701.89	0.82681	0.0007044	1.9438	0.001656	2.7706	0.0023604	851.953	132.78	0.089249	132.58	132.53	132.62	-0.19778	-0.0097973	0.0033352	NaN	78.653	13	9	2	NaN	NaN	NaN	NaN	0		NaN	NaN
	AAHSEGNTTAGLDMR	15	0	Oxidation (M)	_AAHSEGNTTAGLDM(Oxidation (M))R_			0	1	0	P78371_C6;P78371_C5;P78371_C3;P78371_C2;P78371_C4;P78371_C1	P78371_C6	P78371_C6	MULTI-MATCH	MN-S9	1	S9		3	516.235	1545.68	1.7519	0.00090437	0.64578	0.00033338	2.3976	0.0012377	516.236	25.272	0.32918	24.993	24.772	25.101	-0.27944	0.023244	0.00083117	NaN	40.857	31	19	2	NaN	NaN	NaN	NaN	0		NaN	NaN
	AAIGLLAR	8	0	Unmodified	_AAIGLLAR_			0	0	0	P07741_C1;P07741_C3;P07741_C2	P07741_C1	P07741_C1	MULTI-MATCH-MSMS	MN-S8	1	S8		2	392.756	783.497	2.0853	0.000819	0.23963	9.4118e-05	2.3249	0.00091312	392.756	62.902	0.53164	62.902	62.688	63.22	0	-0.016014	-4.4306e-05	NaN	88.734	43	28	2	NaN	NaN	NaN	NaN	0		NaN	NaN
	AAILETAPK	9	0	Unmodified	_AAILETAPK_			0	0	0	Q9P2E9_C4;Q9P2E9_C2;Q9P2E9_C3;Q9P2E9_C6;Q9P2E9_C7;Q9P2E9_C1;Q9P2E9_C5	Q9P2E9_C4	Q9P2E9_C4	MULTI-MATCH-MSMS	MN-S8	1	S8		2	457.271	912.528	2.1021	0.00096124	-0.018717	-8.5587e-06	2.0834	0.00095268	457.271	44.382	0.90505	44.382	44.023	44.928	0	-0.041599	-0.00032402	NaN	95.909	169	66	3	NaN	NaN	NaN	NaN	0		NaN	NaN
	AAILPTSIFLTNK	13	0	Unmodified	_AAILPTSIFLTNK_			0	0	0	O14744_C9;O14744_C8;O14744_C7;O14744_C6;O14744_C4;O14744_C3;O14744_C2;O14744_C12;O14744_C11;O14744_C5;O14744_C10;O14744_C1	O14744_C9	O14744_C9	MULTI-MATCH-MSMS	MN-S8	1	S8		2	694.911	1387.81	2.4601	0.0017095	0.029341	2.039e-05	2.4894	0.0017299	694.911	113.7	0.40816	113.7	113.42	113.83	1.4211e-14	0.011984	-0.00016366	NaN	55.314	67	23	4	NaN	NaN	NaN	NaN	0		NaN	NaN
	AAILPTSIFLTNK	13	0	Unmodified	_AAILPTSIFLTNK_			0	0	0	O14744_C9;O14744_C8;O14744_C7;O14744_C6;O14744_C4;O14744_C3;O14744_C2;O14744_C12;O14744_C11;O14744_C5;O14744_C10;O14744_C1	O14744_C9	O14744_C9	MULTI-MATCH	MN-S9	1	S9		2	694.911	1387.81	1.3602	0.00094525	0.050181	3.4871e-05	1.4104	0.00098012	694.911	113.79	0.38861	113.65	113.42	113.81	-0.13873	-0.035785	-0.0001347	NaN	55.314	39	27	2	NaN	NaN	NaN	NaN	0		NaN	NaN
	AAKPSVPK	8	0	Unmodified	_AAKPSVPK_			0	0	1	Q92522_C0	Q92522_C0	Q92522_C0	MULTI-MATCH-MSMS	MN-S9	1	S9		2	399.248	796.481	1.4318	0.00057165	0.18377	7.3368e-05	1.6156	0.00064502	399.248	20.822	0.4103	20.595	20.452	20.862	-0.2265	-0.008583	0.00012393	NaN	134.81	56	22	4	NaN	NaN	NaN	NaN	0		NaN	NaN
	AAKPSVPK	8	0	Unmodified	_AAKPSVPK_			0	0	1	Q92522_C0	Q92522_C0	Q92522_C0	MULTI-MATCH-MSMS	MN-S10	1	S10		2	399.248	796.481	1.3098	0.00052292	-0.14226	-5.6796e-05	1.1675	0.00046613	399.248	20.698	0.33142	20.591	20.474	20.805	-0.10671	-0.012346	-0.0001364	NaN	134.81	49	19	4	NaN	NaN	NaN	NaN	0		NaN	NaN
	AALAHSEEVTASQVAATK	18	0	Unmodified	_AALAHSEEVTASQVAATK_			0	0	0	Q15149_C1;Q15149_C9;Q15149_C8;Q15149_C7;Q15149_C6;Q15149_C5;Q15149_C4;Q15149_C35;Q15149_C34;Q15149_C33;Q15149_C32;Q15149_C31;Q15149_C30;Q15149_C3;Q15149_C29;Q15149_C28;Q15149_C27;Q15149_C26;Q15149_C25;Q15149_C24;Q15149_C22;Q15149_C21;Q15149_C20;Q15149_C2;Q15149_C19;Q15149_C18;Q15149_C17;Q15149_C16;Q15149_C15;Q15149_C14;Q15149_C13;Q15149_C12;Q15149_C11;Q15149_C10;Q15149_C23	Q15149_C1	Q15149_C1	MULTI-MATCH	MN-S10	1	S10		3	595.311	1782.91	1.3676	0.00081415	-0.78459	-0.00046707	0.58301	0.00034707	595.31	46.932	0.31686	46.707	46.521	46.838	-0.22573	0.034828	-0.00077254	NaN	66.977	40	24	2	NaN	NaN	NaN	NaN	0		NaN	NaN
	AALDSGAFQSVWVSTDHDEIENVAK	25	0	Unmodified	_AALDSGAFQSVWVSTDHDEIENVAK_			0	0	0	Q8NFW8_C9;Q8NFW8_C6;Q8NFW8_C5;Q8NFW8_C4;Q8NFW8_C3;Q8NFW8_C2;Q8NFW8_C12;Q8NFW8_C11;Q8NFW8_C10;Q8NFW8_C1;Q8NFW8_C8;Q8NFW8_C7	Q8NFW8_C9	Q8NFW8_C9	MULTI-MATCH	MN-S10	1	S10		3	897.096	2688.27	1.378	0.0012362	-0.0064717	-5.8057e-06	1.3716	0.0012304	897.43	108.8	0.30786	108.52	108.34	108.64	-0.28404	0.086945	-0.00036585	NaN	99.366	56	24	4	NaN	NaN	NaN	NaN	0		NaN	NaN
	AALEACHK	8	0	Unmodified	_AALEACHK_			0	0	0	P11766_C8;P11766_C7;P11766_C6;P11766_C3;P11766_C2;P11766_C14;P11766_C13;P11766_C12;P11766_C11;P11766_C1;P11766_C9;P11766_C10;P11766_C5;P11766_C4	P11766_C8	P11766_C8	MULTI-MATCH	MN-S8	1	S8		2	450.224	898.433	1.913	0.00086128	0.99845	0.00044953	2.9115	0.0013108	450.224	19.532	0.13888	19.532	19.471	19.61	0	0.053746	8.7732e-05	NaN	73.616	19	11	2	NaN	NaN	NaN	NaN	0		NaN	NaN
	AALEACHK	8	0	Unmodified	_AALEACHK_			0	0	0	P11766_C8;P11766_C7;P11766_C6;P11766_C3;P11766_C2;P11766_C14;P11766_C13;P11766_C12;P11766_C11;P11766_C1;P11766_C9;P11766_C10;P11766_C5;P11766_C4	P11766_C8	P11766_C8	MULTI-MATCH	MN-S9	1	S9		2	450.224	898.433	1.567	0.00070549	0.94282	0.00042448	2.5098	0.00113	450.224	19.673	0.11922	19.466	19.434	19.553	-0.20701	-0.012442	3.7638e-05	NaN	73.616	16	9	2	NaN	NaN	NaN	NaN	0		NaN	NaN
	AALEALLPYTER	12	0	Unmodified	_AALEALLPYTER_			0	0	0	Q12788_C1;Q12788_C8;Q12788_C7;Q12788_C6;Q12788_C5;Q12788_C4;Q12788_C3;Q12788_C24;Q12788_C23;Q12788_C22;Q12788_C21;Q12788_C20;Q12788_C2;Q12788_C19;Q12788_C18;Q12788_C17;Q12788_C16;Q12788_C15;Q12788_C14;Q12788_C13;Q12788_C12;Q12788_C11;Q12788_C10;Q12788_C9	Q12788_C1	Q12788_C1	MULTI-MATCH-MSMS	MN-S8	1	S8		2	673.869	1345.72	1.9625	0.0013224	-1.2894	-0.0008689	0.67303	0.00045354	673.868	101.48	0.41153	101.48	101.15	101.56	0	0.066115	-0.0012139	NaN	63.283	39	22	2	NaN	NaN	NaN	NaN	0		NaN	NaN
	AALLTER	7	0	Unmodified	_AALLTER_			0	0	0	Q9Y5B9_C9;Q9Y5B9_C8;Q9Y5B9_C4;Q9Y5B9_C2;Q9Y5B9_C10;Q9Y5B9_C1;Q9Y5B9_C7;Q9Y5B9_C6;Q9Y5B9_C5;Q9Y5B9_C3	Q9Y5B9_C9	Q9Y5B9_C9	MULTI-MATCH	MN-S10	1	S10		2	387.229	772.444	1.4697	0.00056911	-1.2195	-0.00047222	0.25021	9.689e-05	387.229	37.614	0.32641	37.392	37.224	37.551	-0.22212	-0.0040931	2.8708e-05	NaN	122.54	34	14	3	NaN	NaN	NaN	NaN	0		NaN	NaN
	AALMESQGQQQEER	14	0	Unmodified	_AALMESQGQQQEER_			0	0	0	Q14980_C1;Q14980_C17;Q14980_C9;Q14980_C7;Q14980_C6;Q14980_C5;Q14980_C4;Q14980_C2;Q14980_C19;Q14980_C18;Q14980_C16;Q14980_C15;Q14980_C14;Q14980_C13;Q14980_C12;Q14980_C11;Q14980_C10;Q14980_C8;Q14980_C3	Q14980_C1	Q14980_C1	MULTI-MATCH	MN-S10	1	S10		2	802.87	1603.73	0.78651	0.00063147	0.80451	0.00064592	1.591	0.0012774	802.87	36.309	0.20097	36.088	35.924	36.125	-0.22062	0.027133	5.0548e-05	NaN	136.96	12	7	2	NaN	NaN	NaN	NaN	0		NaN	NaN
	AALQALGVAEGGER	14	0	Unmodified	_AALQALGVAEGGER_			0	0	0	O00459_C6;O00459_C5;O00459_C4;O00459_C2;O00459_C3	O00459_C6	O00459_C6	MULTI-MATCH-MSMS	MN-S10	1	S10		2	671.36	1340.7	0.93258	0.0006261	-0.24449	-0.00016414	0.6881	0.00046196	671.359	68.57	0.21849	68.416	68.321	68.539	-0.1542	0.019575	-9.5566e-05	NaN	82.171	12	11	2	NaN	NaN	NaN	NaN	0		NaN	NaN
	AALQELLSK	9	0	Unmodified	_AALQELLSK_			0	0	0	P62851_C1	P62851_C1	P62851_C1	MULTI-MATCH-MSMS	MN-S9	1	S9		2	486.79	971.565	1.7561	0.00085484	0.76605	0.0003729	2.5221	0.0012277	486.79	77.545	0.32974	77.405	77.129	77.458	-0.13999	-0.14561	0.00018824	NaN	93.374	27	16	2	NaN	NaN	NaN	NaN	0		NaN	NaN
	AALRPLVK	8	0	Unmodified	_AALRPLVK_			0	0	1	P62910_C1;P62910_C2	P62910_C1;P62910_C2	P62910_C1	MULTI-MATCH-MSMS	MN-S10	1	S10		2	434.292	866.57	1.714	0.00074437	-0.41187	-0.00017887	1.3021	0.0005655	434.292	32.359	0.58754	32.157	31.969	32.557	-0.20139	-0.019462	-5.3108e-05	NaN	125.08	107	46	3	NaN	NaN	NaN	NaN	0		NaN	NaN
	AALVLEDGSVLR	12	0	Acetyl (Protein N-term)	_(Acetyl (Protein N-term))AALVLEDGSVLR_			1	0	0	P27708_C1;P27708_C31;P27708_C18;P27708_C17;P27708_C16;P27708_C14;P27708_C13;P27708_C12;P27708_C11;P27708_C29;P27708_C28;P27708_C4;P27708_C3;P27708_C7;P27708_C27;P27708_C6;P27708_C5;P27708_C41;P27708_C40;P27708_C39;P27708_C38;P27708_C37;P27708_C36;P27708_C35;P27708_C34;P27708_C32;P27708_C10;P27708_C19;P27708_C20;P27708_C22;P27708_C23;P27708_C24;P27708_C25;P27708_C26;P27708_C2;P27708_C21;P27708_C33…	P27708_C1	P27708_C1	MULTI-MATCH	MN-S8	1	S8		2	642.862	1283.71	2.1084	0.0013554	0.31166	0.00020036	2.4201	0.0015558	642.862	136.41	0.18021	136.41	136.35	136.53	0	-0.0059462	0.00016327	NaN	67.563	30	17	2	NaN	NaN	NaN	NaN	0		NaN	NaN
	AANENPHHDIR	11	0	Unmodified	_AANENPHHDIR_			0	0	0	Q8N3Z6_C9;Q8N3Z6_C8;Q8N3Z6_C7;Q8N3Z6_C6;Q8N3Z6_C5;Q8N3Z6_C4;Q8N3Z6_C3;Q8N3Z6_C21;Q8N3Z6_C20;Q8N3Z6_C2;Q8N3Z6_C19;Q8N3Z6_C18;Q8N3Z6_C17;Q8N3Z6_C16;Q8N3Z6_C15;Q8N3Z6_C14;Q8N3Z6_C13;Q8N3Z6_C12;Q8N3Z6_C11;Q8N3Z6_C10;Q8N3Z6_C1	Q8N3Z6_C9	Q8N3Z6_C9	MULTI-MATCH-MSMS	MN-S10	1	S10		2	637.305	1272.6	1.5414	0.00098236	-0.33481	-0.00021338	1.2066	0.00076899	637.305	18.692	0.083191	18.602	18.555	18.638	-0.090181	-0.00035793	-0.00099748	NaN	72.643	6	4	2	NaN	NaN	NaN	NaN	0		NaN	NaN
	AAPEASGTPSSDAVSR	16	0	Unmodified	_AAPEASGTPSSDAVSR_			0	0	0	P31146_C9;P31146_C8;P31146_C7;P31146_C6;P31146_C5;P31146_C4;P31146_C3;P31146_C2;P31146_C12;P31146_C11;P31146_C10;P31146_C1	P31146_C9	P31146_C9	MULTI-MATCH	MN-S8	1	S8		2	751.858	1501.7	1.5926	0.0011974	0.17729	0.0001333	1.7699	0.0013307	751.858	35.558	0.2269	35.558	35.442	35.669	0	-0.030711	0.00019921	NaN	92.856	20	9	3	NaN	NaN	NaN	NaN	0		NaN	NaN
	AAQAPSSFQLLYDLK	15	0	Unmodified	_AAQAPSSFQLLYDLK_			0	0	0	P11586_C9;P11586_C8;P11586_C7;P11586_C6;P11586_C5;P11586_C4;P11586_C3;P11586_C12;P11586_C11;P11586_C10;P11586_C2;P11586_C1	P11586_C9	P11586_C9	MULTI-MATCH-MSMS	MN-S9	1	S9		2	826.438	1650.86	1.8506	0.0015294	-1.4611	-0.0012075	0.38952	0.00032192	826.94	111.75	0.81427	111.6	111.29	112.11	-0.14883	-0.098146	0.00014191	NaN	143.97	192	54	6	NaN	NaN	NaN	NaN	0		NaN	NaN
	AAQDFFSTCR	10	0	Unmodified	_AAQDFFSTCR_			0	0	0	P06132_C6;P06132_C5;P06132_C4;P06132_C3;P06132_C1	P06132_C6	P06132_C6	MULTI-MATCH-MSMS	MN-S10	1	S10		2	601.767	1201.52	1.0034	0.00060379	1.4339	0.00086288	2.4373	0.0014667	601.767	65.337	0.41081	65.157	64.901	65.312	-0.17915	0.039282	0.00032609	NaN	60.828	33	13	4	NaN	NaN	NaN	NaN	0		NaN	NaN
	AAQEEYVK	8	0	Unmodified	_AAQEEYVK_			0	0	0	P04075_C1;P04075_C2;P04075_C3;P04075_C4;P04075_C5;P04075_C6;P04075_C7;P04075_C8	P04075_C1	P04075_C1	MULTI-MATCH	MN-S8	1	S8		2	469.235	936.455	2.4423	0.001146	-0.78691	-0.00036925	1.6554	0.00077675	469.234	26.024	0.18744	26.024	25.952	26.14	-3.5527e-15	-0.040797	0.00013855	NaN	117.16	13	8	2	NaN	NaN	NaN	NaN	0		NaN	NaN
	AAQEEYVK	8	0	Unmodified	_AAQEEYVK_			0	0	0	P04075_C1;P04075_C2;P04075_C3;P04075_C4;P04075_C5;P04075_C6;P04075_C7;P04075_C8	P04075_C1	P04075_C1	MULTI-MATCH	MN-S10	1	S10		2	469.235	936.455	2.1098	0.00098999	-1.0784	-0.00050604	1.0314	0.00048395	469.234	26.245	0.22351	26.097	25.949	26.172	-0.14789	0.032111	-0.00013503	NaN	117.16	18	10	2	NaN	NaN	NaN	NaN	0		NaN	NaN
	AAQHGVCSVLK	11	0	Unmodified	_AAQHGVCSVLK_			0	0	0	Q5JTH9_C10;Q5JTH9_C20;Q5JTH9_C9;Q5JTH9_C8;Q5JTH9_C7;Q5JTH9_C4;Q5JTH9_C3;Q5JTH9_C25;Q5JTH9_C24;Q5JTH9_C23;Q5JTH9_C22;Q5JTH9_C21;Q5JTH9_C2;Q5JTH9_C19;Q5JTH9_C18;Q5JTH9_C17;Q5JTH9_C16;Q5JTH9_C15;Q5JTH9_C14;Q5JTH9_C13;Q5JTH9_C12;Q5JTH9_C11;Q5JTH9_C1;Q5JTH9_C6	Q5JTH9_C10	Q5JTH9_C10	MULTI-MATCH	MN-S9	1	S9		2	585.308	1168.6	1.4215	0.00083199	-1.5478	-0.00090591	-0.1263	-7.3924e-05	585.307	30.348	0.16385	30.041	29.92	30.084	-0.30732	0.044004	0.00052228	NaN	104.22	12	7	2	NaN	NaN	NaN	NaN	0		NaN	NaN
	AASAYAVGDVK	11	0	Unmodified	_AASAYAVGDVK_			0	0	0	P13861_C6;P13861_C4;P13861_C3;P13861_C2;P13861_C1	P13861_C6	P13861_C6	MULTI-MATCH	MN-S8	1	S8		2	526.275	1050.53	2.096	0.0011031	-0.14554	-7.6596e-05	1.9504	0.0010265	526.274	41.704	0.26026	41.704	41.48	41.741	0	0.064842	-0.00011433	NaN	61.65	27	19	2	NaN	NaN	NaN	NaN	0		NaN	NaN
	AASGEAKPK	9	0	Unmodified	_AASGEAKPK_			0	0	1	P10412_C0;P16403_C0;P16401_C0	P10412_C0;P16403_C0;P16401_C0	P16403_C0	MULTI-MATCH-MSMS	MN-S8	1	S8		2	429.738	857.461	2.5742	0.0011062	-1.3708	-0.00058907	1.2034	0.00051715	429.737	16.977	0.16198	16.977	16.971	17.133	0	0.06715	-0.00049629	NaN	107.9	21	12	4	NaN	NaN	NaN	NaN	0		NaN	NaN
	AASGEAKPK	9	0	Unmodified	_AASGEAKPK_			0	0	1	P10412_C0;P16403_C0;P16401_C0	P10412_C0;P16403_C0;P16401_C0	P16403_C0	MULTI-MATCH-MSMS	MN-S9	1	S9		2	429.738	857.461	4.3376	0.001864	0.17536	7.5358e-05	4.513	0.0019394	429.738	17.031	0.26571	16.842	16.831	17.097	-0.18924	-0.068005	0.00083256	NaN	107.9	33	27	2	NaN	NaN	NaN	NaN	0		NaN	NaN
	AASVHTVGEDTEETPHR	17	0	Unmodified	_AASVHTVGEDTEETPHR_			0	0	0	Q99575_C1;Q99575_C25;Q99575_C9;Q99575_C8;Q99575_C7;Q99575_C6;Q99575_C5;Q99575_C4;Q99575_C30;Q99575_C3;Q99575_C29;Q99575_C28;Q99575_C27;Q99575_C26;Q99575_C24;Q99575_C23;Q99575_C22;Q99575_C21;Q99575_C20;Q99575_C2;Q99575_C18;Q99575_C17;Q99575_C16;Q99575_C15;Q99575_C14;Q99575_C13;Q99575_C12;Q99575_C10;Q99575_C11;Q99575_C19	Q99575_C1	Q99575_C1	MULTI-MATCH	MN-S9	1	S9		3	612.622	1834.84	1.7142	0.0010502	0.032108	1.967e-05	1.7464	0.0010699	612.956	29.186	0.36313	28.881	28.679	29.042	-0.30506	0.01099	-0.00027939	NaN	188.47	44	13	4	NaN	NaN	NaN	NaN	0		NaN	NaN
	AASVHTVGEDTEETPHR	17	0	Unmodified	_AASVHTVGEDTEETPHR_			0	0	0	Q99575_C1;Q99575_C25;Q99575_C9;Q99575_C8;Q99575_C7;Q99575_C6;Q99575_C5;Q99575_C4;Q99575_C30;Q99575_C3;Q99575_C29;Q99575_C28;Q99575_C27;Q99575_C26;Q99575_C24;Q99575_C23;Q99575_C22;Q99575_C21;Q99575_C20;Q99575_C2;Q99575_C18;Q99575_C17;Q99575_C16;Q99575_C15;Q99575_C14;Q99575_C13;Q99575_C12;Q99575_C10;Q99575_C11;Q99575_C19	Q99575_C1	Q99575_C1	MULTI-MATCH	MN-S10	1	S10		3	612.622	1834.84	1.5472	0.00094783	0.49441	0.00030289	2.0416	0.0012507	612.623	29.078	0.29058	28.901	28.752	29.043	-0.17704	0.030735	0.00057026	NaN	188.47	30	12	4	NaN	NaN	NaN	NaN	0		NaN	NaN
	AATMTAAGHHAEVVVDPEDER	21	0	Oxidation (M)	_AATM(Oxidation (M))TAAGHHAEVVVDPEDER_			0	1	0	Q13895_C2;Q13895_C1;Q13895_C4;Q13895_C3	Q13895_C2	Q13895_C2	MULTI-MATCH	MN-S10	1	S10		3	741.343	2221.01	0.93439	0.0006927	-1.9271	-0.0014286	-0.99267	-0.00073591	741.341	40.246	0.13259	40.022	39.955	40.088	-0.22363	0.033879	-0.0027459	NaN	71.376	9	7	2	NaN	NaN	NaN	NaN	0		NaN	NaN
	AAVENLPTFLVELSR	15	0	Unmodified	_AAVENLPTFLVELSR_			0	0	0	Q14974_C9;Q14974_C8;Q14974_C7;Q14974_C6;Q14974_C5;Q14974_C4;Q14974_C3;Q14974_C23;Q14974_C22;Q14974_C21;Q14974_C20;Q14974_C2;Q14974_C19;Q14974_C18;Q14974_C17;Q14974_C16;Q14974_C15;Q14974_C14;Q14974_C13;Q14974_C12;Q14974_C11;Q14974_C10;Q14974_C1	Q14974_C9	Q14974_C9	MULTI-MATCH	MN-S10	1	S10		2	829.959	1657.9	1.2281	0.0010193	-0.5528	-0.0004588	0.67535	0.00056051	829.959	133.35	0.26069	133.15	133.08	133.34	-0.19778	0.11357	-0.00080241	NaN	76.655	40	25	2	NaN	NaN	NaN	NaN	0		NaN	NaN
	AAVEWFDGK	9	0	Unmodified	_AAVEWFDGK_			0	0	0	Q01844_C5;Q01844_C4;Q01844_C3;Q01844_C2;Q01844_C1	Q01844_C5	Q01844_C5	MULTI-MATCH-MSMS	MN-S10	1	S10		2	511.751	1021.49	3.1603	0.0016173	0.32457	0.0001661	3.4848	0.0017834	511.751	74.502	0.41871	74.402	74.142	74.56	-0.099498	-0.0098244	-0.00011033	NaN	59.245	45	19	4	NaN	NaN	NaN	NaN	0		NaN	NaN
	AAVGEEKDINTFVGTPVEK	19	0	Unmodified	_AAVGEEKDINTFVGTPVEK_			0	0	1	P46013_C10;P46013_C2;P46013_C39;P46013_C31;P46013_C9;P46013_C8;P46013_C7;P46013_C6;P46013_C5;P46013_C4;P46013_C38;P46013_C37;P46013_C36;P46013_C35;P46013_C34;P46013_C33;P46013_C32;P46013_C3;P46013_C30;P46013_C11;P46013_C26;P46013_C13;P46013_C28;P46013_C27;P46013_C14;P46013_C16;P46013_C17;P46013_C18;P46013_C21;P46013_C12;P46013_C29;P46013_C22;P46013_C23;P46013_C24;P46013_C25;P46013_C19;P46013_C1;P…	P46013_C10	P46013_C10	MULTI-MATCH	MN-S8	1	S8		3	668.681	2003.02	2.1937	0.0014669	-0.75797	-0.00050684	1.4358	0.00096007	669.015	71.86	0.38969	71.86	71.64	72.03	0	0.0065062	-0.00031057	NaN	47.082	49	18	4	NaN	NaN	NaN	NaN	0		NaN	NaN
	AAVHYDR	7	0	Unmodified	_AAVHYDR_			0	0	0	Q86V81_C0	Q86V81_C0	Q86V81_C0	MULTI-MATCH-MSMS	MN-S9	1	S9		2	416.209	830.404	2.4926	0.0010374	-0.37284	-0.00015518	2.1198	0.00088226	416.209	20.427	0.28531	20.2	20.09	20.375	-0.2265	-0.015597	7.6209e-05	NaN	76.035	50	20	4	NaN	NaN	NaN	NaN	0		NaN	NaN
	AAVHYDR	7	0	Unmodified	_AAVHYDR_			0	0	0	Q86V81_C0	Q86V81_C0	Q86V81_C0	MULTI-MATCH-MSMS	MN-S10	1	S10		2	416.209	830.404	2.9004	0.0012072	-0.3915	-0.00016295	2.5089	0.0010442	416.209	20.308	0.26082	20.211	20.088	20.349	-0.097094	-0.0048526	6.0675e-05	NaN	76.035	54	22	3	NaN	NaN	NaN	NaN	0		NaN	NaN
	AAVPSGASTGIYEALELR	18	0	Unmodified	_AAVPSGASTGIYEALELR_			0	0	0	P06733_C1;P06733_C5;P06733_C6;P06733_C2;P06733_C3;P06733_C4;P09104_C6;P13929_C4;P13929_C3;P13929_C2;P13929_C1;P13929_C6;P09104_C5;P09104_C4;P13929_C5;P09104_C2;P09104_C1;P09104_C3	P06733_C1	P06733_C1	MULTI-MATCH-MSMS	MN-S9	1	S9		3	602.32	1803.94	1.8117	0.0010912	-0.2524	-0.00015203	1.5593	0.00093922	602.319	107.09	0.42786	106.93	106.73	107.16	-0.16182	-0.060291	-0.00018493	NaN	32.387	89	30	4	NaN	NaN	NaN	NaN	0		NaN	NaN
	AAVPSGASTGIYEALELR	18	0	Unmodified	_AAVPSGASTGIYEALELR_			0	0	0	P06733_C1;P06733_C5;P06733_C6;P06733_C2;P06733_C3;P06733_C4;P09104_C6;P13929_C4;P13929_C3;P13929_C2;P13929_C1;P13929_C6;P09104_C5;P09104_C4;P13929_C5;P09104_C2;P09104_C1;P09104_C3	P06733_C1	P06733_C1	MULTI-MATCH-MSMS	MN-S10	1	S10		3	602.32	1803.94	0.6697	0.00040337	0.10881	6.5539e-05	0.77851	0.00046891	602.654	107.39	0.38461	107.11	106.87	107.26	-0.28735	0.12044	0.00046777	NaN	32.387	75	33	3	NaN	NaN	NaN	NaN	0		NaN	NaN
	AAVSAFPTDSLER	13	0	Unmodified	_AAVSAFPTDSLER_			0	0	0	O14654_C1;O14654_C9;O14654_C8;O14654_C7;O14654_C5;O14654_C4;O14654_C3;O14654_C2;O14654_C18;O14654_C17;O14654_C16;O14654_C15;O14654_C14;O14654_C13;O14654_C12;O14654_C11;O14654_C10;O14654_C6	O14654_C1	O14654_C1	MULTI-MATCH	MN-S8	1	S8		2	682.346	1362.68	1.8858	0.0012868	0.20646	0.00014088	2.0923	0.0014277	682.346	76.195	0.48521	76.195	75.882	76.368	0	0.054905	8.6515e-05	NaN	119.53	49	20	4	NaN	NaN	NaN	NaN	0		NaN	NaN
	AAVSAFPTDSLER	13	0	Unmodified	_AAVSAFPTDSLER_			0	0	0	O14654_C1;O14654_C9;O14654_C8;O14654_C7;O14654_C5;O14654_C4;O14654_C3;O14654_C2;O14654_C18;O14654_C17;O14654_C16;O14654_C15;O14654_C14;O14654_C13;O14654_C12;O14654_C11;O14654_C10;O14654_C6	O14654_C1	O14654_C1	MULTI-MATCH	MN-S9	1	S9		2	682.346	1362.68	1.1913	0.00081291	-0.36143	-0.00024662	0.82992	0.00056629	682.346	76.283	0.6097	76.143	75.664	76.274	-0.14017	0.0029288	-0.00068848	NaN	119.53	54	26	3	NaN	NaN	NaN	NaN	0		NaN	NaN
	AAYLQETGKPLDETLKK	17	0	Unmodified	_AAYLQETGKPLDETLKK_			0	0	2	P04083_C4;P04083_C3;P04083_C2;P04083_C1	P04083_C4	P04083_C4	MULTI-MATCH	MN-S10	1	S10		3	635.682	1904.03	0.58093	0.00036929	0.44923	0.00028557	1.0302	0.00065486	635.683	55.39	0.12431	55.176	55.1	55.224	-0.21461	0.07435	0.00048789	NaN	62.646	9	7	2	NaN	NaN	NaN	NaN	0		NaN	NaN
	AAYPDLENPPLLVTPSQQAK	20	0	Unmodified	_AAYPDLENPPLLVTPSQQAK_			0	0	0	P54136_C8;P54136_C7;P54136_C6;P54136_C14;P54136_C13;P54136_C12;P54136_C11;P54136_C10;P54136_C5;P54136_C4;P54136_C3;P54136_C2;P54136_C1;P54136_C9	P54136_C8	P54136_C8	MULTI-MATCH-MSMS	MN-S9	1	S9		3	718.048	2151.12	1.5219	0.0010928	2.2575	0.001621	3.7794	0.0027138	718.382	106.8	0.46957	106.64	106.43	106.9	-0.16182	-0.08393	0.00062764	NaN	30.767	208	49	5	NaN	NaN	NaN	NaN	0		NaN	NaN
	AAYPDLENPPLLVTPSQQAK	20	0	Unmodified	_AAYPDLENPPLLVTPSQQAK_			0	0	0	P54136_C8;P54136_C7;P54136_C6;P54136_C14;P54136_C13;P54136_C12;P54136_C11;P54136_C10;P54136_C5;P54136_C4;P54136_C3;P54136_C2;P54136_C1;P54136_C9	P54136_C8	P54136_C8	MULTI-MATCH	MN-S10	1	S10		3	718.048	2151.12	0.95222	0.00068374	-0.74572	-0.00053546	0.2065	0.00014828	718.381	107.18	0.094475	106.89	106.85	106.95	-0.28735	0.16294	-0.0058418	NaN	30.767	10	8	2	NaN	NaN	NaN	NaN	0		NaN	NaN
	ACGNFGIPCELR	12	0	Unmodified	_ACGNFGIPCELR_			0	0	0	P22234_C7;P22234_C5;P22234_C13;P22234_C12;P22234_C11;P22234_C8;P22234_C6;P22234_C4;P22234_C3;P22234_C2;P22234_C1	P22234_C7	P22234_C7	MULTI-MATCH	MN-S10	1	S10		2	697.321	1392.63	1.7599	0.0012272	-1.5995	-0.0011154	0.1604	0.00011185	697.321	81.604	0.54053	81.44	81.2	81.741	-0.16412	0.0031408	-4.6322e-05	NaN	91.095	111	33	4	NaN	NaN	NaN	NaN	0		NaN	NaN
	ACGVSRPVIACSVTIK	16	0	Unmodified	_ACGVSRPVIACSVTIK_			0	0	1	P55769_C2;P55769_C1	P55769_C2	P55769_C2	MULTI-MATCH	MN-S10	1	S10		2	859.458	1716.9	0.92831	0.00079785	1.2327	0.0010594	2.161	0.0018573	859.96	60.717	0.28672	60.51	60.399	60.686	-0.2071	0.033392	0.00059475	NaN	126.76	20	17	2	NaN	NaN	NaN	NaN	0		NaN	NaN
	ACLQPSQDPQMR	12	0	Unmodified	_ACLQPSQDPQMR_			0	0	0	Q86Y56_C1;Q86Y56_C9;Q86Y56_C8;Q86Y56_C7;Q86Y56_C6;Q86Y56_C5;Q86Y56_C4;Q86Y56_C3;Q86Y56_C23;Q86Y56_C22;Q86Y56_C21;Q86Y56_C20;Q86Y56_C2;Q86Y56_C18;Q86Y56_C17;Q86Y56_C16;Q86Y56_C15;Q86Y56_C14;Q86Y56_C13;Q86Y56_C12;Q86Y56_C11;Q86Y56_C10	Q86Y56_C1	Q86Y56_C1	MULTI-MATCH-MSMS	MN-S10	1	S10		2	715.829	1429.64	1.5351	0.0010989	-4.8177	-0.0034487	-3.2826	-0.0023498	716.326	45.189	0.36934	44.961	44.775	45.144	-0.22723	0.05351	-0.0015586	NaN	89.247	38	29	3	NaN	NaN	NaN	NaN	0		NaN	NaN
	ACNQLGQFLQHR	12	0	Unmodified	_ACNQLGQFLQHR_			0	0	0	O95782_C1;O95782_C10;O95782_C14;O95782_C15;O95782_C16;O95782_C17;O95782_C18;O95782_C8;O95782_C3;O95782_C4;O95782_C5;O95782_C6;O95782_C7;O95782_C9;O95782_C13;O95782_C12;O95782_C19;O95782_C2;O94973_C8;O94973_C11;O94973_C6;O94973_C5;O94973_C4;O94973_C3;O94973_C2;O94973_C15;O94973_C16;O94973_C14;O94973_C13;O94973_C12;O94973_C10;O94973_C1;O94973_C9	O95782_C1	O95782_C1	MULTI-MATCH-MSMS	MN-S10	1	S10		3	491.246	1470.72	1.5263	0.00074977	1.3129	0.00064493	2.8391	0.0013947	491.581	63.036	0.42815	62.847	62.534	62.963	-0.18966	0.0077773	0.0024502	NaN	51.998	42	21	3	NaN	NaN	NaN	NaN	0		NaN	NaN
	ACPRPEGLNFQDLK	14	0	Unmodified	_ACPRPEGLNFQDLK_			0	0	1	P15927_C1	P15927_C1	P15927_C1	MULTI-MATCH-MSMS	MN-S8	1	S8		3	548.944	1643.81	2.0058	0.0011011	-0.11323	-6.2154e-05	1.8926	0.0010389	549.278	67.628	0.66688	67.628	67.231	67.898	0	-0.061983	0.00034017	NaN	52.265	74	35	4	NaN	NaN	NaN	NaN	0		NaN	NaN
	ACPRPEGLNFQDLK	14	0	Unmodified	_ACPRPEGLNFQDLK_			0	0	1	P15927_C1	P15927_C1	P15927_C1	MULTI-MATCH-MSMS	MN-S10	1	S10		3	548.944	1643.81	1.4976	0.00082212	0.015076	8.276e-06	1.5127	0.0008304	549.278	67.854	0.51645	67.7	67.327	67.844	-0.1542	0.0097388	0.00055146	NaN	52.265	47	20	3	NaN	NaN	NaN	NaN	0		NaN	NaN
	ACYALENFVENLGPK	15	0	Unmodified	_ACYALENFVENLGPK_			0	0	0	Q8TEX9_C1;Q8TEX9_C8;Q8TEX9_C7;Q8TEX9_C6;Q8TEX9_C5;Q8TEX9_C4;Q8TEX9_C3;Q8TEX9_C27;Q8TEX9_C26;Q8TEX9_C25;Q8TEX9_C24;Q8TEX9_C23;Q8TEX9_C22;Q8TEX9_C21;Q8TEX9_C20;Q8TEX9_C2;Q8TEX9_C19;Q8TEX9_C18;Q8TEX9_C17;Q8TEX9_C16;Q8TEX9_C15;Q8TEX9_C14;Q8TEX9_C13;Q8TEX9_C12;Q8TEX9_C11;Q8TEX9_C10	Q8TEX9_C1	Q8TEX9_C1	MULTI-MATCH	MN-S8	1	S8		2	862.919	1723.82	2.0256	0.0017479	-3.4709	-0.0029951	-1.4453	-0.0012472	862.918	119.49	0.056168	119.49	119.46	119.52	-1.4211e-14	0.087946	-0.005466	NaN	87.184	8	4	3	NaN	NaN	NaN	NaN	0		NaN	NaN
	ADDADEFGYSR	11	0	Unmodified	_ADDADEFGYSR_			0	0	0	Q7KZF4_C9;Q7KZF4_C8;Q7KZF4_C7;Q7KZF4_C6;Q7KZF4_C5;Q7KZF4_C4;Q7KZF4_C12;Q7KZF4_C11;Q7KZF4_C1;Q7KZF4_C3;Q7KZF4_C2;Q7KZF4_C10	Q7KZF4_C9	Q7KZF4_C9	MULTI-MATCH-MSMS	MN-S10	1	S10		2	623.255	1244.49	0.65547	0.00040852	0.99703	0.00062141	1.6525	0.0010299	623.255	54.18	0.3124	53.969	53.81	54.122	-0.21191	-0.021929	1.9771e-05	NaN	82.417	55	32	2	NaN	NaN	NaN	NaN	0		NaN	NaN
	ADDGRPFPQVIK	12	0	Unmodified	_ADDGRPFPQVIK_			0	0	1	P04075_C1;P04075_C2;P04075_C3;P04075_C4;P04075_C5;P04075_C6;P04075_C7;P04075_C8	P04075_C1	P04075_C1	MULTI-MATCH	MN-S8	1	S8		3	448.242	1341.7	2.5078	0.0011241	0.42948	0.00019251	2.9373	0.0013166	448.242	59.605	0.41385	59.605	59.427	59.841	0	0.026451	0.00044142	NaN	31.348	73	29	3	NaN	NaN	NaN	NaN	0		NaN	NaN
	ADDGRPFPQVIK	12	0	Unmodified	_ADDGRPFPQVIK_			0	0	1	P04075_C1;P04075_C2;P04075_C3;P04075_C4;P04075_C5;P04075_C6;P04075_C7;P04075_C8	P04075_C1	P04075_C1	MULTI-MATCH	MN-S10	1	S10		2	671.859	1341.7	1.4499	0.00097412	0.5798	0.00038954	2.0297	0.0013637	671.86	59.761	0.37547	59.548	59.312	59.687	-0.21281	-0.0096296	0.0004467	NaN	82.261	36	20	3	NaN	NaN	NaN	NaN	0		NaN	NaN
	ADDGRPFPQVIK	12	0	Unmodified	_ADDGRPFPQVIK_			0	0	1	P04075_C1;P04075_C2;P04075_C3;P04075_C4;P04075_C5;P04075_C6;P04075_C7;P04075_C8	P04075_C1	P04075_C1	MULTI-MATCH	MN-S10	1	S10		3	448.242	1341.7	1.7649	0.00079109	0.15569	6.9788e-05	1.9206	0.00086088	448.242	59.781	0.4717	59.569	59.312	59.784	-0.21281	-0.00987	7.3257e-05	NaN	31.348	60	26	3	NaN	NaN	NaN	NaN	0		NaN	NaN
	ADDPYAHLSK	10	0	Unmodified	_ADDPYAHLSK_			0	0	0	Q8NE71_C8;Q8NE71_C7;Q8NE71_C6;Q8NE71_C5;Q8NE71_C4;Q8NE71_C3;Q8NE71_C2;Q8NE71_C1	Q8NE71_C8	Q8NE71_C8	MULTI-MATCH	MN-S9	1	S9		2	558.77	1115.52	2.0418	0.0011409	0.20345	0.00011368	2.2453	0.0012546	558.77	34.911	0.37722	34.613	34.44	34.817	-0.2973	0.0076891	0.00016243	NaN	94.309	44	18	3	NaN	NaN	NaN	NaN	0		NaN	NaN
	ADDPYAHLSK	10	0	Unmodified	_ADDPYAHLSK_			0	0	0	Q8NE71_C8;Q8NE71_C7;Q8NE71_C6;Q8NE71_C5;Q8NE71_C4;Q8NE71_C3;Q8NE71_C2;Q8NE71_C1	Q8NE71_C8	Q8NE71_C8	MULTI-MATCH	MN-S10	1	S10		3	372.849	1115.52	2.5502	0.00095082	-0.36399	-0.00013571	2.1862	0.00081511	372.849	34.838	0.40866	34.621	34.427	34.835	-0.21702	0.022445	-0.00014454	NaN	64.73	55	21	3	NaN	NaN	NaN	NaN	0		NaN	NaN
	ADEASELACPTPK	13	0	Unmodified	_ADEASELACPTPK_			0	0	0	P49327_C1;P49327_C15;P49327_C13;P49327_C11;P49327_C37;P49327_C27;P49327_C4;P49327_C42;P49327_C41;P49327_C25;P49327_C9;P49327_C8;P49327_C6;P49327_C5;P49327_C45;P49327_C44;P49327_C43;P49327_C14;P49327_C38;P49327_C19;P49327_C21;P49327_C22;P49327_C10;P49327_C36;P49327_C24;P49327_C28;P49327_C35;P49327_C33;P49327_C31;P49327_C30;P49327_C3;P49327_C2;P49327_C29;P49327_C16;P49327_C12;P49327_C23;P49327_C18;…	P49327_C1	P49327_C1	MULTI-MATCH	MN-S9	1	S9		2	694.822	1387.63	1.1608	0.00080656	-0.29975	-0.00020827	0.86107	0.00059829	694.822	50.911	0.51912	50.693	50.472	50.991	-0.21829	0.054234	-1.9309e-05	NaN	202.56	97	32	4	NaN	NaN	NaN	NaN	0		NaN	NaN
	ADEVAPAK	8	0	Unmodified	_ADEVAPAK_			0	0	0	P53396_C9;P53396_C8;P53396_C7;P53396_C4;P53396_C2;P53396_C15;P53396_C14;P53396_C13;P53396_C11;P53396_C10;P53396_C6;P53396_C5;P53396_C3;P53396_C16;P53396_C1;P53396_C12	P53396_C9;P53396_C12	P53396_C9	MULTI-MATCH	MN-S10	1	S10		2	400.711	799.408	0.88877	0.00035614	1.0406	0.00041698	1.9294	0.00077312	400.711	21.579	0.33518	21.473	21.369	21.704	-0.10671	0.0002306	-2.1645e-07	NaN	104.21	31	16	4	NaN	NaN	NaN	NaN	0		NaN	NaN
	ADFPAGIPECGTDALR	16	0	Unmodified	_ADFPAGIPECGTDALR_			0	0	0	P26640_C10;P26640_C2;P26640_C9;P26640_C8;P26640_C7;P26640_C6;P26640_C4;P26640_C3;P26640_C22;P26640_C21;P26640_C20;P26640_C19;P26640_C18;P26640_C17;P26640_C16;P26640_C15;P26640_C14;P26640_C13;P26640_C12;P26640_C1;P26640_C5	P26640_C10	P26640_C10	MULTI-MATCH	MN-S10	1	S10		2	845.399	1688.78	1.041	0.00088005	-0.7357	-0.00062196	0.30529	0.00025809	845.399	94.738	0.81884	94.458	94.252	95.071	-0.28013	0.13277	0.00067613	NaN	58.098	77	40	5	NaN	NaN	NaN	NaN	0		NaN	NaN
	ADGYEPPVQESV	12	0	Unmodified	_ADGYEPPVQESV_			0	0	0	P61247_C2;P61247_C3	P61247_C2;P61247_C3	P61247_C3	MULTI-MATCH-MSMS	MN-S8	1	S8		2	645.796	1289.58	1.3557	0.00087552	0.46382	0.00029953	1.8195	0.0011751	645.797	78.733	0.37519	78.733	78.56	78.935	0	-0.00067948	0.00025163	NaN	70.399	49	23	3	NaN	NaN	NaN	NaN	0		NaN	NaN
	ADGYEPPVQESV	12	0	Unmodified	_ADGYEPPVQESV_			0	0	0	P61247_C2;P61247_C3	P61247_C2;P61247_C3	P61247_C3	MULTI-MATCH-MSMS	MN-S10	1	S10		2	645.796	1289.58	0.89512	0.00057807	0.21853	0.00014113	1.1137	0.00071919	645.796	78.85	0.38833	78.735	78.516	78.904	-0.11543	0.00078819	-6.5184e-05	NaN	70.399	60	29	3	NaN	NaN	NaN	NaN	0		NaN	NaN
	ADHQPLTEASYVNLPTIALCNTDSPLR	27	0	Unmodified	_ADHQPLTEASYVNLPTIALCNTDSPLR_			0	0	0	P08865_C2	P08865_C2	P08865_C2	MULTI-MATCH-MSMS	MN-S9	1	S9		4	749.875	2995.47	1.2151	0.00091118	0.67015	0.00050253	1.8853	0.0014137	750.126	117.81	0.63204	117.67	117.4	118.04	-0.13611	-0.057041	0.0020027	NaN	45.957	101	33	4	NaN	NaN	NaN	NaN	0		NaN	NaN
	ADHQPLTEASYVNLPTIALCNTDSPLR	27	0	Unmodified	_ADHQPLTEASYVNLPTIALCNTDSPLR_			0	0	0	P08865_C2	P08865_C2	P08865_C2	MULTI-MATCH	MN-S10	1	S10		3	999.498	2995.47	0.96722	0.00096673	0.3277	0.00032754	1.2949	0.0012943	999.832	118.72	0.26251	118.46	118.4	118.66	-0.25458	0.050435	0.0010922	NaN	54.66	29	26	2	NaN	NaN	NaN	NaN	0		NaN	NaN
	ADIEVACYGYEGIDAVK	17	0	Unmodified	_ADIEVACYGYEGIDAVK_			0	0	0	P05198_C3;P05198_C1;P05198_C5;P05198_C2	P05198_C3	P05198_C3	MULTI-MATCH-MSMS	MN-S8	1	S8		2	936.938	1871.86	1.7352	0.0016257	0.52695	0.00049372	2.2621	0.0021195	937.441	98.696	0.65253	98.696	98.22	98.872	-1.4211e-14	0.0042537	-0.00014565	NaN	79.466	59	28	3	NaN	NaN	NaN	NaN	0		NaN	NaN
	ADKDYHFK	8	0	Unmodified	_ADKDYHFK_			0	0	1	P06748_C2;P06748_C3;P06748_C1	P06748_C2	P06748_C2	MULTI-MATCH-MSMS	MN-S10	1	S10		2	512.248	1022.48	0.98484	0.00050448	-1.7417	-0.00089216	-0.75681	-0.00038768	512.248	21.699	0.30416	21.593	21.458	21.762	-0.10671	-0.011716	-0.0011516	NaN	143.45	44	15	5	NaN	NaN	NaN	NaN	0		NaN	NaN
	ADLAECNIK	9	0	Acetyl (Protein N-term)	_(Acetyl (Protein N-term))ADLAECNIK_			1	0	0	P33176_C12;P33176_C8;P33176_C10;P33176_C9;P33176_C11;P33176_C13;P33176_C3;P33176_C4;P33176_C6;P33176_C7;P33176_C2;P33176_C5	P33176_C12	P33176_C12	MULTI-MATCH	MN-S9	1	S9		2	538.258	1074.5	2.0822	0.0011208	-0.25583	-0.0001377	1.8264	0.00098307	538.258	75.666	0.38632	75.526	75.361	75.747	-0.14017	0.024109	-0.00020154	NaN	51.854	31	17	2	NaN	NaN	NaN	NaN	0		NaN	NaN
	ADLDKLNIDSIIQR	14	0	Acetyl (Protein N-term)	_(Acetyl (Protein N-term))ADLDKLNIDSIIQR_			1	0	1	P36873_C3;P36873_C2;P36873_C13;P36873_C12;P36873_C10;P36873_C1;P36873_C4;P36873_C9;P36873_C8;P36873_C7;P36873_C6;P36873_C5;P36873_C11	P36873_C3	P36873_C3	MULTI-MATCH	MN-S9	1	S9		2	828.452	1654.89	0.95647	0.00079239	-0.24396	-0.00020211	0.71251	0.00059028	828.451	124.08	0.3199	123.92	123.8	124.12	-0.15893	-0.046993	0.00032191	NaN	117.98	73	29	3	NaN	NaN	NaN	NaN	0		NaN	NaN
	ADLEMQIESLTEELAYLKK	19	0	Unmodified	_ADLEMQIESLTEELAYLKK_			0	0	1	CON__P13645;P13645_C3;P13645_C1;P13645_C2;P13645_C4	CON__P13645	CON__P13645	MULTI-MATCH	MN-S8	1	S8		3	742.052	2223.13	1.295	0.00096098	0.0061162	4.5385e-06	1.3011	0.00096552	742.387	140.59	0.36711	140.59	140.42	140.79	0	-0.0058735	-0.00022902	NaN	53.278	82	38	4	NaN	NaN	NaN	NaN	0		NaN	NaN
	ADLINNLGTIAK	12	0	Unmodified	_ADLINNLGTIAK_			0	0	0	P08238_C1;P08238_C2;P08238_C3;P08238_C4;P08238_C5;P08238_C6;Q58FF8_C2;Q58FF8_C3;Q58FF8_C1;P07900_C5;P07900_C4;P07900_C3;P07900_C2;P07900_C1;P07900_C7;P07900_C6;Q14568_C2;Q14568_C1	P08238_C1;P07900_C5	P08238_C1	MULTI-MATCH-MSMS	MN-S8	1	S8		2	621.856	1241.7	2.1682	0.0013483	-0.75627	-0.00047029	1.412	0.00087804	621.855	88.57	1.1641	88.57	88.329	89.493	0	-0.0025729	9.4664e-05	NaN	79.974	169	53	5	NaN	NaN	NaN	NaN	0		NaN	NaN
	ADRDESSPYAAMLAAQDVAQR	21	0	Oxidation (M)	_ADRDESSPYAAM(Oxidation (M))LAAQDVAQR_			0	1	1	P62263_C1;P62263_C2	P62263_C1	P62263_C1	MULTI-MATCH	MN-S9	1	S9		3	761.022	2280.04	1.441	0.0010966	-0.94637	-0.00072021	0.4946	0.0003764	761.356	69.388	0.43139	69.164	68.935	69.366	-0.22406	0.0051236	-0.0018086	NaN	150.91	104	28	5	NaN	NaN	NaN	NaN	0		NaN	NaN
	ADRDESSPYAAMLAAQDVAQR	21	0	Oxidation (M)	_ADRDESSPYAAM(Oxidation (M))LAAQDVAQR_			0	1	1	P62263_C1;P62263_C2	P62263_C1	P62263_C1	MULTI-MATCH	MN-S9	1	S9		3	761.022	2280.04	0.89878	0.00068399	0.72024	0.00054812	1.619	0.0012321	761.022	78.877	0.58877	78.737	78.565	79.153	-0.13999	0.10911	-0.0011199	NaN	45.363	55	35	3	NaN	NaN	NaN	NaN	0		NaN	NaN
	ADRDESSPYAAMLAAQDVAQR	21	0	Oxidation (M)	_ADRDESSPYAAM(Oxidation (M))LAAQDVAQR_			0	1	1	P62263_C1;P62263_C2	P62263_C1	P62263_C1	MULTI-MATCH	MN-S10	1	S10		3	761.022	2280.04	0.70016	0.00053283	-0.6092	-0.00046362	0.090953	6.9217e-05	761.022	69.732	0.50031	69.593	69.328	69.828	-0.13917	0.061026	-0.00064059	NaN	168.64	160	41	5	NaN	NaN	NaN	NaN	0		NaN	NaN
	ADRDESSPYAAMLAAQDVAQR	21	0	Unmodified	_ADRDESSPYAAMLAAQDVAQR_			0	0	1	P62263_C1;P62263_C2	P62263_C1	P62263_C1	MULTI-MATCH-MSMS	MN-S8	1	S8		3	755.69	2264.05	1.7168	0.0012973	-0.74427	-0.00056244	0.9725	0.00073491	756.024	89.777	0.81398	89.777	89.344	90.158	0	0.034789	-0.00085357	NaN	162.39	315	64	6	NaN	NaN	NaN	NaN	0		NaN	NaN
	ADRDESSPYAAMLAAQDVAQR	21	0	Unmodified	_ADRDESSPYAAMLAAQDVAQR_			0	0	1	P62263_C1;P62263_C2	P62263_C1	P62263_C1	MULTI-MATCH	MN-S8	1	S8		3	755.69	2264.05	1.1632	0.00087899	0.87491	0.00066116	2.0381	0.0015402	755.691	90.185	0.051849	90.185	90.145	90.196	0	-0.0855	0.00080109	NaN	81.807	5	4	2	NaN	NaN	NaN	NaN	0		NaN	NaN
	ADRDESSPYAAMLAAQDVAQR	21	0	Unmodified	_ADRDESSPYAAMLAAQDVAQR_			0	0	1	P62263_C1;P62263_C2	P62263_C1	P62263_C1	MULTI-MATCH	MN-S8	1	S8		4	567.02	2264.05	1.9658	0.0011146	-1.2806	-0.00072614	0.68514	0.00038849	567.019	89.767	0.3972	89.767	89.576	89.973	0	0.031299	-0.00098788	NaN	57.484	74	38	4	NaN	NaN	NaN	NaN	0		NaN	NaN
	ADRDESSPYAAMLAAQDVAQR	21	0	Unmodified	_ADRDESSPYAAMLAAQDVAQR_			0	0	1	P62263_C1;P62263_C2	P62263_C1	P62263_C1	MULTI-MATCH	MN-S9	1	S9		3	755.69	2264.05	1.5716	0.0011877	0.48561	0.00036697	2.0572	0.0015546	756.025	93.153	0.55869	92.994	92.79	93.348	-0.15821	0.00020577	-0.00090928	NaN	72.771	53	21	4	NaN	NaN	NaN	NaN	0		NaN	NaN
	ADRDESSPYAAMLAAQDVAQR	21	0	Unmodified	_ADRDESSPYAAMLAAQDVAQR_			0	0	1	P62263_C1;P62263_C2	P62263_C1	P62263_C1	MULTI-MATCH	MN-S9	1	S9		4	567.02	2264.05	1.4468	0.00082039	-0.72507	-0.00041113	0.72177	0.00040926	567.52	89.864	0.39915	89.691	89.52	89.919	-0.17337	-0.044293	0.00027216	NaN	57.484	74	43	3	NaN	NaN	NaN	NaN	0		NaN	NaN
	ADSVVVLLCR	10	0	Unmodified	_ADSVVVLLCR_			0	0	0	Q92900_C13;Q92900_C15;Q92900_C16;Q92900_C17;Q92900_C18;Q92900_C19;Q92900_C23;Q92900_C5;Q92900_C6;Q92900_C12;Q92900_C7;Q92900_C22;Q92900_C21;Q92900_C20;Q92900_C14;Q92900_C9;Q92900_C11;Q92900_C4;Q92900_C8;Q92900_C2;Q92900_C1;Q92900_C3	Q92900_C13	Q92900_C13	MULTI-MATCH	MN-S8	1	S8		2	566.313	1130.61	2.0215	0.0011448	0.59854	0.00033896	2.6201	0.0014838	566.313	87.15	0.42948	87.15	86.954	87.384	1.4211e-14	-0.0011422	-0.00024677	NaN	75.109	43	20	3	NaN	NaN	NaN	NaN	0		NaN	NaN
	ADTGLETSTR	10	0	Unmodified	_ADTGLETSTR_			0	0	0	P49959_C6;P49959_C5;P49959_C4;P49959_C3;P49959_C2;P49959_C1	P49959_C6	P49959_C6	MULTI-MATCH	MN-S8	1	S8		2	525.757	1049.5	2.6409	0.0013885	-0.86335	-0.00045391	1.7775	0.00093455	525.756	28.747	0.28566	28.747	28.602	28.887	0	-0.016784	-0.00029572	NaN	68.371	12	8	2	NaN	NaN	NaN	NaN	0		NaN	NaN
	ADTLTDEINFLR	12	0	Unmodified	_ADTLTDEINFLR_			0	0	0	P02538_C3;CON__P02538;P02538_C4;P02538_C2;P02538_C1;P02538_C5;CON__P04259;P04259_C3;P04259_C4;P04259_C2;P04259_C1;P04259_C5	P02538_C3;CON__P04259;P04259_C3	P02538_C3	MULTI-MATCH-MSMS	MN-S9	1	S9		2	704.359	1406.7	1.4242	0.0010031	0.26333	0.00018548	1.6875	0.0011886	704.36	112.23	0.8036	112.09	111.68	112.49	-0.14306	-0.048667	-6.3572e-05	NaN	66.435	171	49	6	NaN	NaN	NaN	NaN	0		NaN	NaN
	ADTLTDEINFLR	12	0	Unmodified	_ADTLTDEINFLR_			0	0	0	P02538_C3;CON__P02538;P02538_C4;P02538_C2;P02538_C1;P02538_C5;CON__P04259;P04259_C3;P04259_C4;P04259_C2;P04259_C1;P04259_C5	P02538_C3;CON__P04259;P04259_C3	P02538_C3	MULTI-MATCH-MSMS	MN-S10	1	S10		2	704.359	1406.7	1.3682	0.00096369	0.2176	0.00015327	1.5858	0.001117	704.36	112.46	0.49681	112.19	111.94	112.44	-0.27653	0.047729	-0.00012799	NaN	66.435	118	43	3	NaN	NaN	NaN	NaN	0		NaN	NaN
	ADTLTPEECQQFK	13	0	Unmodified	_ADTLTPEECQQFK_			0	0	0	Q16181_C5;Q16181_C3;Q16181_C2;Q16181_C1	Q16181_C5	Q16181_C5	MULTI-MATCH	MN-S9	1	S9		2	783.859	1565.7	1.4335	0.0011236	-0.41154	-0.00032259	1.0219	0.00080103	783.859	60.025	0.26648	59.791	59.641	59.908	-0.23353	-0.046764	-2.9605e-05	NaN	86.624	34	12	3	NaN	NaN	NaN	NaN	0		NaN	NaN
	ADYEIASK	8	0	Unmodified	_ADYEIASK_			0	0	0	Q9Y383_C8;Q9Y383_C7;Q9Y383_C6;Q9Y383_C5;Q9Y383_C1;Q9Y383_C4;Q9Y383_C3;Q9Y383_C2;Q9NQ29_C7;Q9NQ29_C6;Q9NQ29_C5;Q9NQ29_C4;Q9NQ29_C3;Q9NQ29_C2;Q9NQ29_C1	Q9Y383_C8	Q9Y383_C8	MULTI-MATCH-MSMS	MN-S8	1	S8		2	448.722	895.429	2.1392	0.00095991	0.24794	0.00011125	2.3871	0.0010712	448.722	34.944	0.47886	34.944	34.637	35.116	0	-0.055713	-8.0522e-05	NaN	110.67	56	22	3	NaN	NaN	NaN	NaN	0		NaN	NaN
	ADYNLTR	7	0	Unmodified	_ADYNLTR_			0	0	0	P26640_C10;P26640_C2;P26640_C9;P26640_C8;P26640_C7;P26640_C6;P26640_C4;P26640_C3;P26640_C22;P26640_C21;P26640_C20;P26640_C19;P26640_C18;P26640_C17;P26640_C16;P26640_C15;P26640_C14;P26640_C13;P26640_C12;P26640_C11;P26640_C1;P26640_C5	P26640_C10	P26640_C10	MULTI-MATCH-MSMS	MN-S8	1	S8		2	426.714	851.414	1.6098	0.00068693	1.0364	0.00044223	2.6462	0.0011292	426.715	36.353	0.36466	36.353	36.187	36.552	0	-0.040572	-3.276e-05	NaN	75.972	29	21	2	NaN	NaN	NaN	NaN	0		NaN	NaN
	ADYNLTR	7	0	Unmodified	_ADYNLTR_			0	0	0	P26640_C10;P26640_C2;P26640_C9;P26640_C8;P26640_C7;P26640_C6;P26640_C4;P26640_C3;P26640_C22;P26640_C21;P26640_C20;P26640_C19;P26640_C18;P26640_C17;P26640_C16;P26640_C15;P26640_C14;P26640_C13;P26640_C12;P26640_C11;P26640_C1;P26640_C5	P26640_C10	P26640_C10	MULTI-MATCH-MSMS	MN-S10	1	S10		2	426.714	851.414	1.4239	0.0006076	1.5164	0.00064706	2.9403	0.0012547	426.715	36.635	0.26089	36.414	36.203	36.464	-0.22062	0.020897	0.00037689	NaN	75.972	25	16	2	NaN	NaN	NaN	NaN	0		NaN	NaN
	AEAALEEESR	10	0	Unmodified	_AEAALEEESR_			0	0	0	Q969G3_C1	Q969G3_C1	Q969G3_C1	MULTI-MATCH	MN-S9	1	S9		2	552.762	1103.51	2.4322	0.0013444	-0.322	-0.00017799	2.1102	0.0011664	552.762	31.244	0.2681	30.937	30.798	31.066	-0.30732	0.048166	-0.00051709	NaN	107.15	20	11	2	NaN	NaN	NaN	NaN	0		NaN	NaN
	AEAGAGSATEFQFR	14	0	Unmodified	_AEAGAGSATEFQFR_			0	0	0	P46783_C0;Q9NQ39_C3;Q9NQ39_C2;Q9NQ39_C1	P46783_C0	P46783_C0	MULTI-MATCH	MN-S8	1	S8		2	721.339	1440.66	1.0537	0.00076004	0.084341	6.0838e-05	1.138	0.00082088	721.338	69.424	0.32244	69.424	69.306	69.629	-1.4211e-14	0.16318	0.001854	NaN	120.96	32	21	2	NaN	NaN	NaN	NaN	0		NaN	NaN
	AEAGAGSATEFQFR	14	0	Unmodified	_AEAGAGSATEFQFR_			0	0	0	P46783_C0;Q9NQ39_C3;Q9NQ39_C2;Q9NQ39_C1	P46783_C0	P46783_C0	MULTI-MATCH-MSMS	MN-S8	1	S8		3	481.228	1440.66	2.2509	0.0010832	0.21231	0.00010217	2.4632	0.0011854	481.228	67.663	0.50031	67.663	67.398	67.898	0	-0.025834	3.2178e-05	NaN	60.628	53	25	3	NaN	NaN	NaN	NaN	0		NaN	NaN
	AEAGAGSATEFQFR	14	0	Unmodified	_AEAGAGSATEFQFR_			0	0	0	P46783_C0;Q9NQ39_C3;Q9NQ39_C2;Q9NQ39_C1	P46783_C0	P46783_C0	MULTI-MATCH	MN-S10	1	S10		2	721.339	1440.66	0.9111	0.00065721	-0.028634	-2.0655e-05	0.88246	0.00063656	721.339	68.789	0.47327	68.635	68.487	68.96	-0.1542	-0.0021881	0.00019756	NaN	118.9	76	30	3	NaN	NaN	NaN	NaN	0		NaN	NaN
	AEAVESAQAGDK	12	0	Unmodified	_AEAVESAQAGDK_			0	0	0	Q14566_C10;Q14566_C2;Q14566_C6;Q14566_C4;Q14566_C3;Q14566_C5;Q14566_C17;Q14566_C14;Q14566_C13;Q14566_C12;Q14566_C15;Q14566_C1;Q14566_C11;Q14566_C8;Q14566_C9;Q14566_C16	Q14566_C10	Q14566_C10	MULTI-MATCH	MN-S8	1	S8		2	588.281	1174.55	1.5982	0.00094021	0.085829	5.0491e-05	1.6841	0.0009907	588.281	23.169	0.14535	23.169	23.08	23.225	0	-0.067628	0.00045933	NaN	96.342	12	6	2	NaN	NaN	NaN	NaN	0		NaN	NaN
	AEAVESAQAGDK	12	0	Unmodified	_AEAVESAQAGDK_			0	0	0	Q14566_C10;Q14566_C2;Q14566_C6;Q14566_C4;Q14566_C3;Q14566_C5;Q14566_C17;Q14566_C14;Q14566_C13;Q14566_C12;Q14566_C15;Q14566_C1;Q14566_C11;Q14566_C8;Q14566_C9;Q14566_C16	Q14566_C10	Q14566_C10	MULTI-MATCH	MN-S9	1	S9		2	588.281	1174.55	1.1554	0.00067968	-0.71483	-0.00042052	0.44054	0.00025916	588.28	23.535	0.20802	23.271	23.139	23.347	-0.26429	0.034711	-0.00048269	NaN	96.342	14	6	3	NaN	NaN	NaN	NaN	0		NaN	NaN
	AEDKEWMPVTK	11	0	Oxidation (M)	_AEDKEWM(Oxidation (M))PVTK_			0	1	1	P15880_C3;P15880_C5;P15880_C1;P15880_C2;P15880_C4	P15880_C3	P15880_C3	MULTI-MATCH-MSMS	MN-S8	1	S8		2	675.324	1348.63	1.4192	0.00095843	-0.30274	-0.00020445	1.1165	0.00075399	675.324	49.903	0.39284	49.903	49.706	50.099	7.1054e-15	0.014151	0.00017259	NaN	105.98	46	26	2	NaN	NaN	NaN	NaN	0		NaN	NaN
	AEDKEWMPVTK	11	0	Oxidation (M)	_AEDKEWM(Oxidation (M))PVTK_			0	1	1	P15880_C3;P15880_C5;P15880_C1;P15880_C2;P15880_C4	P15880_C3	P15880_C3	MULTI-MATCH	MN-S8	1	S8		3	450.552	1348.63	2.017	0.00090876	0.52797	0.00023788	2.545	0.0011466	450.552	43.177	0.75881	43.177	42.73	43.489	0	0.2086	2.0613e-05	NaN	46.068	74	49	2	NaN	NaN	NaN	NaN	0		NaN	NaN
	AEDKEWMPVTK	11	0	Oxidation (M)	_AEDKEWM(Oxidation (M))PVTK_			0	1	1	P15880_C3;P15880_C5;P15880_C1;P15880_C2;P15880_C4	P15880_C3	P15880_C3	MULTI-MATCH	MN-S9	1	S9		3	450.552	1348.63	1.966	0.00088577	0.55087	0.0002482	2.5168	0.001134	450.552	42.988	0.25527	42.753	42.554	42.809	-0.23452	-0.21518	5.1574e-05	NaN	46.068	23	15	2	NaN	NaN	NaN	NaN	0		NaN	NaN
	AEDKEWMPVTK	11	0	Oxidation (M)	_AEDKEWM(Oxidation (M))PVTK_			0	1	1	P15880_C3;P15880_C5;P15880_C1;P15880_C2;P15880_C4	P15880_C3	P15880_C3	MULTI-MATCH	MN-S9	1	S9		3	450.552	1348.63	1.6865	0.00075984	3.6531	0.0016459	5.3395	0.0024057	450.553	39.585	1.3504	39.322	38.762	40.112	-0.26357	0.0020306	0.0011877	NaN	46.643	160	73	3	NaN	NaN	NaN	NaN	0		NaN	NaN
	AEDKEWMPVTK	11	0	Oxidation (M)	_AEDKEWM(Oxidation (M))PVTK_			0	1	1	P15880_C3;P15880_C5;P15880_C1;P15880_C2;P15880_C4	P15880_C3	P15880_C3	MULTI-MATCH-MSMS	MN-S10	1	S10		3	450.552	1348.63	1.1633	0.00052412	2.5378	0.0011434	3.7011	0.0016675	450.553	39.523	1.3822	39.301	38.65	40.032	-0.22273	-0.01879	-0.00031975	NaN	46.643	207	86	3	NaN	NaN	NaN	NaN	0		NaN	NaN
	AEDKEWMPVTK	11	0	Unmodified	_AEDKEWMPVTK_			0	0	1	P15880_C3;P15880_C5;P15880_C1;P15880_C2;P15880_C4	P15880_C3	P15880_C3	MULTI-MATCH	MN-S9	1	S9		2	667.326	1332.64	1.0856	0.00072444	-0.76772	-0.00051232	0.31787	0.00021212	667.326	50.896	0.40058	50.678	50.412	50.813	-0.21829	0.054291	3.7833e-05	NaN	138.99	42	27	2	NaN	NaN	NaN	NaN	0		NaN	NaN
	AEDKEWMPVTK	11	0	Unmodified	_AEDKEWMPVTK_			0	0	1	P15880_C3;P15880_C5;P15880_C1;P15880_C2;P15880_C4	P15880_C3	P15880_C3	MULTI-MATCH	MN-S10	1	S10		3	445.22	1332.64	1.5171	0.00067546	-0.14556	-6.4806e-05	1.3716	0.00061065	445.22	50.047	1.4293	49.832	49.57	50.999	-0.21581	-0.040001	-0.00014191	NaN	104.59	320	89	7	NaN	NaN	NaN	NaN	0		NaN	NaN
	AEDNADTLALVFEAPNQEK	19	0	Unmodified	_AEDNADTLALVFEAPNQEK_			0	0	0	P12004_C5;P12004_C3;P12004_C2;P12004_C1;P12004_C6;P12004_C4	P12004_C5	P12004_C5	MULTI-MATCH-MSMS	MN-S8	1	S8		3	692.336	2073.99	1.6353	0.0011322	0.047826	3.3112e-05	1.6831	0.0011653	692.337	112.44	0.35846	112.44	112.25	112.61	-1.4211e-14	-0.0059647	-0.00051471	NaN	23.726	43	20	3	NaN	NaN	NaN	NaN	0		NaN	NaN
	AEDNADTLALVFEAPNQEK	19	0	Unmodified	_AEDNADTLALVFEAPNQEK_			0	0	0	P12004_C5;P12004_C3;P12004_C2;P12004_C1;P12004_C6;P12004_C4	P12004_C5	P12004_C5	MULTI-MATCH	MN-S10	1	S10		3	692.336	2073.99	1.3746	0.00095171	0.53057	0.00036733	1.9052	0.001319	692.337	112.78	0.40551	112.5	112.28	112.69	-0.27653	0.056352	0.00048795	NaN	23.726	58	29	3	NaN	NaN	NaN	NaN	0		NaN	NaN
	AEGGGATTSTQVMVIK	16	0	Unmodified	_AEGGGATTSTQVMVIK_			0	0	0	P51608_C1;P51608_C2;P51608_C3	P51608_C1	P51608_C1	MULTI-MATCH-MSMS	MN-S10	1	S10		2	775.398	1548.78	1.1712	0.00090818	0.14932	0.00011578	1.3206	0.001024	775.398	59.978	0.18429	59.771	59.693	59.877	-0.2071	-0.020858	0.00086489	NaN	66.262	14	10	2	NaN	NaN	NaN	NaN	0		NaN	NaN
	AEGGGGGGRPGAPAAGDGK	19	0	Unmodified	_AEGGGGGGRPGAPAAGDGK_			0	0	1	Q00839_C8;Q00839_C7;Q00839_C6;Q00839_C3;Q00839_C9;Q00839_C5;Q00839_C4;Q00839_C13;Q00839_C10;Q00839_C2;Q00839_C1;Q00839_C12;Q00839_C11	Q00839_C8	Q00839_C8	MULTI-MATCH-MSMS	MN-S10	1	S10		2	769.869	1537.72	0.3966	0.00030533	-0.014199	-1.0931e-05	0.3824	0.0002944	769.869	20.986	0.15248	20.879	20.805	20.957	-0.10671	0.0042251	-0.00018241	NaN	161.84	33	13	3	NaN	NaN	NaN	NaN	0		NaN	NaN
	AEGGGGGGRPGAPAAGDGK	19	0	Unmodified	_AEGGGGGGRPGAPAAGDGK_			0	0	1	Q00839_C8;Q00839_C7;Q00839_C6;Q00839_C3;Q00839_C9;Q00839_C5;Q00839_C4;Q00839_C13;Q00839_C10;Q00839_C2;Q00839_C1;Q00839_C12;Q00839_C11	Q00839_C8	Q00839_C8	MULTI-MATCH-MSMS	MN-S10	1	S10		3	513.582	1537.72	1.4998	0.00077028	-0.18615	-9.5604e-05	1.3137	0.00067468	513.582	20.995	0.43209	20.888	20.686	21.118	-0.10671	0.012258	-0.00020131	NaN	95.666	72	27	4	NaN	NaN	NaN	NaN	0		NaN	NaN
	AEGPEVDVNLPK	12	0	Unmodified	_AEGPEVDVNLPK_			0	0	0	Q09666_C9;Q09666_C8;Q09666_C7;Q09666_C6;Q09666_C5;Q09666_C4;Q09666_C3;Q09666_C2;Q09666_C1	Q09666_C9	Q09666_C9	MULTI-MATCH	MN-S9	1	S9		2	634.33	1266.65	1.4553	0.00092312	0.61224	0.00038837	2.0675	0.0013115	634.33	71.8	0.25848	71.6	71.505	71.764	-0.19962	-0.033927	0.00015414	NaN	70.1	23	13	2	NaN	NaN	NaN	NaN	0		NaN	NaN
	AEGSDVANAVLDGADCIMLSGETAK	25	0	Oxidation (M)	_AEGSDVANAVLDGADCIM(Oxidation (M))LSGETAK_			0	1	0	P14618_C4;P14618_C5;P14618_C9;P14618_C1;P14618_C10;P14618_C2;P14618_C6;P14618_C3;P14618_C8	P14618_C4	P14618_C4	MULTI-MATCH	MN-S9	1	S9		3	837.384	2509.13	1.2303	0.0010302	-0.53897	-0.00045132	0.6913	0.00057888	838.052	111.71	0.19396	111.56	111.49	111.68	-0.14883	-0.14932	-0.0011545	NaN	88.976	26	16	2	NaN	NaN	NaN	NaN	0		NaN	NaN
	AEGSDVANAVLDGADCIMLSGETAK	25	0	Oxidation (M)	_AEGSDVANAVLDGADCIM(Oxidation (M))LSGETAK_			0	1	0	P14618_C4;P14618_C5;P14618_C9;P14618_C1;P14618_C10;P14618_C2;P14618_C6;P14618_C3;P14618_C8	P14618_C4	P14618_C4	MULTI-MATCH	MN-S10	1	S10		3	837.384	2509.13	1.3214	0.0011065	0.60915	0.00051009	1.9306	0.0016166	837.72	112.08	0.2506	111.81	111.75	112	-0.27653	0.093272	0.0017298	NaN	88.976	31	21	3	NaN	NaN	NaN	NaN	0		NaN	NaN
	AEGSDVANAVLDGADCIMLSGETAK	25	0	Unmodified	_AEGSDVANAVLDGADCIMLSGETAK_			0	0	0	P14618_C4;P14618_C5;P14618_C9;P14618_C1;P14618_C10;P14618_C2;P14618_C6;P14618_C3;P14618_C8	P14618_C4	P14618_C4	MULTI-MATCH	MN-S8	1	S8		3	832.053	2493.14	1.4755	0.0012277	-0.44034	-0.00036639	1.0351	0.00086127	832.387	129.28	0.52102	129.28	128.9	129.42	0	-0.026259	0.00050704	NaN	66.613	223	64	5	NaN	NaN	NaN	NaN	0		NaN	NaN
	AEIDNVK	7	0	Unmodified	_AEIDNVK_			0	0	0	P13647_C2;CON__P13647;P13647_C1;P13647_C4;P13647_C3	P13647_C2	P13647_C2	MULTI-MATCH	MN-S9	1	S9		2	394.711	787.408	1.9317	0.00076247	0.2653	0.00010472	2.197	0.00086719	394.711	26.581	0.28011	26.29	26.155	26.435	-0.29108	-0.00071003	5.1665e-06	NaN	83.377	28	10	3	NaN	NaN	NaN	NaN	0		NaN	NaN
	AEIDNVK	7	0	Unmodified	_AEIDNVK_			0	0	0	P13647_C2;CON__P13647;P13647_C1;P13647_C4;P13647_C3	P13647_C2	P13647_C2	MULTI-MATCH	MN-S10	1	S10		2	394.711	787.408	1.6826	0.00066414	0.20824	8.2196e-05	1.8908	0.00074634	394.711	26.45	0.23573	26.302	26.185	26.421	-0.14789	0.011421	-3.9872e-05	NaN	83.377	24	12	2	NaN	NaN	NaN	NaN	0		NaN	NaN
	AEIDNVKK	8	0	Unmodified	_AEIDNVKK_			0	0	1	P13647_C2;CON__P13647;P13647_C1;P13647_C4;P13647_C3	P13647_C2	P13647_C2	MULTI-MATCH	MN-S9	1	S9		2	458.759	915.503	0.96241	0.00044151	-0.80723	-0.00037032	0.15517	7.1187e-05	458.758	21.238	0.24234	20.991	20.904	21.146	-0.24625	-0.0056565	-0.00024807	NaN	95.541	29	14	3	NaN	NaN	NaN	NaN	0		NaN	NaN
	AEINILLCGDPGTSK	15	0	Unmodified	_AEINILLCGDPGTSK_			0	0	0	P33991_C9;P33991_C8;P33991_C4;P33991_C3;P33991_C10;P33991_C1;P33991_C6;P33991_C5;P33991_C2	P33991_C9	P33991_C9	MULTI-MATCH-MSMS	MN-S8	1	S8		2	794.406	1586.8	1.557	0.0012369	0.16028	0.00012733	1.7173	0.0013642	794.407	94.147	0.31498	94.147	93.939	94.254	0	0.0016239	-0.0021673	NaN	74.326	39	16	3	NaN	NaN	NaN	NaN	0		NaN	NaN
	AEINILLCGDPGTSK	15	0	Unmodified	_AEINILLCGDPGTSK_			0	0	0	P33991_C9;P33991_C8;P33991_C4;P33991_C3;P33991_C10;P33991_C1;P33991_C6;P33991_C5;P33991_C2	P33991_C9	P33991_C9	MULTI-MATCH	MN-S10	1	S10		2	794.406	1586.8	1.039	0.00082542	2.58	0.0020496	3.619	0.002875	794.408	94.458	0.31125	94.182	94.028	94.34	-0.27622	0.036748	0.0016771	NaN	74.326	28	15	2	NaN	NaN	NaN	NaN	0		NaN	NaN
	AEITDAEGLGLK	12	0	Unmodified	_AEITDAEGLGLK_			0	0	0	Q14203_C9;Q14203_C8;Q14203_C7;Q14203_C6;Q14203_C5;Q14203_C4;Q14203_C3;Q14203_C2;Q14203_C13;Q14203_C12;Q14203_C11;Q14203_C10;Q14203_C1	Q14203_C9	Q14203_C9	MULTI-MATCH	MN-S8	1	S8		2	608.825	1215.63	1.9552	0.0011904	-3.0498	-0.0018568	-1.0946	-0.0006664	608.823	74.658	0.82746	74.658	74.045	74.872	0	0.051039	0.0004654	NaN	68.893	61	40	2	NaN	NaN	NaN	NaN	0		NaN	NaN
	AEITDAEGLGLK	12	0	Unmodified	_AEITDAEGLGLK_			0	0	0	Q14203_C9;Q14203_C8;Q14203_C7;Q14203_C6;Q14203_C5;Q14203_C4;Q14203_C3;Q14203_C2;Q14203_C13;Q14203_C12;Q14203_C11;Q14203_C10;Q14203_C1	Q14203_C9	Q14203_C9	MULTI-MATCH	MN-S10	1	S10		2	608.825	1215.63	1.8225	0.0011096	-3.4728	-0.0021143	-1.6503	-0.0010048	608.823	74.68	0.94586	74.581	73.999	74.945	-0.099498	-0.026323	-4.9743e-05	NaN	68.893	75	52	2	NaN	NaN	NaN	NaN	0		NaN	NaN
	AEITLVATKPEK	12	0	Unmodified	_AEITLVATKPEK_			0	0	1	Q9UBF2_C1;Q9UBF2_C18;Q9UBF2_C9;Q9UBF2_C6;Q9UBF2_C5;Q9UBF2_C4;Q9UBF2_C3;Q9UBF2_C20;Q9UBF2_C2;Q9UBF2_C19;Q9UBF2_C17;Q9UBF2_C16;Q9UBF2_C15;Q9UBF2_C14;Q9UBF2_C13;Q9UBF2_C12;Q9UBF2_C11;Q9UBF2_C7;Q9UBF2_C10;Q9UBF2_C8	Q9UBF2_C1	Q9UBF2_C1	MULTI-MATCH-MSMS	MN-S10	1	S10		2	650.38	1298.74	1.4389	0.00093585	-0.2225	-0.00014471	1.2164	0.00079114	650.379	47.332	0.18823	47.106	47.041	47.23	-0.22573	0.017942	-0.0001706	NaN	107.83	13	9	2	NaN	NaN	NaN	NaN	0		NaN	NaN
	AELDNELMEGK	11	0	Unmodified	_AELDNELMEGK_			0	0	0	Q13523_C5;Q13523_C4;Q13523_C3;Q13523_C2;Q13523_C1;Q13523_C6	Q13523_C5	Q13523_C5	MULTI-MATCH-MSMS	MN-S8	1	S8		2	624.792	1247.57	1.5713	0.00098175	2.162	0.0013508	3.7333	0.0023325	624.793	65.724	0.47996	65.724	65.441	65.921	0	-0.057239	0.00020098	NaN	113.22	50	21	4	NaN	NaN	NaN	NaN	0		NaN	NaN
	AELIVQPELK	10	0	Unmodified	_AELIVQPELK_			0	0	0	P15924_C1;P15924_C28;P15924_C30;P15924_C9;P15924_C8;P15924_C7;P15924_C5;P15924_C43;P15924_C42;P15924_C41;P15924_C40;P15924_C39;P15924_C38;P15924_C37;P15924_C36;P15924_C35;P15924_C34;P15924_C33;P15924_C32;P15924_C4;P15924_C3;P15924_C18;P15924_C19;P15924_C23;P15924_C22;P15924_C21;P15924_C20;P15924_C2;P15924_C27;P15924_C10;P15924_C17;P15924_C25;P15924_C16;P15924_C15;P15924_C14;P15924_C13;P15924_C12;…	P15924_C1	P15924_C1	MULTI-MATCH	MN-S10	1	S10		2	570.337	1138.66	1.3637	0.00077774	-0.60718	-0.0003463	0.75647	0.00043144	570.337	77.353	0.42745	77.251	76.987	77.414	-0.1013	-0.063958	-0.00027858	NaN	78.149	54	23	3	NaN	NaN	NaN	NaN	0		NaN	NaN
	AELMEISEDK	10	0	Unmodified	_AELMEISEDK_			0	0	0	P05455_C1;P05455_C2;P05455_C3	P05455_C1	P05455_C1	MULTI-MATCH-MSMS	MN-S8	1	S8		2	582.776	1163.54	2.5317	0.0014754	3.0084	0.0017532	5.54	0.0032286	582.776	61.906	0.50418	61.906	61.664	62.168	-7.1054e-15	0.077474	0.0030018	NaN	48.091	49	24	4	NaN	NaN	NaN	NaN	0		NaN	NaN
	AELMEISEDK	10	0	Unmodified	_AELMEISEDK_			0	0	0	P05455_C1;P05455_C2;P05455_C3	P05455_C1	P05455_C1	MULTI-MATCH	MN-S10	1	S10		2	582.776	1163.54	1.2442	0.00072508	-0.053148	-3.0974e-05	1.191	0.0006941	582.776	62.036	0.23617	61.837	61.719	61.955	-0.19898	0.0088662	-0.00056653	NaN	48.091	23	13	2	NaN	NaN	NaN	NaN	0		NaN	NaN
	AEMTAAAEER	10	0	Oxidation (M)	_AEM(Oxidation (M))TAAAEER_			0	1	0	O15078_C9;O15078_C8;O15078_C7;O15078_C6;O15078_C5;O15078_C4;O15078_C3;O15078_C2;O15078_C12;O15078_C11;O15078_C10;O15078_C1	O15078_C9	O15078_C9	MULTI-MATCH-MSMS	MN-S8	1	S8		2	547.743	1093.47	1.7755	0.00097253	-0.20428	-0.00011189	1.5712	0.00086064	547.743	26.564	0.31054	26.564	26.375	26.686	0	-1.1766e-05	0.00020291	NaN	52.716	40	14	4	NaN	NaN	NaN	NaN	0		NaN	NaN
	AEMTAAAEER	10	0	Oxidation (M)	_AEM(Oxidation (M))TAAAEER_			0	1	0	O15078_C9;O15078_C8;O15078_C7;O15078_C6;O15078_C5;O15078_C4;O15078_C3;O15078_C2;O15078_C12;O15078_C11;O15078_C10;O15078_C1	O15078_C9	O15078_C9	MULTI-MATCH-MSMS	MN-S10	1	S10		2	547.743	1093.47	1.2151	0.00066557	-0.29125	-0.00015953	0.92387	0.00050604	547.743	26.729	0.30041	26.566	26.406	26.706	-0.16292	0.0013739	0.00010764	NaN	52.716	56	18	4	NaN	NaN	NaN	NaN	0		NaN	NaN
	AENNSEVGASGYGVPGPTWDR	21	0	Unmodified	_AENNSEVGASGYGVPGPTWDR_			0	0	0	Q08211_C1;Q08211_C19;Q08211_C9;Q08211_C8;Q08211_C7;Q08211_C6;Q08211_C4;Q08211_C20;Q08211_C2;Q08211_C21;Q08211_C18;Q08211_C17;Q08211_C16;Q08211_C15;Q08211_C14;Q08211_C13;Q08211_C10;Q08211_C3;Q08211_C11;Q08211_C12;Q08211_C22;Q08211_C23;Q08211_C5	Q08211_C1	Q08211_C1	MULTI-MATCH-MSMS	MN-S8	1	S8		3	721.663	2161.97	0.93532	0.00067499	-0.64095	-0.00046255	0.29437	0.00021244	721.663	84.89	0.86278	84.89	84.666	85.529	0	-0.017303	0.00020961	NaN	31.067	60	37	3	NaN	NaN	NaN	NaN	0		NaN	NaN
	AENNSEVGASGYGVPGPTWDR	21	0	Unmodified	_AENNSEVGASGYGVPGPTWDR_			0	0	0	Q08211_C1;Q08211_C19;Q08211_C9;Q08211_C8;Q08211_C7;Q08211_C6;Q08211_C4;Q08211_C20;Q08211_C2;Q08211_C21;Q08211_C18;Q08211_C17;Q08211_C16;Q08211_C15;Q08211_C14;Q08211_C13;Q08211_C10;Q08211_C3;Q08211_C11;Q08211_C12;Q08211_C22;Q08211_C23;Q08211_C5	Q08211_C1	Q08211_C1	MULTI-MATCH-MSMS	MN-S10	1	S10		3	721.663	2161.97	1.4751	0.0010645	-1.5575	-0.001124	-0.082457	-5.9506e-05	721.997	85.169	0.43457	84.957	84.857	85.292	-0.21251	0.049407	-0.0017748	NaN	31.067	59	27	3	NaN	NaN	NaN	NaN	0		NaN	NaN
	AENSQLTER	9	0	Unmodified	_AENSQLTER_			0	0	0	Q9P2E9_C4;Q9P2E9_C2;Q9P2E9_C3;Q9P2E9_C6;Q9P2E9_C7;Q9P2E9_C1;Q9P2E9_C5	Q9P2E9_C4	Q9P2E9_C4	MULTI-MATCH	MN-S9	1	S9		2	524.257	1046.5	1.9328	0.0010133	-0.37518	-0.00019669	1.5576	0.00081657	524.257	24.524	0.31283	24.244	24.132	24.445	-0.27944	0.0033895	-0.00093894	NaN	69.598	39	13	4	NaN	NaN	NaN	NaN	0		NaN	NaN
	AENSQLTER	9	0	Unmodified	_AENSQLTER_			0	0	0	Q9P2E9_C4;Q9P2E9_C2;Q9P2E9_C3;Q9P2E9_C6;Q9P2E9_C7;Q9P2E9_C1;Q9P2E9_C5	Q9P2E9_C4	Q9P2E9_C4	MULTI-MATCH	MN-S10	1	S10		2	524.257	1046.5	1.2302	0.00064495	0.80396	0.00042148	2.0342	0.0010664	524.257	24.381	0.35677	24.249	24.107	24.464	-0.13256	0.0077504	0.00029741	NaN	69.598	47	21	4	NaN	NaN	NaN	NaN	0		NaN	NaN
	AEPEDHYFLLTEPPLNTPENR	21	0	Unmodified	_AEPEDHYFLLTEPPLNTPENR_			0	0	0	P61158_C1;P61158_C2;P61158_C3;P61158_C5;P61158_C6;P61158_C7;P61158_C8;P61158_C4	P61158_C1	P61158_C1	MULTI-MATCH	MN-S8	1	S8		3	828.068	2481.18	2.2531	0.0018658	-0.97336	-0.00080601	1.2798	0.0010597	828.401	102.58	0.16685	102.58	102.43	102.59	0	-0.1842	0.0004939	NaN	73.688	10	7	2	NaN	NaN	NaN	NaN	0		NaN	NaN
	AEPEDHYFLLTEPPLNTPENR	21	0	Unmodified	_AEPEDHYFLLTEPPLNTPENR_			0	0	0	P61158_C1;P61158_C2;P61158_C3;P61158_C5;P61158_C6;P61158_C7;P61158_C8;P61158_C4	P61158_C1	P61158_C1	MULTI-MATCH	MN-S9	1	S9		3	828.068	2481.18	1.5841	0.0013117	-0.26205	-0.000217	1.322	0.0010947	828.402	102.82	0.34618	102.67	102.37	102.71	-0.15172	0.0058608	0.00045811	NaN	53.033	52	18	4	NaN	NaN	NaN	NaN	0		NaN	NaN
	AEPEDHYFLLTEPPLNTPENR	21	0	Unmodified	_AEPEDHYFLLTEPPLNTPENR_			0	0	0	P61158_C1;P61158_C2;P61158_C3;P61158_C5;P61158_C6;P61158_C7;P61158_C8;P61158_C4	P61158_C1	P61158_C1	MULTI-MATCH	MN-S10	1	S10		3	828.068	2481.18	1.712	0.0014177	-0.076239	-6.3131e-05	1.6358	0.0013546	828.402	103.18	0.58355	102.89	102.62	103.2	-0.29065	0.11933	0.0027225	NaN	73.688	50	41	2	NaN	NaN	NaN	NaN	0		NaN	NaN
	AEPPQAMNALMR	12	0	Unmodified	_AEPPQAMNALMR_			0	0	0	Q12906_C4;Q12906_C3;Q12906_C2;Q12906_C1;Q12906_C7;Q12906_C6;Q12906_C5	Q12906_C4	Q12906_C4	MULTI-MATCH-MSMS	MN-S8	1	S8		2	664.826	1327.64	1.3668	0.00090866	-0.70566	-0.00046914	0.6611	0.00043952	664.826	72.445	0.68988	72.445	72	72.69	0	-0.078247	-0.0003145	NaN	81.594	104	40	3	NaN	NaN	NaN	NaN	0		NaN	NaN
	AEPPQAMNALMR	12	0	Unmodified	_AEPPQAMNALMR_			0	0	0	Q12906_C4;Q12906_C3;Q12906_C2;Q12906_C1;Q12906_C7;Q12906_C6;Q12906_C5	Q12906_C4	Q12906_C4	MULTI-MATCH-MSMS	MN-S10	1	S10		2	664.826	1327.64	0.99071	0.00065865	-0.09506	-6.3199e-05	0.89565	0.00059545	664.826	72.67	0.62487	72.561	72.032	72.657	-0.10942	0.037265	0.00049739	NaN	81.594	90	42	3	NaN	NaN	NaN	NaN	0		NaN	NaN
	AEPPQCTSLAWSADGQTLFAGYTDNLVR	28	0	Unmodified	_AEPPQCTSLAWSADGQTLFAGYTDNLVR_			0	0	0	P63244_C1;P63244_C7	P63244_C1;P63244_C7	P63244_C7	MULTI-MATCH	MN-S9	1	S9		3	1023.49	3067.43	1.7033	0.0017433	-2.2015	-0.0022532	-0.49814	-0.00050984	1023.82	135.78	0.16903	135.57	135.52	135.69	-0.21035	0.027271	-0.0039609	NaN	36.767	41	21	3	NaN	NaN	NaN	NaN	0		NaN	NaN
	AEPPQCTSLAWSADGQTLFAGYTDNLVR	28	0	Unmodified	_AEPPQCTSLAWSADGQTLFAGYTDNLVR_			0	0	0	P63244_C1;P63244_C7	P63244_C1;P63244_C7	P63244_C7	MULTI-MATCH	MN-S10	1	S10		3	1023.49	3067.43	1.2641	0.0012938	-1.4427	-0.0014766	-0.17863	-0.00018283	1023.82	142.64	0.1982	142.57	142.43	142.63	-0.074251	0.036529	-0.00021325	NaN	52.971	37	9	6	NaN	NaN	NaN	NaN	0		NaN	NaN
	AEPVEVVAPR	10	0	Unmodified	_AEPVEVVAPR_			0	0	0	P09874_C7;P09874_C6;P09874_C5;P09874_C4;P09874_C3;P09874_C2;P09874_C14;P09874_C13;P09874_C1;P09874_C9;P09874_C8;P09874_C12;P09874_C11;P09874_C10	P09874_C7	P09874_C7	MULTI-MATCH	MN-S8	1	S8		2	533.798	1065.58	2.2186	0.0011843	2.3525	0.0012557	4.5711	0.00244	533.8	54.15	0.31419	54.15	53.987	54.301	0	-0.015258	-7.5762e-05	NaN	107.69	54	34	2	NaN	NaN	NaN	NaN	0		NaN	NaN
	AEPVEVVAPR	10	0	Unmodified	_AEPVEVVAPR_			0	0	0	P09874_C7;P09874_C6;P09874_C5;P09874_C4;P09874_C3;P09874_C2;P09874_C14;P09874_C13;P09874_C1;P09874_C9;P09874_C8;P09874_C12;P09874_C11;P09874_C10	P09874_C7	P09874_C7	MULTI-MATCH-MSMS	MN-S9	1	S9		2	533.798	1065.58	1.3993	0.00074693	2.7666	0.0014768	4.1659	0.0022237	533.8	54.427	0.31782	54.206	54.033	54.351	-0.22072	0.040054	0.00036637	NaN	107.69	63	37	2	NaN	NaN	NaN	NaN	0		NaN	NaN
	AESALAQQAK	10	0	Unmodified	_AESALAQQAK_			0	0	0	Q99661_C9;Q99661_C8;Q99661_C7;Q99661_C6;Q99661_C5;Q99661_C4;Q99661_C3;Q99661_C2;Q99661_C16;Q99661_C15;Q99661_C14;Q99661_C13;Q99661_C12;Q99661_C11;Q99661_C10;Q99661_C1	Q99661_C9	Q99661_C9	MULTI-MATCH	MN-S9	1	S9		2	508.772	1015.53	1.8821	0.00095756	0.30616	0.00015577	2.1883	0.0011133	508.772	25.766	0.16883	25.475	25.338	25.507	-0.29108	0.0038179	-0.00019958	NaN	121.62	10	6	2	NaN	NaN	NaN	NaN	0		NaN	NaN
	AESCGSGNSTGYQIR	15	0	Unmodified	_AESCGSGNSTGYQIR_			0	0	0	Q9H2U1_C9;Q9H2U1_C8;Q9H2U1_C7;Q9H2U1_C6;Q9H2U1_C4;Q9H2U1_C3;Q9H2U1_C2;Q9H2U1_C16;Q9H2U1_C15;Q9H2U1_C14;Q9H2U1_C13;Q9H2U1_C12;Q9H2U1_C11;Q9H2U1_C10;Q9H2U1_C1	Q9H2U1_C9	Q9H2U1_C9	MULTI-MATCH	MN-S8	1	S8		2	793.847	1585.68	1.5292	0.001214	0.41931	0.00033287	1.9485	0.0015468	793.847	36.77	0.25978	36.77	36.706	36.966	0	-0.002834	0.00046375	NaN	103.21	18	11	2	NaN	NaN	NaN	NaN	0		NaN	NaN
	AESCGSGNSTGYQIR	15	0	Unmodified	_AESCGSGNSTGYQIR_			0	0	0	Q9H2U1_C9;Q9H2U1_C8;Q9H2U1_C7;Q9H2U1_C6;Q9H2U1_C4;Q9H2U1_C3;Q9H2U1_C2;Q9H2U1_C16;Q9H2U1_C15;Q9H2U1_C14;Q9H2U1_C13;Q9H2U1_C12;Q9H2U1_C11;Q9H2U1_C10;Q9H2U1_C1	Q9H2U1_C9	Q9H2U1_C9	MULTI-MATCH	MN-S9	1	S9		2	793.847	1585.68	1.0106	0.00080226	0.27027	0.00021455	1.2809	0.0010168	793.847	37.015	0.21172	36.727	36.708	36.919	-0.28837	-0.04565	0.00022712	NaN	103.21	14	8	2	NaN	NaN	NaN	NaN	0		NaN	NaN
	AESDWDTVTVLR	12	0	Acetyl (Protein N-term)	_(Acetyl (Protein N-term))AESDWDTVTVLR_			1	0	0	O60869_C0	O60869_C0	O60869_C0	MULTI-MATCH	MN-S8	1	S8		2	717.349	1432.68	1.8563	0.0013317	-2.2483	-0.0016128	-0.39199	-0.00028119	717.348	122.14	0.073811	122.14	122.12	122.19	1.4211e-14	-0.32032	-0.0017218	NaN	51.927	6	4	2	NaN	NaN	NaN	NaN	0		NaN	NaN
	AESLIGVYPEQGDCVISK	18	0	Unmodified	_AESLIGVYPEQGDCVISK_			0	0	0	Q14683_C9;Q14683_C8;Q14683_C7;Q14683_C5;Q14683_C4;Q14683_C3;Q14683_C2;Q14683_C10;Q14683_C6;Q14683_C1	Q14683_C9	Q14683_C9	MULTI-MATCH	MN-S10	1	S10		2	982.985	1963.96	1.04	0.0010223	0.25845	0.00025405	1.2984	0.0012763	982.985	95.071	0.3358	94.791	94.604	94.94	-0.28013	0.019668	-0.00051689	NaN	125.61	31	15	3	NaN	NaN	NaN	NaN	0		NaN	NaN
	AESTPEIAEQR	11	0	Unmodified	_AESTPEIAEQR_			0	0	0	Q13098_C9;Q13098_C8;Q13098_C7;Q13098_C6;Q13098_C5;Q13098_C4;Q13098_C3;Q13098_C2;Q13098_C10;Q13098_C1	Q13098_C9	Q13098_C9	MULTI-MATCH	MN-S9	1	S9		2	615.802	1229.59	1.5901	0.00097918	0.20846	0.00012837	1.7985	0.0011075	615.802	38.229	0.29778	37.952	37.759	38.057	-0.27701	0.022842	-0.0002533	NaN	80.688	15	9	2	NaN	NaN	NaN	NaN	0		NaN	NaN
	AETECQNTEYQQLLDIK	17	0	Unmodified	_AETECQNTEYQQLLDIK_			0	0	0	CON__P13645;P13645_C3;P13645_C1;P13645_C2	CON__P13645	CON__P13645	MULTI-MATCH-MSMS	MN-S9	1	S9		3	694.993	2081.96	1.4292	0.00099331	0.050024	3.4766e-05	1.4793	0.0010281	695.327	94.368	0.77523	94.217	93.921	94.696	-0.15109	-0.044941	-0.00023194	NaN	82.259	163	30	7	NaN	NaN	NaN	NaN	0		NaN	NaN
	AETLMTVTDPVHDIAFAPNLGR	22	0	Unmodified	_AETLMTVTDPVHDIAFAPNLGR_			0	0	0	Q96EE3_C9;Q96EE3_C4;Q96EE3_C2;Q96EE3_C1;Q96EE3_C8;Q96EE3_C7;Q96EE3_C6;Q96EE3_C5;Q96EE3_C3	Q96EE3_C9	Q96EE3_C9	MULTI-MATCH	MN-S10	1	S10		3	790.07	2367.19	1.226	0.00096863	0.27682	0.0002187	1.5028	0.0011873	790.406	117.72	0.028561	117.47	117.46	117.48	-0.25458	-0.019355	-2.1226e-06	NaN	126.69	5	4	2	NaN	NaN	NaN	NaN	0		NaN	NaN
	AEVEQVELPDGKK	13	0	Unmodified	_AEVEQVELPDGKK_			0	0	1	Q9NW13_C9;Q9NW13_C5;Q9NW13_C4;Q9NW13_C2;Q9NW13_C8;Q9NW13_C6;Q9NW13_C3;Q9NW13_C1;Q9NW13_C7	Q9NW13_C9	Q9NW13_C9	MULTI-MATCH	MN-S8	1	S8		2	721.38	1440.75	1.3779	0.00099396	0.43898	0.00031667	1.8168	0.0013106	721.38	48.159	0.18708	48.159	48.127	48.314	0	0.017798	3.2526e-05	NaN	151.15	16	10	2	NaN	NaN	NaN	NaN	0		NaN	NaN
	AEVLISTVGPEDCVVPFLTRPK	22	0	Unmodified	_AEVLISTVGPEDCVVPFLTRPK_			0	0	1	P56192_C1;P56192_C18;P56192_C6;P56192_C5;P56192_C4;P56192_C3;P56192_C20;P56192_C19;P56192_C21;P56192_C17;P56192_C16;P56192_C15;P56192_C14;P56192_C13;P56192_C10;P56192_C8;P56192_C11;P56192_C12;P56192_C7;P56192_C9	P56192_C1	P56192_C1	MULTI-MATCH	MN-S9	1	S9		3	809.77	2426.29	0.9759	0.00079025	-0.014294	-1.1575e-05	0.9616	0.00077868	810.104	116.52	0.3046	116.39	116.3	116.6	-0.13611	-0.076226	-0.0005764	NaN	97.457	44	25	2	NaN	NaN	NaN	NaN	0		NaN	NaN
	AEVLISTVGPEDCVVPFLTRPK	22	0	Unmodified	_AEVLISTVGPEDCVVPFLTRPK_			0	0	1	P56192_C1;P56192_C18;P56192_C6;P56192_C5;P56192_C4;P56192_C3;P56192_C20;P56192_C19;P56192_C21;P56192_C17;P56192_C16;P56192_C15;P56192_C14;P56192_C13;P56192_C10;P56192_C8;P56192_C11;P56192_C12;P56192_C7;P56192_C9	P56192_C1	P56192_C1	MULTI-MATCH	MN-S10	1	S10		3	809.77	2426.29	1.4504	0.0011745	-0.75275	-0.00060955	0.69765	0.00056494	810.104	116.81	0.10119	116.54	116.52	116.62	-0.2618	0.080179	-0.0023703	NaN	97.457	9	6	2	NaN	NaN	NaN	NaN	0		NaN	NaN
	AEVQVLVLDGR	11	0	Unmodified	_AEVQVLVLDGR_			0	0	0	P40429_C1	P40429_C1	P40429_C1	MULTI-MATCH	MN-S8	1	S8		2	599.843	1197.67	1.8487	0.0011089	-0.0019442	-1.1662e-06	1.8468	0.0011078	599.843	84.431	0.55358	84.431	84.236	84.789	0	-0.0054921	-0.00010997	NaN	104.22	72	31	3	NaN	NaN	NaN	NaN	0		NaN	NaN
	AEVQVLVLDGR	11	0	Unmodified	_AEVQVLVLDGR_			0	0	0	P40429_C1	P40429_C1	P40429_C1	MULTI-MATCH	MN-S9	1	S9		2	599.843	1197.67	1.1028	0.00066152	0.3406	0.0002043	1.4434	0.00086582	599.843	84.59	0.65501	84.41	84.207	84.862	-0.18031	-0.026641	0.00030097	NaN	104.22	80	35	4	NaN	NaN	NaN	NaN	0		NaN	NaN
	AFDDIATYFSK	11	0	Unmodified	_AFDDIATYFSK_			0	0	0	Q16384_C1	Q16384_C1	Q16384_C1	MULTI-MATCH	MN-S9	1	S9		2	639.306	1276.6	1.6496	0.0010546	-0.13134	-8.397e-05	1.5182	0.00097061	639.306	109.32	0.47536	109.16	108.95	109.43	-0.15497	-0.059491	2.2486e-05	NaN	77.677	51	24	3	NaN	NaN	NaN	NaN	0		NaN	NaN
	AFDDIATYFSK	11	0	Unmodified	_AFDDIATYFSK_			0	0	0	Q16384_C1	Q16384_C1	Q16384_C1	MULTI-MATCH-MSMS	MN-S10	1	S10		2	639.306	1276.6	1.689	0.0010798	-0.55339	-0.00035379	1.1356	0.00072602	639.306	109.59	0.31893	109.3	109.16	109.48	-0.28404	0.081886	-0.00051715	NaN	77.677	42	25	2	NaN	NaN	NaN	NaN	0		NaN	NaN
	AFDSGIIPMEFVNK	14	0	Oxidation (M)	_AFDSGIIPM(Oxidation (M))EFVNK_			0	1	0	P53396_C9;P53396_C8;P53396_C7;P53396_C4;P53396_C2;P53396_C15;P53396_C14;P53396_C13;P53396_C11;P53396_C10;P53396_C6;P53396_C5;P53396_C3;P53396_C16;P53396_C1;P53396_C12	P53396_C9;P53396_C12	P53396_C9	MULTI-MATCH	MN-S8	1	S8		2	792.392	1582.77	1.5645	0.0012397	0.57916	0.00045892	2.1437	0.0016986	792.393	106.64	0.18494	106.64	106.54	106.73	1.4211e-14	0.090517	0.00074398	NaN	117.02	40	20	3	NaN	NaN	NaN	NaN	0		NaN	NaN
	AFDSGIIPMEFVNK	14	0	Oxidation (M)	_AFDSGIIPM(Oxidation (M))EFVNK_			0	1	0	P53396_C9;P53396_C8;P53396_C7;P53396_C4;P53396_C2;P53396_C15;P53396_C14;P53396_C13;P53396_C11;P53396_C10;P53396_C6;P53396_C5;P53396_C3;P53396_C16;P53396_C1;P53396_C12	P53396_C9;P53396_C12	P53396_C9	MULTI-MATCH-MSMS	MN-S8	1	S8		2	792.392	1582.77	1.4288	0.0011322	0.29379	0.00023279	1.7226	0.001365	792.392	110.19	0.39934	110.19	109.92	110.32	0	0.2385	-4.5618e-05	NaN	72.006	57	22	3	NaN	NaN	NaN	NaN	0		NaN	NaN
	AFDSGIIPMEFVNK	14	0	Oxidation (M)	_AFDSGIIPM(Oxidation (M))EFVNK_			0	1	0	P53396_C9;P53396_C8;P53396_C7;P53396_C4;P53396_C2;P53396_C15;P53396_C14;P53396_C13;P53396_C11;P53396_C10;P53396_C6;P53396_C5;P53396_C3;P53396_C16;P53396_C1;P53396_C12	P53396_C9;P53396_C12	P53396_C9	MULTI-MATCH	MN-S9	1	S9		2	792.392	1582.77	0.75343	0.00059701	-0.14668	-0.00011623	0.60674	0.00048078	792.392	105.11	0.83847	104.95	104.71	105.55	-0.16182	-0.028264	0.00018296	NaN	156.58	216	75	3	NaN	NaN	NaN	NaN	0		NaN	NaN
	AFDSGIIPMEFVNK	14	0	Oxidation (M)	_AFDSGIIPM(Oxidation (M))EFVNK_			0	1	0	P53396_C9;P53396_C8;P53396_C7;P53396_C4;P53396_C2;P53396_C15;P53396_C14;P53396_C13;P53396_C11;P53396_C10;P53396_C6;P53396_C5;P53396_C3;P53396_C16;P53396_C1;P53396_C12	P53396_C9;P53396_C12	P53396_C9	MULTI-MATCH-MSMS	MN-S9	1	S9		2	792.392	1582.77	1.5146	0.0012002	0.044279	3.5086e-05	1.5589	0.0012353	792.393	106.76	0.22555	106.6	106.51	106.73	-0.16182	0.054325	-0.0001037	NaN	117.02	50	25	3	NaN	NaN	NaN	NaN	0		NaN	NaN
	AFDSGIIPMEFVNK	14	0	Oxidation (M)	_AFDSGIIPM(Oxidation (M))EFVNK_			0	1	0	P53396_C9;P53396_C8;P53396_C7;P53396_C4;P53396_C2;P53396_C15;P53396_C14;P53396_C13;P53396_C11;P53396_C10;P53396_C6;P53396_C5;P53396_C3;P53396_C16;P53396_C1;P53396_C12	P53396_C9;P53396_C12	P53396_C9	MULTI-MATCH	MN-S9	1	S9		2	792.392	1582.77	0.64395	0.00051026	-0.094832	-7.5144e-05	0.54912	0.00043512	792.392	104.23	0.5088	104.08	103.82	104.33	-0.15767	-0.017278	-0.00049478	NaN	134.13	176	51	5	NaN	NaN	NaN	NaN	0		NaN	NaN
	AFDSGIIPMEFVNK	14	0	Oxidation (M)	_AFDSGIIPM(Oxidation (M))EFVNK_			0	1	0	P53396_C9;P53396_C8;P53396_C7;P53396_C4;P53396_C2;P53396_C15;P53396_C14;P53396_C13;P53396_C11;P53396_C10;P53396_C6;P53396_C5;P53396_C3;P53396_C16;P53396_C1;P53396_C12	P53396_C9;P53396_C12	P53396_C9	MULTI-MATCH	MN-S9	1	S9		2	792.392	1582.77	1.239	0.00098176	1.3219	0.0010474	2.5608	0.0020292	792.894	118.39	0.14972	118.26	118.14	118.29	-0.13665	-0.16172	0.0015794	NaN	108.53	26	19	3	NaN	NaN	NaN	NaN	0		NaN	NaN
	AFDSGIIPMEFVNK	14	0	Oxidation (M)	_AFDSGIIPM(Oxidation (M))EFVNK_			0	1	0	P53396_C9;P53396_C8;P53396_C7;P53396_C4;P53396_C2;P53396_C15;P53396_C14;P53396_C13;P53396_C11;P53396_C10;P53396_C6;P53396_C5;P53396_C3;P53396_C16;P53396_C1;P53396_C12	P53396_C9;P53396_C12	P53396_C9	MULTI-MATCH	MN-S9	1	S9		2	792.392	1582.77	1.2276	0.00097272	2.0718	0.0016417	3.2994	0.0026144	792.395	109.66	0.26019	109.51	109.39	109.65	-0.15497	-0.064337	0.0013608	NaN	72.434	41	15	3	NaN	NaN	NaN	NaN	0		NaN	NaN
	AFDSGIIPMEFVNK	14	0	Oxidation (M)	_AFDSGIIPM(Oxidation (M))EFVNK_			0	1	0	P53396_C9;P53396_C8;P53396_C7;P53396_C4;P53396_C2;P53396_C15;P53396_C14;P53396_C13;P53396_C11;P53396_C10;P53396_C6;P53396_C5;P53396_C3;P53396_C16;P53396_C1;P53396_C12	P53396_C9;P53396_C12	P53396_C9	MULTI-MATCH	MN-S10	1	S10		2	792.392	1582.77	1.2731	0.0010088	-0.68937	-0.00054625	0.5837	0.00046252	792.392	105.38	0.86892	105.09	104.73	105.6	-0.28975	0.11958	-0.00067709	NaN	156.58	158	91	2	NaN	NaN	NaN	NaN	0		NaN	NaN
	AFDSGIIPMEFVNK	14	0	Oxidation (M)	_AFDSGIIPM(Oxidation (M))EFVNK_			0	1	0	P53396_C9;P53396_C8;P53396_C7;P53396_C4;P53396_C2;P53396_C15;P53396_C14;P53396_C13;P53396_C11;P53396_C10;P53396_C6;P53396_C5;P53396_C3;P53396_C16;P53396_C1;P53396_C12	P53396_C9;P53396_C12	P53396_C9	MULTI-MATCH	MN-S10	1	S10		2	792.392	1582.77	1.5974	0.0012658	0.58378	0.00046258	2.1812	0.0017284	792.393	109.92	0.60649	109.64	109.31	109.92	-0.28043	0.065966	-0.00099738	NaN	72.434	120	48	3	NaN	NaN	NaN	NaN	0		NaN	NaN
	AFEEDQVAGR	10	0	Unmodified	_AFEEDQVAGR_			0	0	0	O43818_C9;O43818_C8;O43818_C7;O43818_C6;O43818_C5;O43818_C4;O43818_C3;O43818_C2;O43818_C11;O43818_C10;O43818_C1	O43818_C9	O43818_C9	MULTI-MATCH	MN-S10	1	S10		2	561.265	1120.51	0.9587	0.00053808	-2.5932	-0.0014555	-1.6346	-0.00091742	561.263	42.355	0.25615	42.13	41.949	42.206	-0.22513	-0.016365	-0.0002617	NaN	82.452	22	16	2	NaN	NaN	NaN	NaN	0		NaN	NaN
	AFFAGSQR	8	0	Unmodified	_AFFAGSQR_			0	0	0	Q14697_C8;Q14697_C7;Q14697_C6;Q14697_C5;Q14697_C4;Q14697_C1;Q14697_C3;Q14697_C2	Q14697_C8	Q14697_C8	MULTI-MATCH-MSMS	MN-S9	1	S9		2	442.225	882.435	1.7376	0.00076842	-0.55486	-0.00024537	1.1828	0.00052305	442.224	42.001	0.23425	41.752	41.629	41.863	-0.24877	0.0021624	-2.7029e-05	NaN	79.451	25	14	2	NaN	NaN	NaN	NaN	0		NaN	NaN
	AFFSEVER	8	0	Unmodified	_AFFSEVER_			0	0	0	Q9UQ80_C6;Q9UQ80_C5;Q9UQ80_C4;Q9UQ80_C3;Q9UQ80_C2;Q9UQ80_C1	Q9UQ80_C6	Q9UQ80_C6	MULTI-MATCH-MSMS	MN-S9	1	S9		2	492.743	983.471	1.8797	0.00092622	0.099208	4.8884e-05	1.9789	0.00097511	492.743	65.997	0.89116	65.743	65.399	66.29	-0.25374	-0.038298	-1.963e-05	NaN	79.597	118	43	4	NaN	NaN	NaN	NaN	0		NaN	NaN
	AFFSEVER	8	0	Unmodified	_AFFSEVER_			0	0	0	Q9UQ80_C6;Q9UQ80_C5;Q9UQ80_C4;Q9UQ80_C3;Q9UQ80_C2;Q9UQ80_C1	Q9UQ80_C6	Q9UQ80_C6	MULTI-MATCH-MSMS	MN-S10	1	S10		2	492.743	983.471	1.5555	0.00076645	-0.094959	-4.6791e-05	1.4605	0.00071966	492.743	65.966	1.2844	65.799	65.442	66.726	-0.16742	0.017373	-0.00021098	NaN	79.597	147	65	4	NaN	NaN	NaN	NaN	0		NaN	NaN
	AFLADPSAFVAAAPVAAATTAAPAAAAAPAK	31	0	Unmodified	_AFLADPSAFVAAAPVAAATTAAPAAAAAPAK_			0	0	0	P05388_C2;P05388_C3	P05388_C2;P05388_C3	P05388_C3	MULTI-MATCH	MN-S8	1	S8		3	918.16	2751.46	1.5837	0.0014541	1.1322	0.0010395	2.7159	0.0024937	918.495	132.08	0.13139	132.08	132.04	132.17	0	0.12677	0.00032878	NaN	27.686	31	16	3	NaN	NaN	NaN	NaN	0		NaN	NaN
	AFLIEEQKIVVK	12	0	Unmodified	_AFLIEEQKIVVK_			0	0	1	P49207_C2;P49207_C1;P49207_C4;P49207_C3	P49207_C2;P49207_C4	P49207_C4	MULTI-MATCH-MSMS	MN-S8	1	S8		3	472.954	1415.84	2.8957	0.0013695	0.084394	3.9914e-05	2.98	0.0014094	472.953	77.261	0.36227	77.261	77.076	77.439	0	0.067338	-0.00011152	NaN	64.55	50	18	4	NaN	NaN	NaN	NaN	0		NaN	NaN
	AFMGPLKK	8	0	Oxidation (M)	_AFM(Oxidation (M))GPLKK_			0	1	1	P39023_C2;P39023_C5;P39023_C3;P39023_C4;P39023_C1	P39023_C2	P39023_C2	MULTI-MATCH	MN-S8	1	S8		2	454.257	906.5	2.4606	0.0011177	-0.031388	-1.4258e-05	2.4292	0.0011035	454.257	31.262	0.23479	31.262	31.091	31.326	3.5527e-15	-0.028657	-0.00043991	NaN	42.229	19	9	3	NaN	NaN	NaN	NaN	0		NaN	NaN
	AFMGPLKK	8	0	Oxidation (M)	_AFM(Oxidation (M))GPLKK_			0	1	1	P39023_C2;P39023_C5;P39023_C3;P39023_C4;P39023_C1	P39023_C2	P39023_C2	MULTI-MATCH-MSMS	MN-S9	1	S9		2	454.257	906.5	1.7767	0.00080709	0.48041	0.00021823	2.2571	0.0010253	454.257	35.502	1.019	35.205	34.851	35.87	-0.2973	0.027091	4.853e-05	NaN	45.882	81	48	2	NaN	NaN	NaN	NaN	0		NaN	NaN
	AFNSVDPTFDNSVPSK	16	0	Unmodified	_AFNSVDPTFDNSVPSK_			0	0	0	Q99543_C9;Q99543_C8;Q99543_C7;Q99543_C6;Q99543_C5;Q99543_C4;Q99543_C3;Q99543_C2;Q99543_C1	Q99543_C9	Q99543_C9	MULTI-MATCH-MSMS	MN-S9	1	S9		2	862.91	1723.81	1.28	0.0011046	-0.3861	-0.00033317	0.89393	0.00077138	862.91	80.341	0.2053	80.192	80.042	80.247	-0.14955	-0.034255	1.6511e-05	NaN	48.741	20	13	2	NaN	NaN	NaN	NaN	0		NaN	NaN
	AFREEFGAEPELAVSAPGR	19	0	Unmodified	_AFREEFGAEPELAVSAPGR_			0	0	1	P51570_C8;P51570_C7;P51570_C6;P51570_C5;P51570_C3;P51570_C2;P51570_C1;P51570_C4	P51570_C8	P51570_C8	MULTI-MATCH	MN-S8	1	S8		3	678.341	2032	1.7381	0.001179	0.38894	0.00026384	2.1271	0.0014429	678.341	84.205	0.33138	84.205	83.996	84.327	0	-0.00018507	0.00060436	NaN	70.414	41	17	3	NaN	NaN	NaN	NaN	0		NaN	NaN
	AFREEFGAEPELAVSAPGR	19	0	Unmodified	_AFREEFGAEPELAVSAPGR_			0	0	1	P51570_C8;P51570_C7;P51570_C6;P51570_C5;P51570_C3;P51570_C2;P51570_C1;P51570_C4	P51570_C8	P51570_C8	MULTI-MATCH	MN-S10	1	S10		3	678.341	2032	1.1636	0.00078934	0.6313	0.00042824	1.7949	0.0012176	678.342	84.489	0.31178	84.277	84.146	84.458	-0.21251	0.071068	0.0010976	NaN	70.414	47	22	3	NaN	NaN	NaN	NaN	0		NaN	NaN
	AFSGYLGTDQSK	12	0	Unmodified	_AFSGYLGTDQSK_			0	0	0	P10768_C9;P10768_C6;P10768_C5;P10768_C4;P10768_C3;P10768_C1;P10768_C8;P10768_C7;P10768_C2	P10768_C9	P10768_C9	MULTI-MATCH	MN-S10	1	S10		2	637.307	1272.6	0.088076	5.6132e-05	0.54127	0.00034496	0.62935	0.00040109	637.307	59.152	0.15256	58.939	58.852	59.005	-0.21281	0.0035058	-0.00018312	NaN	101.82	21	17	2	NaN	NaN	NaN	NaN	0		NaN	NaN
	AFSPTTVNTGR	11	0	Unmodified	_AFSPTTVNTGR_			0	0	0	P61619_C8;P61619_C7;P61619_C6;P61619_C5;P61619_C4;P61619_C3;P61619_C2;P61619_C1	P61619_C8	P61619_C8	MULTI-MATCH	MN-S8	1	S8		2	575.796	1149.58	1.6188	0.0009321	0.5168	0.00029757	2.1356	0.0012297	575.796	46.688	0.23496	46.688	46.562	46.797	0	-0.011536	-4.3394e-06	NaN	94.692	26	15	2	NaN	NaN	NaN	NaN	0		NaN	NaN
	AFTELFQVACAKPPPLGLCDYPSSR	25	0	Unmodified	_AFTELFQVACAKPPPLGLCDYPSSR_			0	0	1	Q14166_C8;Q14166_C7;Q14166_C6;Q14166_C4;Q14166_C3;Q14166_C2;Q14166_C14;Q14166_C13;Q14166_C12;Q14166_C11;Q14166_C5;Q14166_C1	Q14166_C8	Q14166_C8	MULTI-MATCH	MN-S9	1	S9		3	942.131	2823.37	1.0293	0.00096975	1.0407	0.00098047	2.07	0.0019502	942.467	121.64	0.24759	121.5	121.48	121.73	-0.14477	-0.020185	0.00049527	NaN	63.165	26	18	2	NaN	NaN	NaN	NaN	0		NaN	NaN
	AFTHTAQYDEAISDYFR	17	0	Unmodified	_AFTHTAQYDEAISDYFR_			0	0	0	P31939_C9;P31939_C8;P31939_C6;P31939_C4;P31939_C3;P31939_C2;P31939_C7;P31939_C5;P31939_C1	P31939_C9	P31939_C9	MULTI-MATCH-MSMS	MN-S8	1	S8		3	678.978	2033.91	2.1098	0.0014325	-1.0155	-0.0006895	1.0943	0.00074304	679.311	92.908	0.51744	92.908	92.674	93.192	0	0.0066771	-0.00080838	NaN	79.013	69	22	4	NaN	NaN	NaN	NaN	0		NaN	NaN
	AFTHTAQYDEAISDYFR	17	0	Unmodified	_AFTHTAQYDEAISDYFR_			0	0	0	P31939_C9;P31939_C8;P31939_C6;P31939_C4;P31939_C3;P31939_C2;P31939_C7;P31939_C5;P31939_C1	P31939_C9	P31939_C9	MULTI-MATCH	MN-S10	1	S10		3	678.978	2033.91	1.1314	0.00076819	-1.3309	-0.00090368	-0.19954	-0.00013548	678.978	93.333	0.50245	93.057	92.868	93.37	-0.27622	0.15574	-0.0014509	NaN	79.013	37	25	2	NaN	NaN	NaN	NaN	0		NaN	NaN
	AFVAIGDYNGHVGLGVK	17	0	Unmodified	_AFVAIGDYNGHVGLGVK_			0	0	0	P15880_C3;P15880_C5;P15880_C2;P15880_C4	P15880_C3	P15880_C3	MULTI-MATCH-MSMS	MN-S8	1	S8		3	572.974	1715.9	1.9285	0.001105	0.54726	0.00031357	2.4758	0.0014186	573.308	86.67	0.79796	86.67	86.495	87.293	0	-0.059957	0.0003742	NaN	55.213	90	37	3	NaN	NaN	NaN	NaN	0		NaN	NaN
	AFVAIGDYNGHVGLGVK	17	0	Unmodified	_AFVAIGDYNGHVGLGVK_			0	0	0	P15880_C3;P15880_C5;P15880_C2;P15880_C4	P15880_C3	P15880_C3	MULTI-MATCH-MSMS	MN-S10	1	S10		3	572.974	1715.9	0.89776	0.00051439	0.57583	0.00032993	1.4736	0.00084433	573.308	87.039	0.54177	86.809	86.645	87.186	-0.22994	0.079093	0.0004233	NaN	55.213	65	33	3	NaN	NaN	NaN	NaN	0		NaN	NaN
	AFYPEEISSMVLTK	14	0	Oxidation (M)	_AFYPEEISSM(Oxidation (M))VLTK_			0	1	0	P0DMV9_C4;P0DMV9_C2;P0DMV8_C4;P0DMV8_C2;P0DMV9_C1;P0DMV8_C1;P0DMV9_C5;P0DMV8_C5;P0DMV9_C3;P0DMV8_C3	P0DMV9_C4	P0DMV9_C4	MULTI-MATCH-MSMS	MN-S9	1	S9		2	815.905	1629.8	0.9496	0.00077479	3.3558	0.002738	4.3054	0.0035128	815.906	98.995	0.34275	98.852	98.551	98.894	-0.14252	0.015263	0.00030293	NaN	75.695	48	30	2	NaN	NaN	NaN	NaN	0		NaN	NaN
	AGAGPGGPPQKPAPSSQR	18	0	Unmodified	_AGAGPGGPPQKPAPSSQR_			0	0	1	Q9Y5J1_C8;Q9Y5J1_C7;Q9Y5J1_C6;Q9Y5J1_C5;Q9Y5J1_C4;Q9Y5J1_C3;Q9Y5J1_C1;Q9Y5J1_C2	Q9Y5J1_C8	Q9Y5J1_C8	MULTI-MATCH-MSMS	MN-S8	1	S8		3	553.957	1658.85	1.7872	0.00099004	0.56215	0.00031141	2.3494	0.0013014	553.957	25.252	0.35836	25.252	25.177	25.535	0	-0.061252	-0.00010563	NaN	66.12	33	15	4	NaN	NaN	NaN	NaN	0		NaN	NaN
	AGAGSATLSMAYAGAR	16	0	Unmodified	_AGAGSATLSMAYAGAR_			0	0	0	P40926_C8;P40926_C6;P40926_C5;P40926_C4;P40926_C3;P40926_C1;P40926_C2;P40926_C7	P40926_C8	P40926_C8	MULTI-MATCH-MSMS	MN-S10	1	S10		2	727.856	1453.7	1.396	0.0010161	1.8621	0.0013553	3.2581	0.0023714	728.356	66.84	0.35115	66.673	66.451	66.802	-0.16742	0.0064823	0.003234	NaN	99.522	29	13	4	NaN	NaN	NaN	NaN	0		NaN	NaN
	AGAIAPCEVTVPAQNTGLGPEK	22	0	Unmodified	_AGAIAPCEVTVPAQNTGLGPEK_			0	0	0	P05388_C3;Q8NHW5_C3	P05388_C3	P05388_C3	MULTI-MATCH	MN-S8	1	S8		2	1090.55	2179.09	1.0203	0.0011127	1.5342	0.0016732	2.5545	0.0027859	1091.06	84.915	0.75097	84.915	84.607	85.358	0	-0.051156	0.0035248	NaN	136.81	82	34	4	NaN	NaN	NaN	NaN	0		NaN	NaN
	AGAKPDQIGIITPYEGQR	18	0	Unmodified	_AGAKPDQIGIITPYEGQR_			0	0	1	Q92900_C13;Q92900_C15;Q92900_C16;Q92900_C17;Q92900_C18;Q92900_C19;Q92900_C23;Q92900_C5;Q92900_C6;Q92900_C12;Q92900_C7;Q92900_C22;Q92900_C21;Q92900_C20;Q92900_C14;Q92900_C9;Q92900_C11;Q92900_C10;Q92900_C4;Q92900_C8;Q92900_C2;Q92900_C1;Q92900_C3	Q92900_C13	Q92900_C13	MULTI-MATCH	MN-S10	1	S10		2	957.508	1913	0.79	0.00075643	1.7493	0.001675	2.5393	0.0024314	957.509	71.446	0.089558	71.323	71.256	71.346	-0.12354	-0.0060012	0.0022117	NaN	112.42	6	5	2	NaN	NaN	NaN	NaN	0		NaN	NaN
	AGALQCSPSDAYTK	14	0	Unmodified	_AGALQCSPSDAYTK_			0	0	0	Q9Y490_C1;Q9Y490_C27;Q9Y490_C29;Q9Y490_C31;Q9Y490_C3;Q9Y490_C9;Q9Y490_C8;Q9Y490_C7;Q9Y490_C6;Q9Y490_C4;Q9Y490_C2;Q9Y490_C38;Q9Y490_C37;Q9Y490_C36;Q9Y490_C35;Q9Y490_C34;Q9Y490_C32;Q9Y490_C20;Q9Y490_C28;Q9Y490_C13;Q9Y490_C19;Q9Y490_C11;Q9Y490_C26;Q9Y490_C25;Q9Y490_C24;Q9Y490_C23;Q9Y490_C22;Q9Y490_C21;Q9Y490_C5;Q9Y490_C14;Q9Y490_C18;Q9Y490_C17;Q9Y490_C16;Q9Y490_C15;Q9Y490_C10;Q9Y490_C12;Q9Y490_C33	Q9Y490_C1	Q9Y490_C1	MULTI-MATCH	MN-S8	1	S8		2	734.84	1467.67	1.4775	0.0010857	-0.5887	-0.0004326	0.88881	0.00065313	734.84	46.731	0.18707	46.731	46.645	46.832	0	0.010266	-0.00083059	NaN	107.83	17	13	2	NaN	NaN	NaN	NaN	0		NaN	NaN
	AGATAAASEIK	11	0	Unmodified	_AGATAAASEIK_			0	0	0	P15923_C2;P15923_C1	P15923_C2	P15923_C2	MULTI-MATCH-MSMS	MN-S8	1	S8		2	495.267	988.519	2.1309	0.0010554	6.0174	0.0029802	8.1483	0.0040356	495.27	30.133	0.83172	30.133	29.99	30.822	0	-0.031079	0.0027567	NaN	150.53	85	40	4	NaN	NaN	NaN	NaN	0		NaN	NaN
	AGAYDFPSPEWDTVTPEAK	19	0	Unmodified	_AGAYDFPSPEWDTVTPEAK_			0	0	0	Q13557_C10;Q13557_C9;Q13557_C1;Q13557_C8;Q13557_C6;Q13557_C5;Q13557_C4;Q13557_C3;Q13557_C2;Q13557_C11;Q13557_C7;Q13554_C3;Q9UQM7_C3;Q13554_C4;Q13554_C13;Q13554_C2;Q13554_C15;Q13554_C1;Q13554_C10;Q13554_C11;Q13554_C6;Q13554_C7;Q13554_C8;Q13554_C9;Q9UQM7_C9;Q13554_C14;Q13555_C11;Q13554_C12;Q9UQM7_C6;Q13554_C5;Q9UQM7_C7;Q9UQM7_C5;Q9UQM7_C4;Q9UQM7_C8;Q9UQM7_C2;Q9UQM7_C10;Q9UQM7_C1;Q13554_C16;Q13555_C…	Q13557_C10;Q13555_C9	Q13557_C10	MULTI-MATCH	MN-S10	1	S10		2	1040.98	2079.94	1.4497	0.0015091	-0.61045	-0.00063546	0.83922	0.00087361	1041.48	108.48	0.3563	108.2	108	108.35	-0.28404	0.090415	-0.00089972	NaN	83.204	71	30	3	NaN	NaN	NaN	NaN	0		NaN	NaN
	AGDEIDEPSER	11	0	Unmodified	_AGDEIDEPSER_			0	0	0	Q96ME7_C1;Q96ME7_C19;Q96ME7_C9;Q96ME7_C8;Q96ME7_C7;Q96ME7_C6;Q96ME7_C5;Q96ME7_C4;Q96ME7_C3;Q96ME7_C2;Q96ME7_C18;Q96ME7_C17;Q96ME7_C15;Q96ME7_C14;Q96ME7_C12;Q96ME7_C11;Q96ME7_C10;Q96ME7_C13;Q96ME7_C16	Q96ME7_C1	Q96ME7_C1	MULTI-MATCH	MN-S9	1	S9		2	609.268	1216.52	1.4484	0.00088244	-0.404	-0.00024615	1.0444	0.00063629	609.267	35.287	0.29632	34.99	34.851	35.147	-0.2973	0.01681	-9.55e-05	NaN	123.86	29	17	2	NaN	NaN	NaN	NaN	0		NaN	NaN
	AGDKDDITEPAVCALR	16	0	Unmodified	_AGDKDDITEPAVCALR_			0	0	1	P14923_C9;P14923_C8;P14923_C7;P14923_C5;P14923_C3;P14923_C2;P14923_C13;P14923_C12;P14923_C1;P14923_C6;P14923_C4;P14923_C11	P14923_C9	P14923_C9	MULTI-MATCH-MSMS	MN-S9	1	S9		3	577.617	1729.83	1.6499	0.00095299	0.0094042	5.432e-06	1.6593	0.00095842	577.617	65.15	0.29213	64.896	64.769	65.061	-0.25374	0.023397	0.00057572	NaN	32.815	20	10	2	NaN	NaN	NaN	NaN	0		NaN	NaN
	AGDKDDITEPAVCALR	16	0	Unmodified	_AGDKDDITEPAVCALR_			0	0	1	P14923_C9;P14923_C8;P14923_C7;P14923_C5;P14923_C3;P14923_C2;P14923_C13;P14923_C12;P14923_C1;P14923_C6;P14923_C4;P14923_C11	P14923_C9	P14923_C9	MULTI-MATCH	MN-S10	1	S10		3	577.617	1729.83	1.2784	0.00073844	-0.11728	-6.7741e-05	1.1611	0.00067069	577.617	65.085	0.18621	64.906	64.812	64.998	-0.17915	0.03325	0.0003562	NaN	32.815	9	5	2	NaN	NaN	NaN	NaN	0		NaN	NaN
	AGEARPGPTAESASGPSEDPSVNFLK	26	0	Unmodified	_AGEARPGPTAESASGPSEDPSVNFLK_			0	0	1	Q13501_C9;Q13501_C8;Q13501_C7;Q13501_C6;Q13501_C4;Q13501_C3;Q13501_C2;Q13501_C14;Q13501_C13;Q13501_C12;Q13501_C11;Q13501_C10;Q13501_C1;Q13501_C5	Q13501_C9	Q13501_C9	MULTI-MATCH	MN-S10	1	S10		3	857.749	2570.22	1.9395	0.0016636	-0.38007	-0.00032601	1.5594	0.0013376	858.083	73.806	0.23974	73.706	73.602	73.842	-0.099498	0.029996	-0.0015459	NaN	28.665	17	12	2	NaN	NaN	NaN	NaN	0		NaN	NaN
	AGEGTYALDSESCMEK	16	0	Unmodified	_AGEGTYALDSESCMEK_			0	0	0	O00541_C6;O00541_C4;O00541_C3;O00541_C2;O00541_C1;O00541_C7	O00541_C6	O00541_C6	MULTI-MATCH	MN-S8	1	S8		2	874.361	1746.71	1.4591	0.0012757	-0.13376	-0.00011695	1.3253	0.0011588	874.361	60.882	0.21525	60.882	60.798	61.014	0	0.020369	-7.6067e-05	NaN	85.554	27	13	3	NaN	NaN	NaN	NaN	0		NaN	NaN
	AGEKVEKPDTK	11	0	Unmodified	_AGEKVEKPDTK_			0	0	2	Q02878_C1	Q02878_C1	Q02878_C1	MULTI-MATCH	MN-S8	1	S8		2	601.325	1200.64	1.7914	0.0010772	-1.0932	-0.00065734	0.69821	0.00041985	601.324	18.529	0.25343	18.529	18.382	18.635	-3.5527e-15	0.071766	0.00033045	NaN	138.22	37	20	3	NaN	NaN	NaN	NaN	0		NaN	NaN
	AGEKVEKPDTK	11	0	Unmodified	_AGEKVEKPDTK_			0	0	2	Q02878_C1	Q02878_C1	Q02878_C1	MULTI-MATCH	MN-S9	1	S9		2	601.325	1200.64	1.7289	0.0010396	-1.4213	-0.00085465	0.30764	0.00018499	601.324	18.584	0.22959	18.377	18.226	18.455	-0.20701	-0.080336	-6.4163e-05	NaN	138.22	39	20	3	NaN	NaN	NaN	NaN	0		NaN	NaN
	AGEKVEKPDTK	11	0	Unmodified	_AGEKVEKPDTK_			0	0	2	Q02878_C1	Q02878_C1	Q02878_C1	MULTI-MATCH	MN-S10	1	S10		3	401.219	1200.64	2.2132	0.00088798	-1.4786	-0.00059325	0.7346	0.00029474	401.218	18.529	0.31133	18.439	18.244	18.555	-0.090181	-0.0077358	-0.00016443	NaN	152.4	80	32	4	NaN	NaN	NaN	NaN	0		NaN	NaN
	AGEKVEKPDTK	11	0	Acetyl (Protein N-term)	_(Acetyl (Protein N-term))AGEKVEKPDTK_			1	0	2	Q02878_C1	Q02878_C1	Q02878_C1	MULTI-MATCH	MN-S8	1	S8		3	415.222	1242.65	1.7863	0.00074169	0.27459	0.00011402	2.0608	0.00085571	415.223	24.166	0.23986	24.166	24.045	24.285	0	-0.025473	0.00038875	NaN	96.604	27	10	3	NaN	NaN	NaN	NaN	0		NaN	NaN
	AGEKVEKPDTK	11	0	Acetyl (Protein N-term)	_(Acetyl (Protein N-term))AGEKVEKPDTK_			1	0	2	Q02878_C1	Q02878_C1	Q02878_C1	MULTI-MATCH	MN-S9	1	S9		3	415.222	1242.65	1.9546	0.0008116	-0.40594	-0.00016856	1.5487	0.00064305	415.222	24.488	0.26221	24.208	24.053	24.315	-0.27944	0.017314	-0.00045896	NaN	96.604	27	10	3	NaN	NaN	NaN	NaN	0		NaN	NaN
	AGELTEDEVER	11	0	Unmodified	_AGELTEDEVER_			0	0	0	P62269_C0	P62269_C0	P62269_C0	MULTI-MATCH	MN-S9	1	S9		2	624.291	1246.57	1.5445	0.00096421	-0.11187	-6.9842e-05	1.4326	0.00089437	624.291	46.632	0.066528	46.417	46.385	46.451	-0.21504	0.15998	0.00074858	NaN	70.028	9	6	2	NaN	NaN	NaN	NaN	0		NaN	NaN
	AGELTEDEVER	11	0	Unmodified	_AGELTEDEVER_			0	0	0	P62269_C0	P62269_C0	P62269_C0	MULTI-MATCH	MN-S9	1	S9		2	624.291	1246.57	1.2978	0.00081018	0.33858	0.00021137	1.6363	0.0010216	624.29	44.005	0.1034	43.783	43.732	43.836	-0.22298	-0.15877	0.00072877	NaN	156.83	5	4	2	NaN	NaN	NaN	NaN	0		NaN	NaN
	AGELTEDEVER	11	0	Unmodified	_AGELTEDEVER_			0	0	0	P62269_C0	P62269_C0	P62269_C0	MULTI-MATCH	MN-S10	1	S10		2	624.291	1246.57	1.098	0.00068545	-0.31102	-0.00019416	0.78695	0.00049129	624.29	44.039	0.10677	43.812	43.748	43.854	-0.22723	-0.12925	-8.2302e-05	NaN	156.83	7	4	2	NaN	NaN	NaN	NaN	0		NaN	NaN
	AGESVLVHGASGGVGLAACQIAR	23	0	Unmodified	_AGESVLVHGASGGVGLAACQIAR_			0	0	0	Q08257_C1;Q08257_C2	Q08257_C1	Q08257_C1	MULTI-MATCH	MN-S9	1	S9		3	727.38	2179.12	1.22	0.00088741	-0.3194	-0.00023233	0.9006	0.00065508	727.379	80.129	0.28772	79.979	79.842	80.129	-0.14955	-0.0059402	-0.0002088	NaN	27.72	38	20	3	NaN	NaN	NaN	NaN	0		NaN	NaN
	AGEVFIHK	8	0	Unmodified	_AGEVFIHK_			0	0	0	Q15233_C2;Q15233_C1	Q15233_C2	Q15233_C2	MULTI-MATCH	MN-S8	1	S8		2	450.751	899.487	1.5443	0.0006961	-0.85024	-0.00038324	0.69407	0.00031285	450.75	31.898	0.34438	31.898	31.715	32.059	0	-0.0029291	8.4215e-05	NaN	104.45	48	30	2	NaN	NaN	NaN	NaN	0		NaN	NaN
	AGGGPTLQCPPPSSPEK	17	0	Unmodified	_AGGGPTLQCPPPSSPEK_			0	0	0	Q96N66_C9;Q96N66_C8;Q96N66_C6;Q96N66_C5;Q96N66_C4;Q96N66_C3;Q96N66_C2;Q96N66_C12;Q96N66_C11;Q96N66_C10;Q96N66_C1	Q96N66_C9	Q96N66_C9	MULTI-MATCH	MN-S10	1	S10		2	840.407	1678.8	1.2558	0.0010554	-0.60846	-0.00051135	0.64735	0.00054404	840.907	49.113	0.15669	48.891	48.804	48.961	-0.22122	-0.026053	-1.3567e-05	NaN	88.021	12	8	2	NaN	NaN	NaN	NaN	0		NaN	NaN
	AGGSAALSPSK	11	0	Unmodified	_AGGSAALSPSK_			0	0	0	Q92522_C0	Q92522_C0	Q92522_C0	MULTI-MATCH	MN-S10	1	S10		2	473.254	944.493	1.5174	0.0007181	-0.15536	-7.3524e-05	1.362	0.00064458	473.254	25.121	0.52718	24.973	24.724	25.251	-0.14789	0.01549	-0.00019215	NaN	179.81	94	36	3	NaN	NaN	NaN	NaN	0		NaN	NaN
	AGGSAALSPSKK	12	0	Unmodified	_AGGSAALSPSKK_			0	0	1	Q92522_C0	Q92522_C0	Q92522_C0	MULTI-MATCH	MN-S8	1	S8		3	358.537	1072.59	2.9798	0.0010684	-0.4954	-0.00017762	2.4844	0.00089075	358.536	20.289	0.25057	20.289	20.194	20.445	0	0.0042977	-0.00029016	NaN	83.137	26	14	2	NaN	NaN	NaN	NaN	0		NaN	NaN
	AGGSAALSPSKK	12	0	Unmodified	_AGGSAALSPSKK_			0	0	1	Q92522_C0	Q92522_C0	Q92522_C0	MULTI-MATCH	MN-S9	1	S9		3	358.537	1072.59	2.38	0.0008533	-0.05956	-2.1354e-05	2.3204	0.00083195	358.536	20.505	0.23009	20.278	20.174	20.404	-0.2265	-0.0064322	0.00017863	NaN	83.137	27	15	2	NaN	NaN	NaN	NaN	0		NaN	NaN
	AGITTTLNSR	10	0	Unmodified	_AGITTTLNSR_			0	0	0	P33992_C8;P33992_C6;P33992_C5;P33992_C4;P33992_C3;P33992_C2;P33992_C14;P33992_C13;P33992_C11;P33992_C10;P33992_C1;P33992_C9;P33992_C7	P33992_C8	P33992_C8	MULTI-MATCH	MN-S8	1	S8		2	517.285	1032.56	2.401	0.001242	-0.76613	-0.00039631	1.6349	0.00084571	517.285	43.418	0.29692	43.418	43.275	43.572	-7.1054e-15	0.012828	-0.00066768	NaN	80.755	42	23	2	NaN	NaN	NaN	NaN	0		NaN	NaN
	AGITTTLNSR	10	0	Unmodified	_AGITTTLNSR_			0	0	0	P33992_C8;P33992_C6;P33992_C5;P33992_C4;P33992_C3;P33992_C2;P33992_C14;P33992_C13;P33992_C11;P33992_C10;P33992_C1;P33992_C9;P33992_C7	P33992_C8	P33992_C8	MULTI-MATCH	MN-S10	1	S10		2	517.285	1032.56	1.8466	0.00095523	0.11007	5.6939e-05	1.9567	0.0010122	517.286	43.6	0.28719	43.372	43.256	43.544	-0.22723	-0.032449	0.00023881	NaN	80.755	37	24	2	NaN	NaN	NaN	NaN	0		NaN	NaN
	AGKDLVSSLTSGLLTIGDR	19	0	Unmodified	_AGKDLVSSLTSGLLTIGDR_			0	0	1	P53396_C9;P53396_C8;P53396_C7;P53396_C4;P53396_C2;P53396_C15;P53396_C14;P53396_C13;P53396_C11;P53396_C10;P53396_C6;P53396_C5;P53396_C3;P53396_C16;P53396_C1;P53396_C12	P53396_C9;P53396_C12	P53396_C9	MULTI-MATCH-MSMS	MN-S8	1	S8		3	635.021	1902.04	1.4906	0.00094659	-0.017576	-1.1161e-05	1.4731	0.00093543	635.356	123.85	0.80071	123.85	123.6	124.4	0	-0.056033	-0.00010347	NaN	30.684	291	67	6	NaN	NaN	NaN	NaN	0		NaN	NaN
	AGKDLVSSLTSGLLTIGDR	19	0	Unmodified	_AGKDLVSSLTSGLLTIGDR_			0	0	1	P53396_C9;P53396_C8;P53396_C7;P53396_C4;P53396_C2;P53396_C15;P53396_C14;P53396_C13;P53396_C11;P53396_C10;P53396_C6;P53396_C5;P53396_C3;P53396_C16;P53396_C1;P53396_C12	P53396_C9;P53396_C12	P53396_C9	MULTI-MATCH	MN-S9	1	S9		2	952.028	1902.04	0.69987	0.00066629	0.124	0.00011805	0.82386	0.00078434	952.53	124.02	0.43602	123.86	123.64	124.08	-0.15893	0.0006868	0.00021305	NaN	165.45	126	43	4	NaN	NaN	NaN	NaN	0		NaN	NaN
	AGKDLVSSLTSGLLTIGDR	19	0	Unmodified	_AGKDLVSSLTSGLLTIGDR_			0	0	1	P53396_C9;P53396_C8;P53396_C7;P53396_C4;P53396_C2;P53396_C15;P53396_C14;P53396_C13;P53396_C11;P53396_C10;P53396_C6;P53396_C5;P53396_C3;P53396_C16;P53396_C1;P53396_C12	P53396_C9;P53396_C12	P53396_C9	MULTI-MATCH-MSMS	MN-S9	1	S9		3	635.021	1902.04	0.87925	0.00055835	0.14865	9.4399e-05	1.0279	0.00065274	635.356	124.02	0.91762	123.86	123.53	124.45	-0.15893	-0.039775	0.00021321	NaN	30.684	307	81	6	NaN	NaN	NaN	NaN	0		NaN	NaN
	AGKFPSLLTHNENMVAK	17	0	Oxidation (M)	_AGKFPSLLTHNENM(Oxidation (M))VAK_			0	1	1	P62906_C2;P62906_C1;P62906_C3	P62906_C2;P62906_C3	P62906_C2	MULTI-MATCH	MN-S8	1	S8		3	624.993	1871.96	2.0786	0.0012991	-1.1499	-0.00071871	0.92861	0.00058037	625.326	55.639	0.32891	55.639	55.608	55.937	0	-0.026118	-0.0019696	NaN	44.005	39	25	2	NaN	NaN	NaN	NaN	0		NaN	NaN
	AGKFPSLLTHNENMVAK	17	0	Oxidation (M)	_AGKFPSLLTHNENM(Oxidation (M))VAK_			0	1	1	P62906_C2;P62906_C1;P62906_C3	P62906_C2;P62906_C3	P62906_C2	MULTI-MATCH-MSMS	MN-S8	1	S8		4	468.996	1871.96	2.3755	0.0011141	-1.8428	-0.00086426	0.53273	0.00024985	469.246	61.377	0.64764	61.377	61.069	61.716	7.1054e-15	0.0091316	-0.0010199	NaN	48.883	97	38	4	NaN	NaN	NaN	NaN	0		NaN	NaN
	AGKFPSLLTHNENMVAK	17	0	Oxidation (M)	_AGKFPSLLTHNENM(Oxidation (M))VAK_			0	1	1	P62906_C2;P62906_C1;P62906_C3	P62906_C2;P62906_C3	P62906_C2	MULTI-MATCH-MSMS	MN-S9	1	S9		4	468.996	1871.96	1.9184	0.00089972	-1.0644	-0.00049919	0.854	0.00040052	468.996	61.529	1.2405	61.286	60.877	62.118	-0.24309	-0.081942	0.0004404	NaN	48.883	149	65	4	NaN	NaN	NaN	NaN	0		NaN	NaN
	AGKFPSLLTHNENMVAK	17	0	Oxidation (M)	_AGKFPSLLTHNENM(Oxidation (M))VAK_			0	1	1	P62906_C2;P62906_C1;P62906_C3	P62906_C2;P62906_C3	P62906_C2	MULTI-MATCH	MN-S10	1	S10		3	624.993	1871.96	0.96213	0.00060133	-0.55063	-0.00034414	0.41151	0.00025719	624.993	53.211	0.33258	52.999	52.733	53.066	-0.2113	0.085572	-0.00066219	NaN	70.96	51	28	4	NaN	NaN	NaN	NaN	0		NaN	NaN
	AGKPVICATQMLESMIK	17	0	Oxidation (M)	_AGKPVICATQM(Oxidation (M))LESMIK_			0	1	1	P14618_C4;P14618_C5;P14618_C9;P14618_C1;P14618_C10;P14618_C2;P14618_C7;P14618_C3;P14618_C8	P14618_C4	P14618_C4	MULTI-MATCH-MSMS	MN-S9	1	S9		3	631.66	1891.96	1.3185	0.00083281	-0.21723	-0.00013721	1.1012	0.0006956	631.994	89.434	0.43188	89.254	89.002	89.434	-0.17968	-0.097807	-0.00027807	NaN	55.011	41	16	3	NaN	NaN	NaN	NaN	0		NaN	NaN
	AGKPVICATQMLESMIK	17	0	Oxidation (M)	_AGKPVICATQMLESM(Oxidation (M))IK_			0	1	1	P14618_C4;P14618_C5;P14618_C9;P14618_C1;P14618_C10;P14618_C2;P14618_C7;P14618_C3;P14618_C8	P14618_C4	P14618_C4	MULTI-MATCH	MN-S9	1	S9		3	631.66	1891.96	1.234	0.00077949	1.1845	0.00074822	2.4186	0.0015277	631.995	84.167	0.2869	83.986	83.767	84.054	-0.18031	-0.094118	0.0021107	NaN	50.178	21	14	2	NaN	NaN	NaN	NaN	0		NaN	NaN
	AGKPVICATQMLESMIK	17	0	Oxidation (M)	_AGKPVICATQM(Oxidation (M))LESMIK_			0	1	1	P14618_C4;P14618_C5;P14618_C9;P14618_C1;P14618_C10;P14618_C2;P14618_C7;P14618_C3;P14618_C8	P14618_C4	P14618_C4	MULTI-MATCH-MSMS	MN-S10	1	S10		3	631.66	1891.96	0.80725	0.00050991	0.88848	0.00056122	1.6957	0.0010711	631.66	89.699	0.35405	89.444	89.269	89.623	-0.25458	0.092371	0.0018172	NaN	55.011	54	20	4	NaN	NaN	NaN	NaN	0		NaN	NaN
	AGKPVICATQMLESMIK	17	0	Oxidation (M)	_AGKPVICATQMLESM(Oxidation (M))IK_			0	1	1	P14618_C4;P14618_C5;P14618_C9;P14618_C1;P14618_C10;P14618_C2;P14618_C7;P14618_C3;P14618_C8	P14618_C4	P14618_C4	MULTI-MATCH	MN-S10	1	S10		3	631.66	1891.96	1.0379	0.0006556	-0.36614	-0.00023127	0.67176	0.00042432	631.659	84.472	0.12566	84.259	84.146	84.272	-0.21251	0.17873	-0.00082782	NaN	50.178	11	7	2	NaN	NaN	NaN	NaN	0		NaN	NaN
	AGKPVICATQMLESMIK	17	0	Unmodified	_AGKPVICATQMLESMIK_			0	0	1	P14618_C4;P14618_C5;P14618_C9;P14618_C1;P14618_C10;P14618_C2;P14618_C7;P14618_C3;P14618_C8	P14618_C4	P14618_C4	MULTI-MATCH	MN-S9	1	S9		2	938.988	1875.96	1.4336	0.0013461	0.034629	3.2516e-05	1.4682	0.0013786	939.489	108.58	0.35688	108.42	108.15	108.51	-0.16011	-0.096721	0.00070629	NaN	84.468	47	17	4	NaN	NaN	NaN	NaN	0		NaN	NaN
	AGKPVICATQMLESMIK	17	0	Unmodified	_AGKPVICATQMLESMIK_			0	0	1	P14618_C4;P14618_C5;P14618_C9;P14618_C1;P14618_C10;P14618_C2;P14618_C7;P14618_C3;P14618_C8	P14618_C4	P14618_C4	MULTI-MATCH	MN-S10	1	S10		2	938.988	1875.96	1.6829	0.0015802	-0.33668	-0.00031614	1.3462	0.0012641	938.989	108.95	0.35076	108.66	108.58	108.93	-0.28404	0.14353	8.9775e-06	NaN	84.468	55	28	3	NaN	NaN	NaN	NaN	0		NaN	NaN
	AGLSQSLFER	10	0	Unmodified	_AGLSQSLFER_			0	0	0	Q92900_C13;Q92900_C15;Q92900_C16;Q92900_C17;Q92900_C18;Q92900_C19;Q92900_C23;Q92900_C5;Q92900_C6;Q92900_C12;Q92900_C7;Q92900_C22;Q92900_C21;Q92900_C20;Q92900_C14;Q92900_C9;Q92900_C11;Q92900_C10;Q92900_C4;Q92900_C8;Q92900_C2;Q92900_C1;Q92900_C3	Q92900_C13	Q92900_C13	MULTI-MATCH	MN-S8	1	S8		2	554.293	1106.57	1.7677	0.00097982	-0.39091	-0.00021668	1.3768	0.00076315	554.293	73.102	0.60645	73.102	72.927	73.533	0	0.044415	-0.00015279	NaN	120.99	95	39	3	NaN	NaN	NaN	NaN	0		NaN	NaN
	AGLVGPEFHEK	11	0	Unmodified	_AGLVGPEFHEK_			0	0	0	Q15149_C1;Q15149_C9;Q15149_C8;Q15149_C7;Q15149_C6;Q15149_C5;Q15149_C4;Q15149_C35;Q15149_C34;Q15149_C33;Q15149_C32;Q15149_C31;Q15149_C30;Q15149_C3;Q15149_C29;Q15149_C28;Q15149_C27;Q15149_C26;Q15149_C25;Q15149_C24;Q15149_C22;Q15149_C21;Q15149_C20;Q15149_C2;Q15149_C19;Q15149_C18;Q15149_C17;Q15149_C16;Q15149_C15;Q15149_C14;Q15149_C13;Q15149_C12;Q15149_C11;Q15149_C10;Q15149_C23	Q15149_C1	Q15149_C1	MULTI-MATCH-MSMS	MN-S10	1	S10		3	395.208	1182.6	1.814	0.00071693	0.60545	0.00023928	2.4195	0.00095621	395.209	46.594	0.2365	46.368	46.212	46.449	-0.22573	0.053957	0.00022265	NaN	36.982	20	13	2	NaN	NaN	NaN	NaN	0		NaN	NaN
	AGNFYVPAEPK	11	0	Unmodified	_AGNFYVPAEPK_			0	0	0	P18124_C1	P18124_C1	P18124_C1	MULTI-MATCH-MSMS	MN-S8	1	S8		2	596.803	1191.59	1.7046	0.0010173	-0.21358	-0.00012746	1.491	0.00088985	596.803	64.357	1.3353	64.357	63.768	65.104	0	-0.032182	9.7834e-05	NaN	107.08	202	59	6	NaN	NaN	NaN	NaN	0		NaN	NaN
	AGPGSLELCGLPSQK	15	0	Unmodified	_AGPGSLELCGLPSQK_			0	0	0	Q14684_C7;Q14684_C4;Q14684_C3;Q14684_C2;Q14684_C1;Q14684_C5	Q14684_C7	Q14684_C7	MULTI-MATCH-MSMS	MN-S10	1	S10		2	757.388	1512.76	0.88162	0.00066773	1.3039	0.00098758	2.1856	0.0016553	757.389	80.203	0.31288	80.065	79.916	80.229	-0.13767	0.027414	0.0015881	NaN	84.289	41	22	2	NaN	NaN	NaN	NaN	0		NaN	NaN
	AGPIWDLR	8	0	Unmodified	_AGPIWDLR_			0	0	0	O60506_C3;O60506_C4;O60506_C2;O60506_C1;O43390_C1;O43390_C2	O60506_C3;O43390_C1;O43390_C2	O43390_C1	MULTI-MATCH-MSMS	MN-S8	1	S8		2	464.256	926.497	2.1529	0.00099949	0.28915	0.00013424	2.442	0.0011337	464.256	83.371	0.62288	83.371	83.094	83.717	0	0.059879	0.00011417	NaN	80.229	121	39	4	NaN	NaN	NaN	NaN	0		NaN	NaN
	AGPIWDLR	8	0	Unmodified	_AGPIWDLR_			0	0	0	O60506_C3;O60506_C4;O60506_C2;O60506_C1;O43390_C1;O43390_C2	O60506_C3;O43390_C1;O43390_C2	O43390_C1	MULTI-MATCH-MSMS	MN-S10	1	S10		2	464.256	926.497	1.8714	0.00086882	0.0038931	1.8074e-06	1.8753	0.00087063	464.256	83.482	0.75263	83.291	82.993	83.746	-0.19027	-0.019463	-0.00015069	NaN	80.229	147	53	4	NaN	NaN	NaN	NaN	0		NaN	NaN
	AGPNASIISLK	11	0	Unmodified	_AGPNASIISLK_			0	0	0	Q9H0A0_C9;Q9H0A0_C8;Q9H0A0_C5;Q9H0A0_C4;Q9H0A0_C3;Q9H0A0_C2;Q9H0A0_C16;Q9H0A0_C15;Q9H0A0_C14;Q9H0A0_C13;Q9H0A0_C1;Q9H0A0_C7;Q9H0A0_C6;Q9H0A0_C12;Q9H0A0_C11;Q9H0A0_C10	Q9H0A0_C9	Q9H0A0_C9	MULTI-MATCH	MN-S10	1	S10		2	535.814	1069.61	1.3354	0.00071554	0.43673	0.000234	1.7722	0.00094955	535.814	68.394	0.24606	68.239	68.132	68.378	-0.1542	0.013892	-8.5371e-05	NaN	66.19	29	17	3	NaN	NaN	NaN	NaN	0		NaN	NaN
	AGQPHSSSDAAQAPAEQPHSSSDAAQAPCPR	31	0	Unmodified	_AGQPHSSSDAAQAPAEQPHSSSDAAQAPCPR_			0	0	0	P29372_C7;P29372_C6;P29372_C5;P29372_C4;P29372_C3;P29372_C1	P29372_C7	P29372_C7	MULTI-MATCH	MN-S8	1	S8		4	779.099	3112.37	2.0525	0.0015991	-0.1277	-9.9489e-05	1.9248	0.0014996	779.35	34.478	0.24608	34.478	34.391	34.637	7.1054e-15	-0.12291	-0.00017615	NaN	42.039	24	13	3	NaN	NaN	NaN	NaN	0		NaN	NaN
	AGSDGESIGNCPFSQR	16	0	Unmodified	_AGSDGESIGNCPFSQR_			0	0	0	Q9Y696_C3;Q9Y696_C2;Q9Y696_C4	Q9Y696_C3	Q9Y696_C3	MULTI-MATCH	MN-S10	1	S10		2	841.365	1680.72	0.66331	0.00055808	2.5339	0.0021319	3.1972	0.00269	841.368	58.528	0.11456	58.315	58.217	58.331	-0.21281	0.0024639	0.0020076	NaN	106.01	7	5	2	NaN	NaN	NaN	NaN	0		NaN	NaN
	AGSGNSSQPSLR	12	0	Unmodified	_AGSGNSSQPSLR_			0	0	0	Q68D10_C2;Q68D10_C1	Q68D10_C2	Q68D10_C2	MULTI-MATCH	MN-S9	1	S9		2	580.786	1159.56	1.5662	0.00090961	-0.015154	-8.801e-06	1.551	0.00090081	580.787	25.687	0.28365	25.401	25.228	25.512	-0.28611	0.0067624	0.0002202	NaN	78.759	17	10	3	NaN	NaN	NaN	NaN	0		NaN	NaN
	AGSGNSSQPSLR	12	0	Unmodified	_AGSGNSSQPSLR_			0	0	0	Q68D10_C2;Q68D10_C1	Q68D10_C2	Q68D10_C2	MULTI-MATCH	MN-S10	1	S10		2	580.786	1159.56	1.037	0.00060226	-0.065064	-3.7788e-05	0.9719	0.00056447	580.786	25.575	0.21573	25.428	25.272	25.488	-0.14789	0.032923	0.00016223	NaN	78.759	12	7	2	NaN	NaN	NaN	NaN	0		NaN	NaN
	AGSQLGPGYQHHAQPK	16	0	Unmodified	_AGSQLGPGYQHHAQPK_			0	0	0	Q02241_C9;Q02241_C8;Q02241_C7;Q02241_C6;Q02241_C5;Q02241_C4;Q02241_C3;Q02241_C2;Q02241_C18;Q02241_C17;Q02241_C16;Q02241_C15;Q02241_C14;Q02241_C13;Q02241_C12;Q02241_C11;Q02241_C10;Q02241_C1	Q02241_C9	Q02241_C9	MULTI-MATCH	MN-S8	1	S8		3	559.281	1674.82	1.6103	0.00090061	1.0817	0.00060496	2.692	0.0015056	559.282	24.257	0.22462	24.257	24.148	24.373	0	-0.0014246	0.00075689	NaN	36.638	20	9	4	NaN	NaN	NaN	NaN	0		NaN	NaN
	AGTGENAPWVVEDELVK	17	0	Unmodified	_AGTGENAPWVVEDELVK_			0	0	0	Q9UIG0_C1;Q9UIG0_C22;Q9UIG0_C9;Q9UIG0_C8;Q9UIG0_C7;Q9UIG0_C6;Q9UIG0_C5;Q9UIG0_C4;Q9UIG0_C3;Q9UIG0_C28;Q9UIG0_C27;Q9UIG0_C25;Q9UIG0_C23;Q9UIG0_C21;Q9UIG0_C20;Q9UIG0_C19;Q9UIG0_C18;Q9UIG0_C17;Q9UIG0_C16;Q9UIG0_C15;Q9UIG0_C14;Q9UIG0_C12;Q9UIG0_C11;Q9UIG0_C10;Q9UIG0_C24;Q9UIG0_C13;Q9UIG0_C2;Q9UIG0_C26	Q9UIG0_C1	Q9UIG0_C1	MULTI-MATCH	MN-S10	1	S10		2	907.452	1812.89	1.9916	0.0018073	-1.2604	-0.0011438	0.73122	0.00066354	907.449	101.66	0.30997	101.37	101.14	101.45	-0.28945	0.094188	-3.2205e-05	NaN	88.087	26	22	2	NaN	NaN	NaN	NaN	0		NaN	NaN
	AGVIFPVGR	9	0	Unmodified	_AGVIFPVGR_			0	0	0	O75367_C2;O75367_C1;Q9P0M6_C4;Q9P0M6_C3;Q9P0M6_C2;Q9P0M6_C1;O75367_C3	O75367_C2;O75367_C3	O75367_C2	MULTI-MATCH-MSMS	MN-S8	1	S8		2	458.274	914.534	2.0641	0.00094593	0.45767	0.00020974	2.5218	0.0011557	458.274	75.239	0.45184	75.239	74.978	75.43	0	0.090853	4.6995e-05	NaN	84.244	40	17	3	NaN	NaN	NaN	NaN	0		NaN	NaN
	AGVLAHLEEER	11	0	Unmodified	_AGVLAHLEEER_			0	0	0	P35580_C10;P35580_C2;P35580_C9;P35580_C8;P35580_C7;P35580_C6;P35580_C5;P35580_C3;P35580_C17;P35580_C15;P35580_C14;P35580_C13;P35580_C12;P35580_C11;P35580_C16;P35580_C1;P35580_C4;P35579_C10;P35579_C16;P35579_C9;P35579_C7;P35579_C6;P35579_C11;P35579_C12;P35579_C13;P35579_C14;P35579_C15;P35579_C8;P35579_C17;P35579_C5;P35579_C19;P35579_C2;P35579_C20;P35579_C21;P35579_C22;P35579_C4;P35579_C18;P35579_C…	P35580_C10;P35579_C10	P35580_C10	MULTI-MATCH	MN-S8	1	S8		2	612.323	1222.63	2.0588	0.0012607	1.5508	0.00094961	3.6097	0.0022103	612.322	52.41	0.45846	52.41	52.128	52.587	0	0.04518	-0.00048647	NaN	107.15	44	18	3	NaN	NaN	NaN	NaN	0		NaN	NaN
	AGVLAHLEEER	11	0	Unmodified	_AGVLAHLEEER_			0	0	0	P35580_C10;P35580_C2;P35580_C9;P35580_C8;P35580_C7;P35580_C6;P35580_C5;P35580_C3;P35580_C17;P35580_C15;P35580_C14;P35580_C13;P35580_C12;P35580_C11;P35580_C16;P35580_C1;P35580_C4;P35579_C10;P35579_C16;P35579_C9;P35579_C7;P35579_C6;P35579_C11;P35579_C12;P35579_C13;P35579_C14;P35579_C15;P35579_C8;P35579_C17;P35579_C5;P35579_C19;P35579_C2;P35579_C20;P35579_C21;P35579_C22;P35579_C4;P35579_C18;P35579_C…	P35580_C10;P35579_C10	P35580_C10	MULTI-MATCH	MN-S9	1	S9		3	408.551	1222.63	1.8506	0.00075604	1.0242	0.00041843	2.8747	0.0011745	408.551	52.597	0.39904	52.376	52.168	52.567	-0.22099	-0.012701	-0.00050411	NaN	55.452	32	17	2	NaN	NaN	NaN	NaN	0		NaN	NaN
	AGVLAHLEEER	11	0	Unmodified	_AGVLAHLEEER_			0	0	0	P35580_C10;P35580_C2;P35580_C9;P35580_C8;P35580_C7;P35580_C6;P35580_C5;P35580_C3;P35580_C17;P35580_C15;P35580_C14;P35580_C13;P35580_C12;P35580_C11;P35580_C16;P35580_C1;P35580_C4;P35579_C10;P35579_C16;P35579_C9;P35579_C7;P35579_C6;P35579_C11;P35579_C12;P35579_C13;P35579_C14;P35579_C15;P35579_C8;P35579_C17;P35579_C5;P35579_C19;P35579_C2;P35579_C20;P35579_C21;P35579_C22;P35579_C4;P35579_C18;P35579_C…	P35580_C10;P35579_C10	P35580_C10	MULTI-MATCH	MN-S10	1	S10		2	612.323	1222.63	1.0367	0.00063482	2.6642	0.0016313	3.7009	0.0022662	612.323	52.567	0.41489	52.356	52.158	52.573	-0.2113	-0.0097098	0.00087701	NaN	107.15	51	23	3	NaN	NaN	NaN	NaN	0		NaN	NaN
	AGVNTVTTLVENK	13	0	Unmodified	_AGVNTVTTLVENK_			0	0	0	P62424_C1;P62424_C2;P62424_C3	P62424_C1	P62424_C1	MULTI-MATCH	MN-S10	1	S10		2	673.37	1344.72	0.98506	0.00066331	-0.59611	-0.0004014	0.38895	0.00026191	673.369	64.124	0.31898	63.934	63.747	64.066	-0.18966	0.0024507	0.00030858	NaN	99.283	22	13	2	NaN	NaN	NaN	NaN	0		NaN	NaN
	AGVNTVTTLVENK	13	0	Unmodified	_AGVNTVTTLVENK_			0	0	0	P62424_C1;P62424_C2;P62424_C3	P62424_C1	P62424_C1	MULTI-MATCH	MN-S10	1	S10		2	673.37	1344.72	1.3627	0.00091757	0.41119	0.00027688	1.7738	0.0011945	673.37	79.291	0.1688	79.175	79.026	79.195	-0.11543	-0.045746	-0.00044208	NaN	116.52	31	13	3	NaN	NaN	NaN	NaN	0		NaN	NaN
	AGVPLPPNLKPAPPPTIEEK	20	0	Unmodified	_AGVPLPPNLKPAPPPTIEEK_			0	0	1	P18583_C7;P18583_C6;P18583_C5;P18583_C4;P18583_C2;P18583_C1;P18583_C3	P18583_C7	P18583_C7	MULTI-MATCH-MSMS	MN-S8	1	S8		3	689.061	2064.16	1.9983	0.0013769	-0.27766	-0.00019133	1.7206	0.0011856	689.061	86.153	0.9128	86.153	85.754	86.667	0	-0.14557	-0.00065138	NaN	32.981	56	46	2	NaN	NaN	NaN	NaN	0		NaN	NaN
	AGVPLPPNLKPAPPPTIEEK	20	0	Unmodified	_AGVPLPPNLKPAPPPTIEEK_			0	0	1	P18583_C7;P18583_C6;P18583_C5;P18583_C4;P18583_C2;P18583_C1;P18583_C3	P18583_C7	P18583_C7	MULTI-MATCH	MN-S10	1	S10		3	689.061	2064.16	1.1991	0.00082629	-0.36802	-0.00025359	0.83113	0.0005727	689.061	86.672	0.1366	86.442	86.39	86.526	-0.22994	0.14319	-0.00083816	NaN	32.981	9	6	2	NaN	NaN	NaN	NaN	0		NaN	NaN
	AGVVANDAGDR	11	0	Unmodified	_AGVVANDAGDR_			0	0	0	Q0VDF9_C9;Q0VDF9_C8;Q0VDF9_C7;Q0VDF9_C6;Q0VDF9_C5;Q0VDF9_C4;Q0VDF9_C3;Q0VDF9_C2;Q0VDF9_C10;Q0VDF9_C1;Q0VDF9_C12;Q0VDF9_C11	Q0VDF9_C9	Q0VDF9_C9	MULTI-MATCH-MSMS	MN-S9	1	S9		2	522.757	1043.5	1.8962	0.00099123	2.2213	0.0011612	4.1174	0.0021524	522.759	26.198	0.15077	25.906	25.777	25.928	-0.29108	0.015054	0.001526	NaN	64.04	11	5	3	NaN	NaN	NaN	NaN	0		NaN	NaN
	AGYAGEDCPK	10	0	Unmodified	_AGYAGEDCPK_			0	0	0	O96019_C2;O96019_C9;O96019_C3;O96019_C4;O96019_C5;O96019_C6;O96019_C7;O96019_C8;O94805_C5;O94805_C8;O94805_C7;O94805_C6;O94805_C2;O94805_C4;O94805_C3	O96019_C2	O96019_C2	MULTI-MATCH	MN-S9	1	S9		2	534.227	1066.44	1.9788	0.0010571	-0.25848	-0.00013809	1.7203	0.00091902	534.226	26.174	0.21489	25.883	25.777	25.992	-0.29108	0.02204	-0.00033007	NaN	64.04	12	8	2	NaN	NaN	NaN	NaN	0		NaN	NaN
	AGYAGEDCPK	10	0	Unmodified	_AGYAGEDCPK_			0	0	0	O96019_C2;O96019_C9;O96019_C3;O96019_C4;O96019_C5;O96019_C6;O96019_C7;O96019_C8;O94805_C5;O94805_C8;O94805_C7;O94805_C6;O94805_C2;O94805_C4;O94805_C3	O96019_C2	O96019_C2	MULTI-MATCH	MN-S10	1	S10		2	534.227	1066.44	1.4501	0.0007747	0.32227	0.00017217	1.7724	0.00094687	534.227	26.036	0.15991	25.888	25.811	25.971	-0.14789	0.027805	0.00029044	NaN	64.04	22	10	3	NaN	NaN	NaN	NaN	0		NaN	NaN
	AHAAQVTCVAASPHK	15	0	Unmodified	_AHAAQVTCVAASPHK_			0	0	0	Q9BQA1_C9;Q9BQA1_C8;Q9BQA1_C6;Q9BQA1_C5;Q9BQA1_C4;Q9BQA1_C3;Q9BQA1_C13;Q9BQA1_C12;Q9BQA1_C11;Q9BQA1_C10;Q9BQA1_C1;Q9BQA1_C2	Q9BQA1_C9	Q9BQA1_C9	MULTI-MATCH	MN-S9	1	S9		2	774.391	1546.77	1.0181	0.00078844	-0.10698	-8.2848e-05	0.91116	0.0007056	774.391	25.503	0.38078	25.224	25.101	25.482	-0.27944	0.014229	-0.00027349	NaN	181.98	24	14	3	NaN	NaN	NaN	NaN	0		NaN	NaN
	AHAAQVTCVAASPHK	15	0	Unmodified	_AHAAQVTCVAASPHK_			0	0	0	Q9BQA1_C9;Q9BQA1_C8;Q9BQA1_C6;Q9BQA1_C5;Q9BQA1_C4;Q9BQA1_C3;Q9BQA1_C13;Q9BQA1_C12;Q9BQA1_C11;Q9BQA1_C10;Q9BQA1_C1;Q9BQA1_C2	Q9BQA1_C9	Q9BQA1_C9	MULTI-MATCH	MN-S10	1	S10		2	774.391	1546.77	0.64489	0.0004994	0.39352	0.00030474	1.0384	0.00080413	774.391	25.352	0.22216	25.204	25.142	25.364	-0.14789	-0.0058444	0.00050168	NaN	181.98	20	9	3	NaN	NaN	NaN	NaN	0		NaN	NaN
	AHEVGAQGGPPVAQVEQDLPISR	23	0	Unmodified	_AHEVGAQGGPPVAQVEQDLPISR_			0	0	0	Q14676_C1;Q14676_C2;Q14676_C9;Q14676_C8;Q14676_C7;Q14676_C6;Q14676_C5;Q14676_C4;Q14676_C3;Q14676_C18;Q14676_C17;Q14676_C16;Q14676_C15;Q14676_C14;Q14676_C13;Q14676_C12;Q14676_C11;Q14676_C10;Q14676_C19;Q14676_C20	Q14676_C1	Q14676_C1	MULTI-MATCH	MN-S9	1	S9		3	785.74	2354.2	1.3001	0.0010215	0.45554	0.00035793	1.7556	0.0013795	785.741	85.381	0.5301	85.197	84.978	85.508	-0.18365	0.010313	-0.00020949	NaN	119.83	69	23	4	NaN	NaN	NaN	NaN	0		NaN	NaN
	AHGNSGMVR	9	0	Unmodified	_AHGNSGMVR_			0	0	0	P18077_C1	P18077_C1	P18077_C1	MULTI-MATCH	MN-S8	1	S8		2	464.725	927.434	2.4865	0.0011556	-0.29136	-0.0001354	2.1952	0.0010202	464.725	18.432	0.25699	18.432	18.353	18.61	0	0.09776	0.0001738	NaN	64.734	66	21	5	NaN	NaN	NaN	NaN	0		NaN	NaN
	AHGNSGMVR	9	0	Unmodified	_AHGNSGMVR_			0	0	0	P18077_C1	P18077_C1	P18077_C1	MULTI-MATCH	MN-S10	1	S10		2	464.725	927.434	2.128	0.00098894	-0.59686	-0.00027738	1.5311	0.00071156	464.724	18.408	0.21452	18.318	18.244	18.458	-0.090181	-0.016272	-0.00011014	NaN	64.734	63	20	5	NaN	NaN	NaN	NaN	0		NaN	NaN
	AHIAQLCEK	9	0	Unmodified	_AHIAQLCEK_			0	0	0	Q00610_C1;Q00610_C5;Q00610_C11;Q00610_C12;Q00610_C13;Q00610_C14;Q00610_C19;Q00610_C25;Q00610_C26;Q00610_C27;Q00610_C28;Q00610_C29;Q00610_C3;Q00610_C30;Q00610_C31;Q00610_C4;Q00610_C6;Q00610_C9;Q00610_C16;Q00610_C2;Q00610_C18;Q00610_C7;Q00610_C24;Q00610_C22;Q00610_C21;Q00610_C20;Q00610_C8;Q00610_C17;Q00610_C15;Q00610_C23;P53675_C31;P53675_C35;P53675_C18;P53675_C32;P53675_C19;P53675_C33;P53675_C13;P…	Q00610_C1	Q00610_C1	MULTI-MATCH	MN-S10	1	S10		2	535.277	1068.54	1.1536	0.00061749	0.90979	0.00048699	2.0634	0.0011045	535.277	27.765	0.23404	27.602	27.504	27.738	-0.16292	0.029184	0.00068379	NaN	176.44	28	10	4	NaN	NaN	NaN	NaN	0		NaN	NaN
	AHILACAPSNSGADLLCQR	19	0	Unmodified	_AHILACAPSNSGADLLCQR_			0	0	0	Q9HCE1_C6;Q9HCE1_C5;Q9HCE1_C4;Q9HCE1_C3;Q9HCE1_C2;Q9HCE1_C16;Q9HCE1_C15;Q9HCE1_C14;Q9HCE1_C13;Q9HCE1_C12;Q9HCE1_C11;Q9HCE1_C1;Q9HCE1_C9;Q9HCE1_C10	Q9HCE1_C6	Q9HCE1_C6	MULTI-MATCH	MN-S8	1	S8		2	1027.5	2052.98	1.2037	0.0012368	-0.1628	-0.00016728	1.0409	0.0010695	1027.5	72.296	0.25506	72.296	72.165	72.42	0	0.043463	0.00082822	NaN	104.32	24	15	2	NaN	NaN	NaN	NaN	0		NaN	NaN
	AHILACAPSNSGADLLCQR	19	0	Unmodified	_AHILACAPSNSGADLLCQR_			0	0	0	Q9HCE1_C6;Q9HCE1_C5;Q9HCE1_C4;Q9HCE1_C3;Q9HCE1_C2;Q9HCE1_C16;Q9HCE1_C15;Q9HCE1_C14;Q9HCE1_C13;Q9HCE1_C12;Q9HCE1_C11;Q9HCE1_C1;Q9HCE1_C9;Q9HCE1_C10	Q9HCE1_C6	Q9HCE1_C6	MULTI-MATCH	MN-S10	1	S10		2	1027.5	2052.98	0.98654	0.0010137	-1.0632	-0.0010924	-0.07663	-7.8737e-05	1027.5	72.407	0.18591	72.298	72.222	72.408	-0.10942	0.04522	-0.001022	NaN	104.32	14	10	2	NaN	NaN	NaN	NaN	0		NaN	NaN
	AHLGSCTLGNFVAGK	15	0	Unmodified	_AHLGSCTLGNFVAGK_			0	0	0	Q96ME7_C1;Q96ME7_C19;Q96ME7_C9;Q96ME7_C8;Q96ME7_C7;Q96ME7_C6;Q96ME7_C5;Q96ME7_C4;Q96ME7_C3;Q96ME7_C2;Q96ME7_C18;Q96ME7_C17;Q96ME7_C15;Q96ME7_C14;Q96ME7_C12;Q96ME7_C11;Q96ME7_C10;Q96ME7_C13	Q96ME7_C1	Q96ME7_C1	MULTI-MATCH	MN-S9	1	S9		3	511.261	1530.76	2.3227	0.0011875	0.66594	0.00034047	2.9886	0.001528	511.261	64.44	0.28714	64.186	64.037	64.324	-0.25374	0.011597	0.00040362	NaN	57.434	26	12	3	NaN	NaN	NaN	NaN	0		NaN	NaN
	AHLGSCTLGNFVAGK	15	0	Unmodified	_AHLGSCTLGNFVAGK_			0	0	0	Q96ME7_C1;Q96ME7_C19;Q96ME7_C9;Q96ME7_C8;Q96ME7_C7;Q96ME7_C6;Q96ME7_C5;Q96ME7_C4;Q96ME7_C3;Q96ME7_C2;Q96ME7_C18;Q96ME7_C17;Q96ME7_C15;Q96ME7_C14;Q96ME7_C12;Q96ME7_C11;Q96ME7_C10;Q96ME7_C13	Q96ME7_C1	Q96ME7_C1	MULTI-MATCH	MN-S10	1	S10		3	511.261	1530.76	1.5261	0.00078022	0.027413	1.4015e-05	1.5535	0.00079423	511.261	64.382	0.19379	64.193	64.086	64.28	-0.18966	0.018109	-0.00057575	NaN	57.434	11	9	2	NaN	NaN	NaN	NaN	0		NaN	NaN
	AHMMNAIK	8	0	2 Oxidation (M)	_AHM(Oxidation (M))M(Oxidation (M))NAIK_			0	2	0	Q99848_C1	Q99848_C1	Q99848_C1	MULTI-MATCH-MSMS	MN-S9	1	S9		2	474.226	946.436	3.052	0.0014474	0.27579	0.00013079	3.3278	0.0015781	474.226	17.953	0.16759	17.764	17.673	17.84	-0.18924	-0.036967	0.00019774	NaN	51.572	16	9	3	NaN	NaN	NaN	NaN	0		NaN	NaN
	AHMMNAIK	8	0	2 Oxidation (M)	_AHM(Oxidation (M))M(Oxidation (M))NAIK_			0	2	0	Q99848_C1	Q99848_C1	Q99848_C1	MULTI-MATCH	MN-S10	1	S10		2	474.226	946.436	2.1804	0.001034	-0.51446	-0.00024397	1.666	0.00079004	474.226	17.92	0.26512	17.829	17.756	18.021	-0.090181	0.02862	-0.00055177	NaN	51.572	16	12	3	NaN	NaN	NaN	NaN	0		NaN	NaN
	AHMMNAIK	8	0	Unmodified	_AHMMNAIK_			0	0	0	Q99848_C1	Q99848_C1	Q99848_C1	MULTI-MATCH-MSMS	MN-S10	1	S10		2	458.231	914.447	0.81817	0.00037491	3.0472	0.0013963	3.8653	0.0017712	458.232	26.943	0.28868	26.78	26.535	26.823	-0.16292	0.049882	0.00071025	NaN	111.73	21	15	2	NaN	NaN	NaN	NaN	0		NaN	NaN
	AHQVVEDGYEFFAK	14	0	Unmodified	_AHQVVEDGYEFFAK_			0	0	0	P36873_C3;P36873_C2;P36873_C13;P36873_C12;P36873_C10;P36873_C1;P36873_C4;P36873_C9;P36873_C8;P36873_C7;P36873_C6;P36873_C5;P36873_C11;P62136_C3;P62136_C2;P62136_C13;P62136_C12;P62136_C10;P62136_C1;P62136_C4;P62136_C9;P62136_C8;P62136_C7;P62136_C6;P62136_C5;P62136_C11;P62140_C4;P62140_C3;P62140_C2;P62140_C14;P62140_C13;P62140_C11;P62140_C1;P62140_C5;P62140_C8;P62140_C7;P62140_C6;P62140_C12;P62140_…	P36873_C3;P62136_C3;P62140_C4	P36873_C3	MULTI-MATCH	MN-S9	1	S9		2	820.391	1638.77	1.1558	0.00094821	0.89529	0.00073449	2.0511	0.0016827	820.392	77.592	0.55469	77.452	77.111	77.665	-0.13999	-0.032639	-0.00019491	NaN	57.785	44	30	2	NaN	NaN	NaN	NaN	0		NaN	NaN
	AHSIQIMK	8	0	Oxidation (M)	_AHSIQIM(Oxidation (M))K_			0	1	0	Q02543_C1;Q02543_C5;Q02543_C2;Q02543_C4;Q02543_C3	Q02543_C1	Q02543_C1	MULTI-MATCH	MN-S8	1	S8		2	472.255	942.496	2.9032	0.001371	-0.28587	-0.000135	2.6173	0.001236	472.255	24.611	0.77852	24.611	24.358	25.137	-3.5527e-15	-0.024114	2.8829e-05	NaN	149.4	120	41	5	NaN	NaN	NaN	NaN	0		NaN	NaN
	AHSIQIMK	8	0	Oxidation (M)	_AHSIQIM(Oxidation (M))K_			0	1	0	Q02543_C1;Q02543_C5;Q02543_C2;Q02543_C4;Q02543_C3	Q02543_C1	Q02543_C1	MULTI-MATCH	MN-S9	1	S9		2	472.255	942.496	1.9428	0.00091751	-0.41557	-0.00019626	1.5273	0.00072126	472.255	25.737	0.37976	25.446	25.19	25.57	-0.29108	0.15589	2.3573e-05	NaN	96.111	30	15	3	NaN	NaN	NaN	NaN	0		NaN	NaN
	AHSIQIMK	8	0	Oxidation (M)	_AHSIQIM(Oxidation (M))K_			0	1	0	Q02543_C1;Q02543_C5;Q02543_C2;Q02543_C4;Q02543_C3	Q02543_C1	Q02543_C1	MULTI-MATCH	MN-S10	1	S10		2	472.255	942.496	1.6789	0.00079287	0.15216	7.1857e-05	1.8311	0.00086472	472.255	30.6	0.38206	30.41	30.233	30.615	-0.18997	-0.027579	2.9765e-05	NaN	118.89	58	30	2	NaN	NaN	NaN	NaN	0		NaN	NaN
	AHSPMIAVGSDDSSPNAMAK	20	0	Unmodified	_AHSPMIAVGSDDSSPNAMAK_			0	0	0	Q96EE3_C9;Q96EE3_C4;Q96EE3_C2;Q96EE3_C1;Q96EE3_C8;Q96EE3_C7;Q96EE3_C6;Q96EE3_C5;Q96EE3_C3	Q96EE3_C9	Q96EE3_C9	MULTI-MATCH	MN-S10	1	S10		3	662.64	1984.9	0.82388	0.00054593	0.53589	0.00035511	1.3598	0.00090104	662.974	57.765	0.24554	57.551	57.381	57.626	-0.21461	0.019952	0.00071928	NaN	95.205	35	16	3	NaN	NaN	NaN	NaN	0		NaN	NaN
	AIACLLFGGSR	11	0	Unmodified	_AIACLLFGGSR_			0	0	0	P33992_C8;P33992_C6;P33992_C5;P33992_C4;P33992_C3;P33992_C2;P33992_C14;P33992_C13;P33992_C11;P33992_C10;P33992_C1;P33992_C7;P33992_C12	P33992_C8	P33992_C8	MULTI-MATCH-MSMS	MN-S9	1	S9		2	582.813	1163.61	1.4291	0.0008329	-0.84132	-0.00049033	0.58778	0.00034257	582.813	95.534	0.36284	95.382	95.19	95.553	-0.15109	-0.058808	7.9537e-05	NaN	54.416	40	18	3	NaN	NaN	NaN	NaN	0		NaN	NaN
	AIAELGIYPAVDPLDSTSR	19	0	Unmodified	_AIAELGIYPAVDPLDSTSR_			0	0	0	P06576_C0	P06576_C0	P06576_C0	MULTI-MATCH-MSMS	MN-S10	1	S10		2	994.52	1987.03	0.48348	0.00048083	-0.21006	-0.00020891	0.27342	0.00027193	995.022	122.55	0.20547	122.33	122.19	122.4	-0.22784	0.018264	0.00027819	NaN	98.803	43	20	3	NaN	NaN	NaN	NaN	0		NaN	NaN
	AIEEGIPAFTCEEYVK	16	0	Unmodified	_AIEEGIPAFTCEEYVK_			0	0	0	Q9Y2L1_C1;Q9Y2L1_C17;Q9Y2L1_C9;Q9Y2L1_C8;Q9Y2L1_C7;Q9Y2L1_C4;Q9Y2L1_C3;Q9Y2L1_C19;Q9Y2L1_C2;Q9Y2L1_C16;Q9Y2L1_C15;Q9Y2L1_C14;Q9Y2L1_C13;Q9Y2L1_C11;Q9Y2L1_C10;Q9Y2L1_C12;Q9Y2L1_C18;Q9Y2L1_C6	Q9Y2L1_C1	Q9Y2L1_C1	MULTI-MATCH-MSMS	MN-S9	1	S9		2	928.443	1854.87	1.7302	0.0016064	-1.958	-0.0018179	-0.22774	-0.00021144	928.44	99.524	0.4157	99.381	99.157	99.573	-0.14252	-0.029045	-0.00060638	NaN	50.95	58	19	4	NaN	NaN	NaN	NaN	0		NaN	NaN
	AIEINPDSAQPYK	13	0	Unmodified	_AIEINPDSAQPYK_			0	0	0	Q8IZP2_C3;Q8IZP2_C2;Q8IZP2_C1;Q8NFI4_C4;Q8NFI4_C3;Q8NFI4_C2;Q8NFI4_C1;P50502_C3;P50502_C2;P50502_C1	Q8IZP2_C3	Q8IZP2_C3	MULTI-MATCH-MSMS	MN-S8	1	S8		2	723.367	1444.72	1.6401	0.0011864	-1.2946	-0.00093649	0.34547	0.0002499	723.368	67.061	0.32832	67.061	66.923	67.251	0	-0.03173	0.00080868	NaN	119.22	39	14	4	NaN	NaN	NaN	NaN	0		NaN	NaN
	AIELFSVGQGPAK	13	0	Unmodified	_AIELFSVGQGPAK_			0	0	0	P30419_C6;P30419_C5;P30419_C4;P30419_C3;P30419_C2;P30419_C1	P30419_C6	P30419_C6	MULTI-MATCH	MN-S8	1	S8		2	658.864	1315.71	1.9806	0.001305	0.38566	0.0002541	2.3663	0.0015591	659.366	89.214	0.35572	89.214	89.011	89.366	0	0.031	2.2016e-05	NaN	99.653	20	12	2	NaN	NaN	NaN	NaN	0		NaN	NaN
	AIFAGYKR	8	0	Unmodified	_AIFAGYKR_			0	0	1	P18077_C1	P18077_C1	P18077_C1	MULTI-MATCH	MN-S8	1	S8		2	463.266	924.518	1.618	0.00074955	0.27178	0.00012591	1.8897	0.00087546	463.266	36.201	0.31131	36.201	36.015	36.326	0	0.017798	0.00014644	NaN	119.22	21	14	2	NaN	NaN	NaN	NaN	0		NaN	NaN
	AIFAGYKR	8	0	Unmodified	_AIFAGYKR_			0	0	1	P18077_C1	P18077_C1	P18077_C1	MULTI-MATCH	MN-S10	1	S10		2	463.266	924.518	1.4552	0.00067412	0.10327	4.7841e-05	1.5584	0.00072196	463.266	36.386	0.38419	36.165	35.942	36.326	-0.22062	-0.017738	-9.6905e-06	NaN	119.22	34	17	4	NaN	NaN	NaN	NaN	0		NaN	NaN
	AIGDGEDEMLFTR	13	0	Unmodified	_AIGDGEDEMLFTR_			0	0	0	O14654_C1;O14654_C9;O14654_C8;O14654_C7;O14654_C5;O14654_C4;O14654_C3;O14654_C2;O14654_C18;O14654_C17;O14654_C16;O14654_C15;O14654_C14;O14654_C13;O14654_C12;O14654_C11;O14654_C10;O14654_C6	O14654_C1	O14654_C1	MULTI-MATCH	MN-S9	1	S9		2	727.335	1452.66	2.2911	0.0016664	4.3077	0.0031331	6.5988	0.0047995	727.34	91.717	0.50594	91.552	91.358	91.864	-0.16588	0.016729	0.0025219	NaN	101.95	39	21	3	NaN	NaN	NaN	NaN	0		NaN	NaN
	AIGNTELENK	10	0	Unmodified	_AIGNTELENK_			0	0	0	P42285_C10;P42285_C3;P42285_C9;P42285_C8;P42285_C7;P42285_C6;P42285_C5;P42285_C4;P42285_C18;P42285_C17;P42285_C16;P42285_C15;P42285_C14;P42285_C13;P42285_C12;P42285_C11;P42285_C2;P42285_C1	P42285_C10	P42285_C10	MULTI-MATCH-MSMS	MN-S8	1	S8		2	544.783	1087.55	2.3647	0.0012883	2.7023	0.0014722	5.067	0.0027604	545.286	34.813	0.27855	34.813	34.653	34.932	0	0.0041446	-0.00086552	NaN	76.679	15	11	2	NaN	NaN	NaN	NaN	0		NaN	NaN
	AIGNTELENK	10	0	Unmodified	_AIGNTELENK_			0	0	0	P42285_C10;P42285_C3;P42285_C9;P42285_C8;P42285_C7;P42285_C6;P42285_C5;P42285_C4;P42285_C18;P42285_C17;P42285_C16;P42285_C15;P42285_C14;P42285_C13;P42285_C12;P42285_C11;P42285_C2;P42285_C1	P42285_C10	P42285_C10	MULTI-MATCH	MN-S10	1	S10		2	544.783	1087.55	1.8093	0.00098569	3.556	0.0019372	5.3653	0.0029229	545.286	35.034	0.10353	34.817	34.732	34.835	-0.21702	0.0087535	6.4616e-05	NaN	76.679	12	5	3	NaN	NaN	NaN	NaN	0		NaN	NaN
	AIIAVLSTEEQSAGLQQPSGIGQRPR	26	0	Unmodified	_AIIAVLSTEEQSAGLQQPSGIGQRPR_			0	0	1	Q9H6S0_C10;Q9H6S0_C20;Q9H6S0_C9;Q9H6S0_C8;Q9H6S0_C7;Q9H6S0_C6;Q9H6S0_C5;Q9H6S0_C4;Q9H6S0_C25;Q9H6S0_C23;Q9H6S0_C22;Q9H6S0_C21;Q9H6S0_C2;Q9H6S0_C19;Q9H6S0_C18;Q9H6S0_C17;Q9H6S0_C16;Q9H6S0_C15;Q9H6S0_C14;Q9H6S0_C13;Q9H6S0_C12;Q9H6S0_C11;Q9H6S0_C3;Q9H6S0_C1;Q9H6S0_C24	Q9H6S0_C10	Q9H6S0_C10	MULTI-MATCH	MN-S8	1	S8		3	902.823	2705.45	1.9534	0.0017636	0.16528	0.00014922	2.1187	0.0019128	903.157	92.789	0.18616	92.789	92.735	92.921	1.4211e-14	0.017026	-0.00017419	NaN	52.909	11	6	2	NaN	NaN	NaN	NaN	0		NaN	NaN
	AIIESDQEQGR	11	0	Unmodified	_AIIESDQEQGR_			0	0	0	Q12765_C9;Q12765_C8;Q12765_C7;Q12765_C6;Q12765_C5;Q12765_C4;Q12765_C3;Q12765_C2;Q12765_C11;Q12765_C10;Q12765_C1	Q12765_C9	Q12765_C9	MULTI-MATCH	MN-S9	1	S9		2	623.307	1244.6	1.7823	0.0011109	0.73057	0.00045537	2.5129	0.0015663	623.307	34.862	0.24697	34.564	34.38	34.627	-0.2973	-0.10696	0.00046877	NaN	128.38	14	10	2	NaN	NaN	NaN	NaN	0		NaN	NaN
	AIIESDQEQGR	11	0	Unmodified	_AIIESDQEQGR_			0	0	0	Q12765_C9;Q12765_C8;Q12765_C7;Q12765_C6;Q12765_C5;Q12765_C4;Q12765_C3;Q12765_C2;Q12765_C11;Q12765_C10;Q12765_C1	Q12765_C9	Q12765_C9	MULTI-MATCH-MSMS	MN-S10	1	S10		2	623.307	1244.6	1.7913	0.0011166	1.6649	0.0010377	3.4562	0.0021543	623.307	34.819	0.15898	34.602	34.508	34.667	-0.21702	-0.069114	0.0016335	NaN	128.38	9	6	2	NaN	NaN	NaN	NaN	0		NaN	NaN
	AIIFMDTGK	9	0	Oxidation (M)	_AIIFM(Oxidation (M))DTGK_			0	1	0		REV__Q7Z2Z2_C9	REV__Q7Z2Z2_C9	MULTI-MATCH-MSMS	MN-S8	1	S8		2	506.263	1010.51	2.3325	0.0011808	1.3091	0.00066273	3.6416	0.0018436	506.264	32.546	0.27085	32.546	32.348	32.619	0	0.023379	0.0007972	NaN	68.915	23	10	3	NaN	NaN	NaN	NaN	0		NaN	NaN
	AIIFMDTGK	9	0	Oxidation (M)	_AIIFM(Oxidation (M))DTGK_			0	1	0		REV__Q7Z2Z2_C9	REV__Q7Z2Z2_C9	MULTI-MATCH-MSMS	MN-S9	1	S9		2	506.263	1010.51	1.7588	0.00089042	0.15405	7.7988e-05	1.9129	0.0009684	506.263	32.799	0.30026	32.492	32.314	32.614	-0.30732	-0.031102	-0.00037229	NaN	68.915	19	12	2	NaN	NaN	NaN	NaN	0		NaN	NaN
	AIIFMDTGK	9	0	Oxidation (M)	_AIIFM(Oxidation (M))DTGK_			0	1	0		REV__Q7Z2Z2_C9	REV__Q7Z2Z2_C9	MULTI-MATCH-MSMS	MN-S10	1	S10		2	506.263	1010.51	1.7409	0.00088133	0.034784	1.761e-05	1.7756	0.00089894	506.263	32.741	0.20161	32.531	32.399	32.601	-0.2104	0.0077238	-0.00049304	NaN	68.915	16	10	2	NaN	NaN	NaN	NaN	0		NaN	NaN
	AIIIFVPVPQLK	12	0	Unmodified	_AIIIFVPVPQLK_			0	0	0	P62081_C0	P62081_C0	P62081_C0	MULTI-MATCH-MSMS	MN-S8	1	S8		2	669.431	1336.85	1.7103	0.0011449	-0.028254	-1.8914e-05	1.682	0.001126	669.431	130.82	0.7131	130.82	130.46	131.18	0	0.0016995	7.6088e-05	NaN	75.38	159	61	3	NaN	NaN	NaN	NaN	0		NaN	NaN
	AIKVEQATKPSFESGR	16	0	Unmodified	_AIKVEQATKPSFESGR_			0	0	2	P38159_C0	P38159_C0	P38159_C0	MULTI-MATCH	MN-S9	1	S9		3	583.316	1746.93	1.8179	0.0010604	0.29548	0.00017236	2.1134	0.0012328	583.317	40.185	0.2829	39.921	39.738	40.021	-0.26357	0.0051982	0.00012542	NaN	92.575	28	11	4	NaN	NaN	NaN	NaN	0		NaN	NaN
	AIKVEQATKPSFESGR	16	0	Unmodified	_AIKVEQATKPSFESGR_			0	0	2	P38159_C0	P38159_C0	P38159_C0	MULTI-MATCH-MSMS	MN-S9	1	S9		4	437.739	1746.93	2.0668	0.0009047	-2.6635	-0.0011659	-0.59675	-0.00026122	437.736	40.168	0.41193	39.905	39.609	40.021	-0.26357	0.0035918	-0.0012921	NaN	32.329	39	17	4	NaN	NaN	NaN	NaN	0		NaN	NaN
	AILVDLEPGTMDSVR	15	0	Oxidation (M)	_AILVDLEPGTM(Oxidation (M))DSVR_			0	1	0	P07437_C2;P07437_C3;P07437_C4;P07437_C5;P07437_C1;P07437_C7;P07437_C8;P07437_C6;Q13885_C4;Q13885_C1;Q13885_C6;Q13885_C7;Q13885_C5;Q13885_C3;Q13885_C2;Q9BVA1_C5;Q9BVA1_C4;Q9BVA1_C1;Q9BVA1_C7;Q9BVA1_C8;Q9BVA1_C6;Q9BVA1_C3;Q9BVA1_C2	P07437_C2;Q13885_C4;Q9BVA1_C5	Q9BVA1_C5	MULTI-MATCH	MN-S8	1	S8		2	816.419	1630.82	1.5282	0.0012477	-0.56903	-0.00046456	0.95921	0.00078311	816.921	97.317	0.413	97.317	97.018	97.431	0	0.26524	-0.00059048	NaN	70.977	43	20	3	NaN	NaN	NaN	NaN	0		NaN	NaN
	AILVDLEPGTMDSVR	15	0	Oxidation (M)	_AILVDLEPGTM(Oxidation (M))DSVR_			0	1	0	P07437_C2;P07437_C3;P07437_C4;P07437_C5;P07437_C1;P07437_C7;P07437_C8;P07437_C6;Q13885_C4;Q13885_C1;Q13885_C6;Q13885_C7;Q13885_C5;Q13885_C3;Q13885_C2;Q9BVA1_C5;Q9BVA1_C4;Q9BVA1_C1;Q9BVA1_C7;Q9BVA1_C8;Q9BVA1_C6;Q9BVA1_C3;Q9BVA1_C2	P07437_C2;Q13885_C4;Q9BVA1_C5	Q9BVA1_C5	MULTI-MATCH-MSMS	MN-S10	1	S10		2	816.419	1630.82	1.274	0.0010401	-0.18682	-0.00015252	1.0872	0.00088762	816.921	105.77	0.36139	105.48	105.33	105.69	-0.28975	0.03141	-0.00010489	NaN	80.763	43	22	3	NaN	NaN	NaN	NaN	0		NaN	NaN
	AINQGGLTSVAVR	13	0	Unmodified	_AINQGGLTSVAVR_			0	0	0	P60900_C8;P60900_C7;P60900_C6;P60900_C5;P60900_C4;P60900_C3;P60900_C2;P60900_C1	P60900_C8	P60900_C8	MULTI-MATCH	MN-S8	1	S8		2	643.365	1284.71	1.8719	0.0012043	-0.12763	-8.2115e-05	1.7443	0.0011222	643.866	61.445	0.26678	61.445	61.38	61.647	-7.1054e-15	0.0036011	-7.8809e-05	NaN	87.298	25	16	2	NaN	NaN	NaN	NaN	0		NaN	NaN
	AIQGGTSHHLGQNFSK	16	0	Unmodified	_AIQGGTSHHLGQNFSK_			0	0	0	P07814_C16;P07814_C28;P07814_C9;P07814_C8;P07814_C6;P07814_C3;P07814_C7;P07814_C21;P07814_C20;P07814_C19;P07814_C17;P07814_C15;P07814_C27;P07814_C26;P07814_C25;P07814_C24;P07814_C23;P07814_C22;P07814_C18;P07814_C10;P07814_C14;P07814_C13;P07814_C2;P07814_C1;P07814_C12;P07814_C11;P07814_C4;P07814_C5	P07814_C16	P07814_C16	MULTI-MATCH-MSMS	MN-S8	1	S8		4	421.216	1680.83	2.4466	0.0010305	0.31077	0.0001309	2.7573	0.0011614	421.216	28.911	0.38152	28.911	28.765	29.146	0	-0.036692	-0.00013119	NaN	65.943	31	11	4	NaN	NaN	NaN	NaN	0		NaN	NaN
	AIQLNSNSVQALLLK	15	0	Unmodified	_AIQLNSNSVQALLLK_			0	0	0	Q9UJX3_C7;Q9UJX3_C6;Q9UJX3_C4;Q9UJX3_C3;Q9UJX3_C2;Q9UJX3_C9;Q9UJX3_C8;Q9UJX3_C5;Q9UJX3_C11;Q9UJX3_C10;Q9UJX3_C1	Q9UJX3_C7	Q9UJX3_C7	MULTI-MATCH	MN-S10	1	S10		2	806.475	1610.94	1.6763	0.0013519	-0.31686	-0.00025554	1.3594	0.0010963	806.475	110.35	0.40216	110.07	109.88	110.28	-0.28043	0.037186	-0.000506	NaN	127.83	79	29	4	NaN	NaN	NaN	NaN	0		NaN	NaN
	AIRPQIDLK	9	0	Unmodified	_AIRPQIDLK_			0	0	1	P78527_C1;P78527_C24;P78527_C66;P78527_C81;P78527_C56;P78527_C86;P78527_C85;P78527_C84;P78527_C83;P78527_C82;P78527_C79;P78527_C80;P78527_C3;P78527_C30;P78527_C28;P78527_C27;P78527_C26;P78527_C57;P78527_C58;P78527_C59;P78527_C69;P78527_C75;P78527_C74;P78527_C73;P78527_C72;P78527_C70;P78527_C7;P78527_C68;P78527_C60;P78527_C78;P78527_C67;P78527_C64;P78527_C63;P78527_C62;P78527_C61;P78527_C25;P78527…	P78527_C1	P78527_C1	MULTI-MATCH-MSMS	MN-S8	1	S8		3	351.885	1052.63	2.014	0.00070869	-0.09941	-3.4981e-05	1.9146	0.00067371	351.885	47.314	0.28026	47.314	47.109	47.389	0	0.026026	-6.9098e-05	NaN	44.863	38	18	4	NaN	NaN	NaN	NaN	0		NaN	NaN
	AIRPQIDLK	9	0	Unmodified	_AIRPQIDLK_			0	0	1	P78527_C1;P78527_C24;P78527_C66;P78527_C81;P78527_C56;P78527_C86;P78527_C85;P78527_C84;P78527_C83;P78527_C82;P78527_C79;P78527_C80;P78527_C3;P78527_C30;P78527_C28;P78527_C27;P78527_C26;P78527_C57;P78527_C58;P78527_C59;P78527_C69;P78527_C75;P78527_C74;P78527_C73;P78527_C72;P78527_C70;P78527_C7;P78527_C68;P78527_C60;P78527_C78;P78527_C67;P78527_C64;P78527_C63;P78527_C62;P78527_C61;P78527_C25;P78527…	P78527_C1	P78527_C1	MULTI-MATCH-MSMS	MN-S9	1	S9		3	351.885	1052.63	1.7881	0.00062922	0.15	5.2784e-05	1.9381	0.000682	351.885	47.458	0.2635	47.243	47.033	47.297	-0.21504	-0.044334	0.0001942	NaN	44.863	34	14	3	NaN	NaN	NaN	NaN	0		NaN	NaN
	AISEQTGK	8	0	Unmodified	_AISEQTGK_			0	0	0	P53396_C9;P53396_C8;P53396_C7;P53396_C4;P53396_C2;P53396_C15;P53396_C14;P53396_C13;P53396_C11;P53396_C10;P53396_C6;P53396_C5;P53396_C3;P53396_C16;P53396_C1;P53396_C12	P53396_C9;P53396_C12	P53396_C9	MULTI-MATCH	MN-S10	1	S10		2	417.222	832.429	1.2137	0.0005064	-0.41228	-0.00017201	0.80145	0.00033438	417.222	19.476	0.34449	19.379	19.165	19.509	-0.097094	-0.042436	0.00024043	NaN	139.31	47	24	3	NaN	NaN	NaN	NaN	0		NaN	NaN
	AISGVHTVR	9	0	Unmodified	_AISGVHTVR_			0	0	0	P41091_C3;P41091_C4;P41091_C5;P41091_C6;P41091_C8;P41091_C2;P41091_C10;P41091_C9;P41091_C1;P41091_C7;Q2VIR3_C1;Q2VIR3_C2;Q2VIR3_C3;Q2VIR3_C4;Q2VIR3_C5;Q2VIR3_C6;Q2VIR3_C8;Q2VIR3_C10;Q2VIR3_C9;Q2VIR3_C7	P41091_C3	P41091_C3	MULTI-MATCH	MN-S8	1	S8		2	470.272	938.53	2.2589	0.0010623	0.0086491	4.0674e-06	2.2676	0.0010664	470.272	25.23	0.18597	25.23	25.137	25.323	0	-0.023505	-0.00032603	NaN	104.06	15	6	3	NaN	NaN	NaN	NaN	0		NaN	NaN
	AITGASLADIMAK	13	0	Oxidation (M)	_AITGASLADIM(Oxidation (M))AK_			0	1	0	P83731_C1;P83731_C2	P83731_C1;P83731_C2	P83731_C1	MULTI-MATCH-MSMS	MN-S8	1	S8		2	639.342	1276.67	2.062	0.0013183	0.69869	0.0004467	2.7607	0.001765	639.844	80.999	0.20155	80.999	80.83	81.032	-1.4211e-14	0.0055952	9.7296e-05	NaN	72.006	19	11	2	NaN	NaN	NaN	NaN	0		NaN	NaN
	AITGASLADIMAK	13	0	Oxidation (M)	_AITGASLADIM(Oxidation (M))AK_			0	1	0	P83731_C1;P83731_C2	P83731_C1;P83731_C2	P83731_C1	MULTI-MATCH	MN-S9	1	S9		2	639.342	1276.67	1.1973	0.00076547	-0.38864	-0.00024847	0.80864	0.000517	639.342	76.269	0.89931	76.129	75.859	76.759	-0.14017	-0.082238	-0.0004694	NaN	74.944	89	48	3	NaN	NaN	NaN	NaN	0		NaN	NaN
	AITGASLADIMAK	13	0	Oxidation (M)	_AITGASLADIM(Oxidation (M))AK_			0	1	0	P83731_C1;P83731_C2	P83731_C1;P83731_C2	P83731_C1	MULTI-MATCH	MN-S10	1	S10		2	639.342	1276.67	1.1586	0.00074077	0.0068936	4.4074e-06	1.1655	0.00074518	639.342	80.722	0.89725	80.585	79.936	80.833	-0.13767	0.12614	-0.00034506	NaN	80.763	99	58	3	NaN	NaN	NaN	NaN	0		NaN	NaN
	AITGASLADIMAK	13	0	Unmodified	_AITGASLADIMAK_			0	0	0	P83731_C1;P83731_C2	P83731_C1;P83731_C2	P83731_C1	MULTI-MATCH	MN-S8	1	S8		2	631.345	1260.67	2.1585	0.0013627	-0.50257	-0.00031729	1.6559	0.0010454	631.845	95.471	0.44852	95.471	95.109	95.557	0	-0.073251	-0.00073689	NaN	55.401	35	29	2	NaN	NaN	NaN	NaN	0		NaN	NaN
	AITHLNNNFMFGQK	14	0	Unmodified	_AITHLNNNFMFGQK_			0	0	0	P14866_C6;P14866_C5;P14866_C4;P14866_C3;P14866_C2;P14866_C11;P14866_C10;P14866_C1;P14866_C9;P14866_C8;P14866_C7	P14866_C6	P14866_C6	MULTI-MATCH-MSMS	MN-S8	1	S8		3	545.608	1633.8	2.5337	0.0013824	-0.32856	-0.00017926	2.2051	0.0012031	545.608	71.571	0.53104	71.571	71.328	71.859	1.4211e-14	-0.0021927	-0.00062089	NaN	58.098	67	26	3	NaN	NaN	NaN	NaN	0		NaN	NaN
	AITHLNNNFMFGQK	14	0	Unmodified	_AITHLNNNFMFGQK_			0	0	0	P14866_C6;P14866_C5;P14866_C4;P14866_C3;P14866_C2;P14866_C11;P14866_C10;P14866_C1;P14866_C9;P14866_C8;P14866_C7	P14866_C6	P14866_C6	MULTI-MATCH	MN-S10	1	S10		3	545.608	1633.8	1.5357	0.00083789	0.21806	0.00011898	1.7538	0.00095687	545.609	71.757	0.43961	71.633	71.464	71.903	-0.12354	0.060613	0.00027384	NaN	58.098	76	31	3	NaN	NaN	NaN	NaN	0		NaN	NaN
	AITVFSPDGHLFQVEYAQEAVK	22	0	Unmodified	_AITVFSPDGHLFQVEYAQEAVK_			0	0	0	O14818_C3;O14818_C2;O14818_C1;Q8TAA3_C3;Q8TAA3_C2;Q8TAA3_C1	O14818_C3	O14818_C3	MULTI-MATCH	MN-S8	1	S8		3	817.085	2448.23	1.4583	0.0011915	0.62818	0.00051328	2.0864	0.0017048	817.42	112.48	0.26542	112.48	112.42	112.68	-1.4211e-14	-0.013204	0.00087072	NaN	43.176	25	16	2	NaN	NaN	NaN	NaN	0		NaN	NaN
	AIVAIENPADVSVISSR	17	0	Unmodified	_AIVAIENPADVSVISSR_			0	0	0	P08865_C1;P08865_C2	P08865_C1;P08865_C2	P08865_C2	MULTI-MATCH	MN-S9	1	S9		2	870.978	1739.94	1.3746	0.0011972	1.7067	0.0014865	3.0812	0.0026837	870.98	102.75	0.37211	102.59	102.44	102.81	-0.15172	-0.060479	0.0022105	NaN	225.23	40	20	3	NaN	NaN	NaN	NaN	0		NaN	NaN
	AIVAIENPADVSVISSR	17	0	Unmodified	_AIVAIENPADVSVISSR_			0	0	0	P08865_C1;P08865_C2	P08865_C1;P08865_C2	P08865_C2	MULTI-MATCH	MN-S10	1	S10		2	870.978	1739.94	1.2538	0.001092	0.50097	0.00043634	1.7547	0.0015283	871.48	102.54	0.478	102.25	102.07	102.55	-0.29065	0.26811	-0.00061898	NaN	157.56	73	28	3	NaN	NaN	NaN	NaN	0		NaN	NaN
	AIVDCGFEHPSEVQHECIPQAILGMDVLCQAK	32	0	Unmodified	_AIVDCGFEHPSEVQHECIPQAILGMDVLCQAK_			0	0	0	O00148_C9;O00148_C8;O00148_C7;O00148_C4;O00148_C6;O00148_C5;Q13838_C8;Q13838_C7;Q13838_C6;Q13838_C4;Q13838_C5	O00148_C9;Q13838_C8	Q13838_C8	MULTI-MATCH	MN-S9	1	S9		4	913.682	3650.7	0.70413	0.00064335	-0.36975	-0.00033783	0.33438	0.00030552	914.183	116.28	0.38973	116.15	116.06	116.45	-0.13611	-0.039396	0.00055474	NaN	104.48	138	35	6	NaN	NaN	NaN	NaN	0		NaN	NaN
	AIVICPTDEDLKDR	14	0	Unmodified	_AIVICPTDEDLKDR_			0	0	1	Q9BUJ2_C9;Q9BUJ2_C8;Q9BUJ2_C6;Q9BUJ2_C5;Q9BUJ2_C4;Q9BUJ2_C3;Q9BUJ2_C2;Q9BUJ2_C1;Q9BUJ2_C7	Q9BUJ2_C9	Q9BUJ2_C9	MULTI-MATCH-MSMS	MN-S10	1	S10		2	822.917	1643.82	1.138	0.00093649	-0.92391	-0.0007603	0.2141	0.00017618	822.916	65.721	0.26953	65.542	65.312	65.582	-0.17915	0.033766	-0.0018425	NaN	155.15	19	12	2	NaN	NaN	NaN	NaN	0		NaN	NaN
	AIVWGMQTR	9	0	Oxidation (M)	_AIVWGM(Oxidation (M))QTR_			0	1	0	P53396_C9;P53396_C8;P53396_C7;P53396_C4;P53396_C2;P53396_C15;P53396_C14;P53396_C13;P53396_C11;P53396_C10;P53396_C6;P53396_C5;P53396_C3;P53396_C16;P53396_C1;P53396_C12	P53396_C9;P53396_C12	P53396_C9	MULTI-MATCH	MN-S8	1	S8		2	539.279	1076.54	1.9219	0.0010364	-0.2386	-0.00012867	1.6833	0.00090777	539.279	73.046	0.55488	73.046	72.808	73.363	1.4211e-14	0.010947	-0.0001004	NaN	69.812	72	41	2	NaN	NaN	NaN	NaN	0		NaN	NaN
	AIVWGMQTR	9	0	Oxidation (M)	_AIVWGM(Oxidation (M))QTR_			0	1	0	P53396_C9;P53396_C8;P53396_C7;P53396_C4;P53396_C2;P53396_C15;P53396_C14;P53396_C13;P53396_C11;P53396_C10;P53396_C6;P53396_C5;P53396_C3;P53396_C16;P53396_C1;P53396_C12	P53396_C9;P53396_C12	P53396_C9	MULTI-MATCH	MN-S8	1	S8		2	539.279	1076.54	2.0544	0.0011079	-0.51589	-0.00027821	1.5385	0.00082969	539.78	72.749	0.10102	72.749	72.673	72.774	0	0.072185	-0.00076559	NaN	66.621	7	4	2	NaN	NaN	NaN	NaN	0		NaN	NaN
	AIVWGMQTR	9	0	Oxidation (M)	_AIVWGM(Oxidation (M))QTR_			0	1	0	P53396_C9;P53396_C8;P53396_C7;P53396_C4;P53396_C2;P53396_C15;P53396_C14;P53396_C13;P53396_C11;P53396_C10;P53396_C6;P53396_C5;P53396_C3;P53396_C16;P53396_C1;P53396_C12	P53396_C9;P53396_C12	P53396_C9	MULTI-MATCH	MN-S8	1	S8		2	539.279	1076.54	2.2818	0.0012305	0.27611	0.0001489	2.5579	0.0013794	539.279	61.315	1.7601	61.315	61.069	62.829	0	-0.035265	-0.00021414	NaN	57.047	213	95	3	NaN	NaN	NaN	NaN	0		NaN	NaN
	AIVWGMQTR	9	0	Oxidation (M)	_AIVWGM(Oxidation (M))QTR_			0	1	0	P53396_C9;P53396_C8;P53396_C7;P53396_C4;P53396_C2;P53396_C15;P53396_C14;P53396_C13;P53396_C11;P53396_C10;P53396_C6;P53396_C5;P53396_C3;P53396_C16;P53396_C1;P53396_C12	P53396_C9;P53396_C12	P53396_C9	MULTI-MATCH-MSMS	MN-S9	1	S9		2	539.279	1076.54	1.9699	0.0010623	0.45	0.00024268	2.4199	0.001305	539.279	61.585	1.6441	61.342	61.039	62.683	-0.24309	-0.0075089	-2.6586e-05	NaN	57.047	154	86	2	NaN	NaN	NaN	NaN	0		NaN	NaN
	AIVWGMQTR	9	0	Oxidation (M)	_AIVWGM(Oxidation (M))QTR_			0	1	0	P53396_C9;P53396_C8;P53396_C7;P53396_C4;P53396_C2;P53396_C15;P53396_C14;P53396_C13;P53396_C11;P53396_C10;P53396_C6;P53396_C5;P53396_C3;P53396_C16;P53396_C1;P53396_C12	P53396_C9;P53396_C12	P53396_C9	MULTI-MATCH	MN-S10	1	S10		2	539.279	1076.54	1.4264	0.00076923	-4.6277	-0.0024956	-3.2013	-0.0017264	539.278	72.508	0.49047	72.399	72.087	72.577	-0.10942	-0.27864	-0.0052004	NaN	66.621	54	31	3	NaN	NaN	NaN	NaN	0		NaN	NaN
	AIVWGMQTR	9	0	Unmodified	_AIVWGMQTR_			0	0	0	P53396_C9;P53396_C8;P53396_C7;P53396_C4;P53396_C2;P53396_C15;P53396_C14;P53396_C13;P53396_C11;P53396_C10;P53396_C6;P53396_C5;P53396_C3;P53396_C16;P53396_C1;P53396_C12	P53396_C9;P53396_C12	P53396_C9	MULTI-MATCH-MSMS	MN-S9	1	S9		2	531.282	1060.55	1.3282	0.00070564	0.45002	0.00023909	1.7782	0.00094473	531.282	73.042	1.8273	72.867	72.565	74.392	-0.17445	-0.077498	0.00024757	NaN	161.68	313	103	6	NaN	NaN	NaN	NaN	0		NaN	NaN
	AIYHTLNLCNIDVTQK	16	0	Unmodified	_AIYHTLNLCNIDVTQK_			0	0	0	Q93050_C9;Q93050_C6;Q93050_C5;Q93050_C4;Q93050_C3;Q93050_C2;Q93050_C14;Q93050_C13;Q93050_C12;Q93050_C11;Q93050_C10;Q93050_C1	Q93050_C9	Q93050_C9	MULTI-MATCH	MN-S8	1	S8		3	634.996	1901.97	1.4616	0.00092808	-0.16939	-0.00010756	1.2922	0.00082052	635.331	82.066	0.11629	82.066	82.006	82.123	-1.4211e-14	-0.025381	-1.9467e-05	NaN	25.319	14	12	2	NaN	NaN	NaN	NaN	0		NaN	NaN
	AKDPFAHLPK	10	0	Unmodified	_AKDPFAHLPK_			0	0	1	P26641_C6;P26641_C4;P26641_C3;P26641_C2;P26641_C1;P26641_C5	P26641_C6	P26641_C6	MULTI-MATCH	MN-S10	1	S10		3	375.213	1122.62	1.4342	0.00053811	0.16686	6.2607e-05	1.601	0.00060072	375.214	39.082	0.55383	38.859	38.536	39.09	-0.22273	0.022043	6.8375e-05	NaN	68.44	88	35	4	NaN	NaN	NaN	NaN	0		NaN	NaN
	AKEAAEQDVEKK	12	0	Unmodified	_AKEAAEQDVEKK_			0	0	2	P26373_C1	P26373_C1	P26373_C1	MULTI-MATCH	MN-S8	1	S8		3	449.237	1344.69	2.6193	0.0011767	-0.092287	-4.1458e-05	2.527	0.0011352	449.237	18.332	0.1852	18.332	18.26	18.445	0	0.079008	0.00017661	NaN	62.528	27	14	3	NaN	NaN	NaN	NaN	0		NaN	NaN
	AKEAAEQDVEKK	12	0	Unmodified	_AKEAAEQDVEKK_			0	0	2	P26373_C1	P26373_C1	P26373_C1	MULTI-MATCH	MN-S10	1	S10		3	449.237	1344.69	1.856	0.0008338	-0.22502	-0.00010109	1.631	0.00073272	449.571	18.342	0.21261	18.252	18.172	18.385	-0.090181	-0.00087655	-2.2748e-06	NaN	62.528	33	17	3	NaN	NaN	NaN	NaN	0		NaN	NaN
	AKFENLCK	8	0	Unmodified	_AKFENLCK_			0	0	1	P08238_C1;P08238_C2;P08238_C3;P08238_C5;P08238_C6;Q58FF8_C2;Q58FF8_C3	P08238_C1	P08238_C1	MULTI-MATCH-MSMS	MN-S9	1	S9		2	505.26	1008.51	1.9658	0.00099327	-0.30266	-0.00015292	1.6632	0.00084035	505.26	28.472	0.61773	28.172	27.9	28.517	-0.29956	-0.023027	-0.00012516	NaN	193.86	66	25	4	NaN	NaN	NaN	NaN	0		NaN	NaN
	AKKPAAATVTK	11	0	Unmodified	_AKKPAAATVTK_			0	0	2	P16403_C0	P16403_C0	P16403_C0	MULTI-MATCH	MN-S9	1	S9		3	362.561	1084.66	2.4979	0.00090565	-0.69659	-0.00025256	1.8013	0.00065309	362.56	18.22	0.22535	18.03	17.914	18.14	-0.18924	-0.061196	-0.00017677	NaN	145.31	31	9	5	NaN	NaN	NaN	NaN	0		NaN	NaN
	AKKPAGATPK	10	0	Unmodified	_AKKPAGATPK_			0	0	2	P16401_C0	P16401_C0	P16401_C0	MULTI-MATCH-MSMS	MN-S8	1	S8		2	484.798	967.581	2.5042	0.001214	-1.9617	-0.00095104	0.54246	0.00026298	484.797	16.977	0.11089	16.977	16.971	17.082	0	0.054644	-0.0014819	NaN	128.36	8	5	2	NaN	NaN	NaN	NaN	0		NaN	NaN
	AKNNTVTPGGKPNK	14	0	Unmodified	_AKNNTVTPGGKPNK_			0	0	2	P18077_C1	P18077_C1	P18077_C1	MULTI-MATCH-MSMS	MN-S9	1	S9		3	475.932	1424.77	2.626	0.0012498	-0.89847	-0.00042761	1.7276	0.0008222	475.931	18.205	0.18522	18.015	17.934	18.12	-0.18924	-0.036209	-0.000757	NaN	57.106	14	7	3	NaN	NaN	NaN	NaN	0		NaN	NaN
	AKPAMPQDSVPSPR	14	0	Oxidation (M)	_AKPAM(Oxidation (M))PQDSVPSPR_			0	1	1	P53396_C9;P53396_C8;P53396_C7;P53396_C4;P53396_C2;P53396_C15;P53396_C14;P53396_C13;P53396_C11;P53396_C10;P53396_C6;P53396_C5;P53396_C3;P53396_C16;P53396_C1;P53396_C12	P53396_C9;P53396_C12	P53396_C9	MULTI-MATCH	MN-S8	1	S8		2	748.88	1495.75	1.2434	0.00093114	0.074738	5.597e-05	1.3181	0.00098711	748.88	36.436	1.2178	36.436	35.88	37.098	0	0.27785	-0.00022934	NaN	158.42	91	58	2	NaN	NaN	NaN	NaN	0		NaN	NaN
	AKPAMPQDSVPSPR	14	0	Oxidation (M)	_AKPAM(Oxidation (M))PQDSVPSPR_			0	1	1	P53396_C9;P53396_C8;P53396_C7;P53396_C4;P53396_C2;P53396_C15;P53396_C14;P53396_C13;P53396_C11;P53396_C10;P53396_C6;P53396_C5;P53396_C3;P53396_C16;P53396_C1;P53396_C12	P53396_C9;P53396_C12	P53396_C9	MULTI-MATCH	MN-S8	1	S8		3	499.589	1495.75	2.0361	0.0010172	0.68963	0.00034453	2.7257	0.0013617	499.59	41.436	0.56516	41.436	41.185	41.751	0	0.16046	0.00060968	NaN	71.344	109	46	3	NaN	NaN	NaN	NaN	0		NaN	NaN
	AKPAMPQDSVPSPR	14	0	Oxidation (M)	_AKPAM(Oxidation (M))PQDSVPSPR_			0	1	1	P53396_C9;P53396_C8;P53396_C7;P53396_C4;P53396_C2;P53396_C15;P53396_C14;P53396_C13;P53396_C11;P53396_C10;P53396_C6;P53396_C5;P53396_C3;P53396_C16;P53396_C1;P53396_C12	P53396_C9;P53396_C12	P53396_C9	MULTI-MATCH	MN-S9	1	S9		2	748.88	1495.75	1.4545	0.0010892	-1.1648	-0.00087229	0.28968	0.00021694	748.88	42.973	0.14109	42.739	42.682	42.824	-0.23452	-0.0744	-0.0011464	NaN	98.407	10	8	2	NaN	NaN	NaN	NaN	0		NaN	NaN
	AKPAMPQDSVPSPR	14	0	Oxidation (M)	_AKPAM(Oxidation (M))PQDSVPSPR_			0	1	1	P53396_C9;P53396_C8;P53396_C7;P53396_C4;P53396_C2;P53396_C15;P53396_C14;P53396_C13;P53396_C11;P53396_C10;P53396_C6;P53396_C5;P53396_C3;P53396_C16;P53396_C1;P53396_C12	P53396_C9;P53396_C12	P53396_C9	MULTI-MATCH	MN-S9	1	S9		2	748.88	1495.75	1.3678	0.0010243	-0.43289	-0.00032418	0.93489	0.00070012	748.88	35.12	0.65135	34.823	34.347	34.998	-0.2973	-0.33848	-0.00047498	NaN	129.34	71	32	4	NaN	NaN	NaN	NaN	0		NaN	NaN
	AKPAMPQDSVPSPR	14	0	Oxidation (M)	_AKPAM(Oxidation (M))PQDSVPSPR_			0	1	1	P53396_C9;P53396_C8;P53396_C7;P53396_C4;P53396_C2;P53396_C15;P53396_C14;P53396_C13;P53396_C11;P53396_C10;P53396_C6;P53396_C5;P53396_C3;P53396_C16;P53396_C1;P53396_C12	P53396_C9;P53396_C12	P53396_C9	MULTI-MATCH	MN-S9	1	S9		3	499.589	1495.75	1.8225	0.00091052	-0.46306	-0.00023134	1.3595	0.00067918	499.589	39.537	0.25625	39.273	39.175	39.431	-0.26357	0.0012891	-0.00037887	NaN	62.287	20	15	2	NaN	NaN	NaN	NaN	0		NaN	NaN
	AKPAMPQDSVPSPR	14	0	Oxidation (M)	_AKPAM(Oxidation (M))PQDSVPSPR_			0	1	1	P53396_C9;P53396_C8;P53396_C7;P53396_C4;P53396_C2;P53396_C15;P53396_C14;P53396_C13;P53396_C11;P53396_C10;P53396_C6;P53396_C5;P53396_C3;P53396_C16;P53396_C1;P53396_C12	P53396_C9;P53396_C12	P53396_C9	MULTI-MATCH	MN-S10	1	S10		2	748.88	1495.75	0.5202	0.00038957	-0.64073	-0.00047983	-0.12053	-9.0261e-05	748.88	42.74	0.19348	42.515	42.489	42.682	-0.22513	-0.29858	-0.00036152	NaN	98.407	14	9	2	NaN	NaN	NaN	NaN	0		NaN	NaN
	AKPLTDQEK	9	0	Acetyl (Protein N-term)	_(Acetyl (Protein N-term))AKPLTDQEK_			1	0	1	P06737_C7;P06737_C6;P06737_C5;P06737_C4;P06737_C3;P06737_C2;P06737_C1	P06737_C7	P06737_C7	MULTI-MATCH	MN-S9	1	S9		2	536.288	1070.56	1.5478	0.00083005	0.91135	0.00048875	2.4591	0.0013188	536.789	32.061	0.1976	31.754	31.584	31.781	-0.30732	0.033506	0.00046641	NaN	93.938	17	9	3	NaN	NaN	NaN	NaN	0		NaN	NaN
	AKPLTDSEKR	10	0	Acetyl (Protein N-term)	_(Acetyl (Protein N-term))AKPLTDSEKR_			1	0	2	P11216_C9;P11216_C8;P11216_C7;P11216_C6;P11216_C5;P11216_C4;P11216_C3;P11216_C2;P11216_C12;P11216_C11;P11216_C10;P11216_C1	P11216_C9	P11216_C9	MULTI-MATCH	MN-S8	1	S8		3	396.219	1185.64	2.2754	0.00090156	0.28953	0.00011472	2.5649	0.0010163	396.219	26.277	0.27812	26.277	26.097	26.375	0	0.26697	2.8792e-05	NaN	45.829	21	10	3	NaN	NaN	NaN	NaN	0		NaN	NaN
	AKPLTDSEKR	10	0	Acetyl (Protein N-term)	_(Acetyl (Protein N-term))AKPLTDSEKR_			1	0	2	P11216_C9;P11216_C8;P11216_C7;P11216_C6;P11216_C5;P11216_C4;P11216_C3;P11216_C2;P11216_C12;P11216_C11;P11216_C10;P11216_C1	P11216_C9	P11216_C9	MULTI-MATCH	MN-S9	1	S9		3	396.219	1185.64	2.1465	0.00085048	0.24608	9.7502e-05	2.3926	0.00094798	396.219	26.149	0.14758	25.858	25.818	25.966	-0.29108	-0.15214	-2.2848e-05	NaN	45.829	9	5	2	NaN	NaN	NaN	NaN	0		NaN	NaN
	AKPPPGGGEQEPPPPPAPQDVEMKEEAATGGGSTGEADGK	40	0	Unmodified	_AKPPPGGGEQEPPPPPAPQDVEMKEEAATGGGSTGEADGK_			0	0	2	O43242_C2;O43242_C1	O43242_C2	O43242_C2	MULTI-MATCH-MSMS	MN-S10	1	S10		4	967.705	3866.79	1.2315	0.0011917	-0.17967	-0.00017386	1.0519	0.0010179	967.956	62.673	0.48137	62.474	62.08	62.562	-0.19898	0.02734	-0.00029138	NaN	62.16	39	25	2	NaN	NaN	NaN	NaN	0		NaN	NaN
	AKQGYVIYR	9	0	Unmodified	_AKQGYVIYR_			0	0	1	P61313_C2;P61313_C1	P61313_C2	P61313_C2	MULTI-MATCH-MSMS	MN-S9	1	S9		2	549.309	1096.6	2.2917	0.0012589	0.18139	9.9639e-05	2.4731	0.0013585	549.309	33.818	0.23679	33.514	33.388	33.625	-0.3038	0.00072469	8.1887e-05	NaN	98.997	30	17	2	NaN	NaN	NaN	NaN	0		NaN	NaN
	AKVDEFPLCGHMVSDEYEQLSSEALEAAR	29	0	Oxidation (M)	_AKVDEFPLCGHM(Oxidation (M))VSDEYEQLSSEALEAAR_			0	1	1	P27635_C6;P27635_C5;P27635_C3;P27635_C2;P27635_C1;P27635_C7;P27635_C8	P27635_C6	P27635_C6	MULTI-MATCH	MN-S8	1	S8		4	825.131	3296.5	2.4159	0.0019934	-1.1855	-0.00097817	1.2304	0.0010153	825.632	109.35	0.099354	109.35	109.3	109.4	1.4211e-14	-0.10138	-0.0026808	NaN	57.688	12	8	2	NaN	NaN	NaN	NaN	0		NaN	NaN
	AKVDEFPLCGHMVSDEYEQLSSEALEAAR	29	0	Unmodified	_AKVDEFPLCGHMVSDEYEQLSSEALEAAR_			0	0	1	P27635_C6;P27635_C5;P27635_C3;P27635_C2;P27635_C1;P27635_C7;P27635_C8	P27635_C6	P27635_C6	MULTI-MATCH	MN-S10	1	S10		3	1094.51	3280.5	1.7874	0.0019563	1.0059	0.001101	2.7933	0.0030573	1095.18	116.11	0.060368	115.85	115.81	115.87	-0.2618	0.30905	0.0038796	NaN	200.14	5	3	2	NaN	NaN	NaN	NaN	0		NaN	NaN
	AKVEFNIR	8	0	Unmodified	_AKVEFNIR_			0	0	1	Q8NC51_C1	Q8NC51_C1	Q8NC51_C1	MULTI-MATCH-MSMS	MN-S8	1	S8		2	488.782	975.55	1.8278	0.0008934	-0.16121	-7.8796e-05	1.6666	0.0008146	488.782	42.355	0.3985	42.355	42.222	42.621	0	0.04248	-2.925e-06	NaN	153.73	59	34	2	NaN	NaN	NaN	NaN	0		NaN	NaN
	ALAAAGYDVEK	11	0	Unmodified	_ALAAAGYDVEK_			0	0	0	P10412_C0;Q02539_C0;P22492_C0;P16403_C0;P16402_C0	P10412_C0;P16403_C0;P16402_C0	P16403_C0	MULTI-MATCH	MN-S8	1	S8		2	554.288	1106.56	2.082	0.001154	0.49245	0.00027296	2.5744	0.001427	554.287	49.271	0.41536	49.271	49.146	49.562	0	-0.038865	0.00020276	NaN	51.268	37	20	3	NaN	NaN	NaN	NaN	0		NaN	NaN
	ALAAAGYDVEK	11	0	Unmodified	_ALAAAGYDVEK_			0	0	0	P10412_C0;Q02539_C0;P22492_C0;P16403_C0;P16402_C0	P10412_C0;P16403_C0;P16402_C0	P16403_C0	MULTI-MATCH	MN-S9	1	S9		2	554.288	1106.56	1.6395	0.00090875	0.04023	2.2299e-05	1.6797	0.00093105	554.287	49.551	0.5624	49.333	49.202	49.765	-0.21829	0.022891	-0.00029857	NaN	51.268	55	29	3	NaN	NaN	NaN	NaN	0		NaN	NaN
	ALAAAGYDVEK	11	0	Unmodified	_ALAAAGYDVEK_			0	0	0	P10412_C0;Q02539_C0;P22492_C0;P16403_C0;P16402_C0	P10412_C0;P16403_C0;P16402_C0	P16403_C0	MULTI-MATCH	MN-S9	1	S9		2	554.288	1106.56	1.6165	0.00089603	2.2299	0.001236	3.8464	0.002132	554.289	57.218	0.54586	56.997	56.641	57.187	-0.22081	-0.22172	0.0013151	NaN	69.276	60	35	2	NaN	NaN	NaN	NaN	0		NaN	NaN
	ALAAGGYDVEK	11	0	Unmodified	_ALAAGGYDVEK_			0	0	0	P16401_C0	P16401_C0	P16401_C0	MULTI-MATCH	MN-S8	1	S8		1	1093.55	1092.55	1.4466	0.001582	0.21842	0.00023885	1.665	0.0018208	1093.55	48.311	0.39929	48.311	48.156	48.556	0	-0.010999	0.00020482	NaN	81.099	76	23	4	NaN	NaN	NaN	NaN	0		NaN	NaN
	ALAAGGYDVEK	11	0	Unmodified	_ALAAGGYDVEK_			0	0	0	P16401_C0	P16401_C0	P16401_C0	MULTI-MATCH	MN-S8	1	S8		2	547.28	1092.55	1.957	0.001071	-0.028102	-1.538e-05	1.9289	0.0010556	547.28	48.321	1.4683	48.321	48.071	49.539	0	-0.0056922	0.00024506	NaN	101.65	294	90	6	NaN	NaN	NaN	NaN	0		NaN	NaN
	ALAAGGYDVEK	11	0	Unmodified	_ALAAGGYDVEK_			0	0	0	P16401_C0	P16401_C0	P16401_C0	MULTI-MATCH	MN-S9	1	S9		1	1093.55	1092.55	1.0421	0.0011396	0.19135	0.00020925	1.2334	0.0013488	1093.55	48.535	0.52709	48.32	48.102	48.629	-0.21504	-0.0026147	0.00017522	NaN	81.099	108	38	4	NaN	NaN	NaN	NaN	0		NaN	NaN
	ALAAGGYDVEKNNSR	15	0	Unmodified	_ALAAGGYDVEKNNSR_			0	0	1	P16401_C0	P16401_C0	P16401_C0	MULTI-MATCH	MN-S8	1	S8		3	522.262	1563.76	2.1453	0.0011204	-0.39184	-0.00020464	1.7535	0.00091577	522.261	37.028	0.35377	37.028	36.858	37.212	0	0.025783	-0.00010243	NaN	145.43	33	15	3	NaN	NaN	NaN	NaN	0		NaN	NaN
	ALAAQNIVEDMEQR	14	0	Unmodified	_ALAAQNIVEDMEQR_			0	0	0	Q16222_C7;Q16222_C6;Q16222_C5;Q16222_C4;Q16222_C3;Q16222_C2;Q16222_C1	Q16222_C7	Q16222_C7	MULTI-MATCH	MN-S10	1	S10		2	794.393	1586.77	0.92153	0.00073205	-0.64896	-0.00051553	0.27257	0.00021653	794.394	93.386	0.41483	93.11	92.94	93.355	-0.27622	0.020826	0.00090833	NaN	105.32	35	20	2	NaN	NaN	NaN	NaN	0		NaN	NaN
	ALADDDFLTVTGK	13	0	Unmodified	_ALADDDFLTVTGK_			0	0	0	P33991_C9;P33991_C8;P33991_C4;P33991_C3;P33991_C10;P33991_C1;P33991_C7;P33991_C6;P33991_C5;P33991_C2	P33991_C9	P33991_C9	MULTI-MATCH	MN-S10	1	S10		2	683.348	1364.68	1.1009	0.00075233	0.081359	5.5597e-05	1.1823	0.00080793	683.349	94.486	0.53471	94.209	93.942	94.477	-0.27622	0.013503	0.00013428	NaN	107.83	78	29	4	NaN	NaN	NaN	NaN	0		NaN	NaN
	ALADENEFVR	10	0	Unmodified	_ALADENEFVR_			0	0	0	Q92616_C1;Q92616_C40;Q92616_C31;Q92616_C30;Q92616_C9;Q92616_C7;Q92616_C6;Q92616_C5;Q92616_C42;Q92616_C41;Q92616_C39;Q92616_C2;Q92616_C19;Q92616_C38;Q92616_C37;Q92616_C36;Q92616_C35;Q92616_C34;Q92616_C33;Q92616_C32;Q92616_C3;Q92616_C29;Q92616_C28;Q92616_C11;Q92616_C10;Q92616_C27;Q92616_C26;Q92616_C25;Q92616_C24;Q92616_C23;Q92616_C22;Q92616_C20;Q92616_C18;Q92616_C4;Q92616_C17;Q92616_C16;Q92616_C15;…	Q92616_C1	Q92616_C1	MULTI-MATCH-MSMS	MN-S10	1	S10		2	582.288	1162.56	1.0607	0.00061761	0.22675	0.00013203	1.2874	0.00074965	582.288	63.215	0.7778	63.026	62.725	63.503	-0.18966	0.01135	-0.00013323	NaN	59.35	80	33	3	NaN	NaN	NaN	NaN	0		NaN	NaN
	ALANVNIGSLICNVGAGGPAPAAGAAPAGGPAPSTAAAPAEEK	43	0	Unmodified	_ALANVNIGSLICNVGAGGPAPAAGAAPAGGPAPSTAAAPAEEK_			0	0	0	P05386_C1	P05386_C1	P05386_C1	MULTI-MATCH-MSMS	MN-S8	1	S8		5	762.592	3807.92	1.4959	0.0011407	0.94512	0.00072074	2.441	0.0018615	762.993	121.65	0.32978	121.65	121.53	121.86	0	-0.074544	0.00099167	NaN	19.505	146	28	7	NaN	NaN	NaN	NaN	0		NaN	NaN
	ALANVNIGSLICNVGAGGPAPAAGAAPAGGPAPSTAAAPAEEK	43	0	Unmodified	_ALANVNIGSLICNVGAGGPAPAAGAAPAGGPAPSTAAAPAEEK_			0	0	0	P05386_C1	P05386_C1	P05386_C1	MULTI-MATCH-MSMS	MN-S10	1	S10		4	952.988	3807.92	0.68404	0.00065188	0.46964	0.00044756	1.1537	0.0010994	953.49	122.05	0.68171	121.83	121.6	122.29	-0.22784	0.10887	-2.7649e-05	NaN	122.33	310	52	9	NaN	NaN	NaN	NaN	0		NaN	NaN
	ALAQVAENR	9	0	Unmodified	_ALAQVAENR_			0	0	0		REV__Q9P107_C9	REV__Q9P107_C9	MULTI-MATCH-MSMS	MN-S8	1	S8		2	486.267	970.52	2.6568	0.0012919	-0.095314	-4.6348e-05	2.5615	0.0012456	486.267	33.433	0.3731	33.433	33.256	33.629	0	-0.054322	9.8214e-05	NaN	108.24	56	21	3	NaN	NaN	NaN	NaN	0		NaN	NaN
	ALAQVAENR	9	0	Unmodified	_ALAQVAENR_			0	0	0		REV__Q9P107_C9	REV__Q9P107_C9	MULTI-MATCH-MSMS	MN-S9	1	S9		2	486.267	970.52	2.4249	0.0011791	-0.16773	-8.1563e-05	2.2571	0.0010976	486.267	33.806	0.41008	33.502	33.312	33.723	-0.3038	0.01538	2.7785e-05	NaN	108.24	71	26	3	NaN	NaN	NaN	NaN	0		NaN	NaN
	ALAQVAENR	9	0	Unmodified	_ALAQVAENR_			0	0	0		REV__Q9P107_C9	REV__Q9P107_C9	MULTI-MATCH-MSMS	MN-S10	1	S10		2	486.267	970.52	2.1588	0.0010498	-0.26617	-0.00012943	1.8927	0.00092034	486.267	33.736	0.45322	33.526	33.354	33.807	-0.2104	0.038943	-6.7945e-05	NaN	108.24	83	32	3	NaN	NaN	NaN	NaN	0		NaN	NaN
	ALDDMISTLKK	11	0	Unmodified	_ALDDMISTLKK_			0	0	1	P49368_C7;P49368_C6;P49368_C5;P49368_C4;P49368_C10;P49368_C1;P49368_C9;P49368_C8;P49368_C3;P49368_C2	P49368_C7	P49368_C7	MULTI-MATCH-MSMS	MN-S10	1	S10		2	617.839	1233.66	2.0269	0.0012523	0.12678	7.8332e-05	2.1537	0.0013306	617.839	74.689	0.41381	74.589	74.272	74.686	-0.099498	0.023462	0.00012064	NaN	62.303	41	21	3	NaN	NaN	NaN	NaN	0		NaN	NaN
	ALDIAENEMPGLMR	14	0	Unmodified	_ALDIAENEMPGLMR_			0	0	0	P23526_C9;P23526_C8;P23526_C7;P23526_C6;P23526_C5;P23526_C3;P23526_C2;P23526_C10;P23526_C1;P23526_C4	P23526_C9	P23526_C9	MULTI-MATCH	MN-S9	1	S9		2	780.381	1558.75	1.3507	0.0010541	1.174	0.00091614	2.5247	0.0019702	780.383	102.76	0.50072	102.6	102.28	102.78	-0.15172	0.006167	-0.00018069	NaN	55.353	58	26	4	NaN	NaN	NaN	NaN	0		NaN	NaN
	ALDIDLDKPLADSEK	15	0	Unmodified	_ALDIDLDKPLADSEK_			0	0	1	O14617_C10;O14617_C17;O14617_C9;O14617_C8;O14617_C6;O14617_C5;O14617_C3;O14617_C19;O14617_C2;O14617_C16;O14617_C15;O14617_C14;O14617_C13;O14617_C12;O14617_C11;O14617_C7;O14617_C1;O14617_C4;O14617_C18	O14617_C10	O14617_C10	MULTI-MATCH-MSMS	MN-S9	1	S9		3	548.289	1641.85	1.6875	0.00092526	0.38691	0.00021214	2.0744	0.0011374	548.29	82.596	0.47055	82.423	82.226	82.697	-0.17237	-0.00032618	-0.00083973	NaN	57.136	57	25	3	NaN	NaN	NaN	NaN	0		NaN	NaN
	ALDIDLDKPLADSEK	15	0	Unmodified	_ALDIDLDKPLADSEK_			0	0	1	O14617_C10;O14617_C17;O14617_C9;O14617_C8;O14617_C6;O14617_C5;O14617_C3;O14617_C19;O14617_C2;O14617_C16;O14617_C15;O14617_C14;O14617_C13;O14617_C12;O14617_C11;O14617_C7;O14617_C1;O14617_C4;O14617_C18	O14617_C10	O14617_C10	MULTI-MATCH-MSMS	MN-S10	1	S10		3	548.289	1641.85	1.5407	0.00084473	1.16	0.00063603	2.7007	0.0014808	548.29	82.526	0.43656	82.362	82.281	82.718	-0.16412	-0.061353	0.00043194	NaN	57.136	48	20	3	NaN	NaN	NaN	NaN	0		NaN	NaN
	ALDLDSSCK	9	0	Unmodified	_ALDLDSSCK_			0	0	0	P31948_C7;P31948_C6;P31948_C5;P31948_C4;P31948_C3;P31948_C2;P31948_C11;P31948_C9;P31948_C8;P31948_C1	P31948_C7	P31948_C7	MULTI-MATCH-MSMS	MN-S9	1	S9		2	504.737	1007.46	2.0918	0.0010558	0.3624	0.00018291	2.4542	0.0012387	504.737	41.759	0.444	41.51	41.313	41.757	-0.24877	0.00092729	1.652e-05	NaN	69.812	55	27	3	NaN	NaN	NaN	NaN	0		NaN	NaN
	ALDMLDAEK	9	0	Unmodified	_ALDMLDAEK_			0	0	0	Q9HAV4_C1;Q9HAV4_C27;Q9HAV4_C32;Q9HAV4_C33;Q9HAV4_C34;Q9HAV4_C35;Q9HAV4_C36;Q9HAV4_C37;Q9HAV4_C4;Q9HAV4_C5;Q9HAV4_C6;Q9HAV4_C7;Q9HAV4_C8;Q9HAV4_C9;Q9HAV4_C31;Q9HAV4_C28;Q9HAV4_C3;Q9HAV4_C10;Q9HAV4_C11;Q9HAV4_C26;Q9HAV4_C25;Q9HAV4_C23;Q9HAV4_C20;Q9HAV4_C2;Q9HAV4_C19;Q9HAV4_C18;Q9HAV4_C17;Q9HAV4_C16;Q9HAV4_C15;Q9HAV4_C14;Q9HAV4_C13;Q9HAV4_C12;Q9HAV4_C24;Q9HAV4_C29;Q9HAV4_C30;Q9HAV4_C21;Q9HAV4_C22	Q9HAV4_C1	Q9HAV4_C1	MULTI-MATCH	MN-S8	1	S8		2	503.25	1004.48	1.7047	0.00085789	1.0954	0.00055126	2.8001	0.0014091	503.25	65.913	0.2871	65.913	65.756	66.043	0	0.012835	0.00050936	NaN	60.436	20	14	2	NaN	NaN	NaN	NaN	0		NaN	NaN
	ALDMLDAEK	9	0	Unmodified	_ALDMLDAEK_			0	0	0	Q9HAV4_C1;Q9HAV4_C27;Q9HAV4_C32;Q9HAV4_C33;Q9HAV4_C34;Q9HAV4_C35;Q9HAV4_C36;Q9HAV4_C37;Q9HAV4_C4;Q9HAV4_C5;Q9HAV4_C6;Q9HAV4_C7;Q9HAV4_C8;Q9HAV4_C9;Q9HAV4_C31;Q9HAV4_C28;Q9HAV4_C3;Q9HAV4_C10;Q9HAV4_C11;Q9HAV4_C26;Q9HAV4_C25;Q9HAV4_C23;Q9HAV4_C20;Q9HAV4_C2;Q9HAV4_C19;Q9HAV4_C18;Q9HAV4_C17;Q9HAV4_C16;Q9HAV4_C15;Q9HAV4_C14;Q9HAV4_C13;Q9HAV4_C12;Q9HAV4_C24;Q9HAV4_C29;Q9HAV4_C30;Q9HAV4_C21;Q9HAV4_C22	Q9HAV4_C1	Q9HAV4_C1	MULTI-MATCH-MSMS	MN-S10	1	S10		2	503.25	1004.48	1.3705	0.0006897	0.39905	0.00020082	1.7695	0.00089052	503.25	66.04	0.37115	65.873	65.708	66.079	-0.16742	-0.027295	-0.00019152	NaN	60.436	39	24	2	NaN	NaN	NaN	NaN	0		NaN	NaN
	ALEEEEGGTEVLSK	14	0	Unmodified	_ALEEEEGGTEVLSK_			0	0	0	Q6P1R4_C9;Q6P1R4_C8;Q6P1R4_C7;Q6P1R4_C6;Q6P1R4_C5;Q6P1R4_C4;Q6P1R4_C3;Q6P1R4_C20;Q6P1R4_C2;Q6P1R4_C19;Q6P1R4_C18;Q6P1R4_C17;Q6P1R4_C16;Q6P1R4_C15;Q6P1R4_C14;Q6P1R4_C13;Q6P1R4_C12;Q6P1R4_C11;Q6P1R4_C10;Q6P1R4_C1	Q6P1R4_C9	Q6P1R4_C9	MULTI-MATCH	MN-S9	1	S9		2	745.865	1489.71	0.99356	0.00074106	0.36047	0.00026886	1.354	0.0010099	745.865	57.428	0.17735	57.208	57.132	57.309	-0.22081	-0.023653	0.00052611	NaN	64.439	12	8	2	NaN	NaN	NaN	NaN	0		NaN	NaN
	ALEQQVEEMR	10	0	Unmodified	_ALEQQVEEMR_			0	0	0	P35580_C10;P35580_C2;P35580_C9;P35580_C8;P35580_C7;P35580_C6;P35580_C5;P35580_C3;P35580_C17;P35580_C15;P35580_C14;P35580_C13;P35580_C12;P35580_C11;P35580_C16;P35580_C1;P35580_C4	P35580_C10	P35580_C10	MULTI-MATCH	MN-S8	1	S8		2	616.801	1231.59	1.9697	0.0012149	-0.96797	-0.00059704	1.0018	0.0006179	616.8	56.752	0.45524	56.752	56.442	56.897	0	-0.033485	-0.00029802	NaN	86.67	40	31	2	NaN	NaN	NaN	NaN	0		NaN	NaN
	ALERPYTSK	9	0	Unmodified	_ALERPYTSK_			0	0	1	Q9NR45_C6;Q9NR45_C5;Q9NR45_C4;Q9NR45_C3;Q9NR45_C2;Q9NR45_C1;Q9NR45_C8;Q9NR45_C7	Q9NR45_C6	Q9NR45_C6	MULTI-MATCH-MSMS	MN-S8	1	S8		2	532.79	1063.57	1.8331	0.00097665	-0.74528	-0.00039708	1.0878	0.00057957	532.79	25.36	0.1869	25.36	25.266	25.453	0	-0.029045	6.493e-05	NaN	101.46	15	7	3	NaN	NaN	NaN	NaN	0		NaN	NaN
	ALERPYTSK	9	0	Unmodified	_ALERPYTSK_			0	0	1	Q9NR45_C6;Q9NR45_C5;Q9NR45_C4;Q9NR45_C3;Q9NR45_C2;Q9NR45_C1;Q9NR45_C8;Q9NR45_C7	Q9NR45_C6	Q9NR45_C6	MULTI-MATCH	MN-S8	1	S8		3	355.529	1063.57	2.0596	0.00073226	-0.46769	-0.00016628	1.5919	0.00056598	355.529	25.356	0.1869	25.356	25.266	25.453	0	-0.024158	0.0003573	NaN	59.153	11	7	2	NaN	NaN	NaN	NaN	0		NaN	NaN
	ALERPYTSK	9	0	Unmodified	_ALERPYTSK_			0	0	1	Q9NR45_C6;Q9NR45_C5;Q9NR45_C4;Q9NR45_C3;Q9NR45_C2;Q9NR45_C1;Q9NR45_C8;Q9NR45_C7	Q9NR45_C6	Q9NR45_C6	MULTI-MATCH	MN-S10	1	S10		2	532.79	1063.57	1.2465	0.00066412	-1.4899	-0.00079382	-0.24344	-0.0001297	532.79	25.556	0.19522	25.408	25.293	25.488	-0.14789	0.018631	-0.00072855	NaN	101.46	11	6	2	NaN	NaN	NaN	NaN	0		NaN	NaN
	ALERPYTSK	9	0	Unmodified	_ALERPYTSK_			0	0	1	Q9NR45_C6;Q9NR45_C5;Q9NR45_C4;Q9NR45_C3;Q9NR45_C2;Q9NR45_C1;Q9NR45_C8;Q9NR45_C7	Q9NR45_C6	Q9NR45_C6	MULTI-MATCH	MN-S10	1	S10		3	355.529	1063.57	1.3672	0.00048609	-1.1275	-0.00040087	0.23971	8.5223e-05	355.529	25.545	0.21573	25.397	25.272	25.488	-0.14789	0.016707	-0.00034647	NaN	59.153	15	7	3	NaN	NaN	NaN	NaN	0		NaN	NaN
	ALESDMAPVLIMATNR	16	0	Unmodified	_ALESDMAPVLIMATNR_			0	0	0	Q9Y230_C2;Q9Y230_C3;Q9Y230_C1	Q9Y230_C2	Q9Y230_C2	MULTI-MATCH	MN-S8	1	S8		2	866.442	1730.87	1.7006	0.0014735	-0.72786	-0.00063065	0.97274	0.00084283	866.441	115.84	0.17531	115.84	115.71	115.89	0	-0.023554	0.0010193	NaN	67.153	23	16	2	NaN	NaN	NaN	NaN	0		NaN	NaN
	ALESGDVNTVWK	12	0	Unmodified	_ALESGDVNTVWK_			0	0	0	P46940_C9;P46940_C8;P46940_C6;P46940_C5;P46940_C4;P46940_C3;P46940_C2;P46940_C11;P46940_C10;P46940_C1;P46940_C7	P46940_C9	P46940_C9	MULTI-MATCH	MN-S10	1	S10		2	659.836	1317.66	1.147	0.00075684	0.2502	0.00016509	1.3972	0.00092193	659.836	71.593	0.30331	71.47	71.327	71.63	-0.12354	0.022328	-0.00012449	NaN	60.518	39	26	2	NaN	NaN	NaN	NaN	0		NaN	NaN
	ALFEEVPELLTEAEK	15	0	Unmodified	_ALFEEVPELLTEAEK_			0	0	0	P31939_C9;P31939_C8;P31939_C6;P31939_C4;P31939_C3;P31939_C2;P31939_C7;P31939_C5;P31939_C1	P31939_C9	P31939_C9	MULTI-MATCH-MSMS	MN-S10	1	S10		2	859.448	1716.88	0.8143	0.00069985	0.45635	0.00039221	1.2707	0.0010921	859.449	130.3	0.45724	130.09	129.88	130.34	-0.21551	0.07319	-0.00054811	NaN	87.026	75	33	3	NaN	NaN	NaN	NaN	0		NaN	NaN
	ALFPGDSEIDQLFR	14	0	Unmodified	_ALFPGDSEIDQLFR_			0	0	0	P24941_C3;P24941_C2;P24941_C1;Q00526_C2;Q00526_C1	P24941_C3	P24941_C3	MULTI-MATCH	MN-S9	1	S9		2	804.407	1606.8	1.2375	0.00099543	-0.46474	-0.00037384	0.77274	0.0006216	804.407	132.33	0.34543	132.12	132.03	132.38	-0.20151	-0.020996	-0.00011929	NaN	78.653	65	39	2	NaN	NaN	NaN	NaN	0		NaN	NaN
	ALGEPITLFGEGPAER	16	0	Unmodified	_ALGEPITLFGEGPAER_			0	0	0	O43172_C9;O43172_C8;O43172_C6;O43172_C5;O43172_C4;O43172_C3;O43172_C2;O43172_C12;O43172_C11;O43172_C10;O43172_C1;O43172_C7	O43172_C9	O43172_C9	MULTI-MATCH	MN-S9	1	S9		2	828.933	1655.85	1.5515	0.0012861	2.3502	0.0019482	3.9018	0.0032343	828.936	107.32	0.56638	107.16	106.84	107.4	-0.16182	-0.049432	1.7581e-05	NaN	50.354	76	34	3	NaN	NaN	NaN	NaN	0		NaN	NaN
	ALGEPITLFGEGPAER	16	0	Unmodified	_ALGEPITLFGEGPAER_			0	0	0	O43172_C9;O43172_C8;O43172_C6;O43172_C5;O43172_C4;O43172_C3;O43172_C2;O43172_C12;O43172_C11;O43172_C10;O43172_C1;O43172_C7	O43172_C9	O43172_C9	MULTI-MATCH	MN-S10	1	S10		2	828.933	1655.85	0.64469	0.00053441	2.9734	0.0024648	3.6181	0.0029992	828.936	107.58	0.48296	107.3	107.06	107.54	-0.28735	0.083842	0.0010507	NaN	50.354	60	39	2	NaN	NaN	NaN	NaN	0		NaN	NaN
	ALGLDTGQQQDAQEFSK	17	0	Unmodified	_ALGLDTGQQQDAQEFSK_			0	0	0	Q86UV5_C9;Q86UV5_C8;Q86UV5_C7;Q86UV5_C6;Q86UV5_C5;Q86UV5_C4;Q86UV5_C37;Q86UV5_C36;Q86UV5_C35;Q86UV5_C34;Q86UV5_C33;Q86UV5_C32;Q86UV5_C31;Q86UV5_C30;Q86UV5_C3;Q86UV5_C29;Q86UV5_C28;Q86UV5_C27;Q86UV5_C26;Q86UV5_C25;Q86UV5_C24;Q86UV5_C23;Q86UV5_C22;Q86UV5_C21;Q86UV5_C20;Q86UV5_C2;Q86UV5_C19;Q86UV5_C18;Q86UV5_C17;Q86UV5_C16;Q86UV5_C15;Q86UV5_C14;Q86UV5_C13;Q86UV5_C12;Q86UV5_C11;Q86UV5_C10;Q86UV5_C1	Q86UV5_C9	Q86UV5_C9	MULTI-MATCH	MN-S8	1	S8		2	918.442	1834.87	1.2596	0.0011568	-0.11278	-0.00010358	1.1468	0.0010532	918.442	72.53	0.22589	72.53	72.393	72.619	0	-0.021494	-8.6191e-05	NaN	191.26	23	10	3	NaN	NaN	NaN	NaN	0		NaN	NaN
	ALGQNPTNAEVLK	13	0	Unmodified	_ALGQNPTNAEVLK_			0	0	0	P60660_C3;P60660_C2;P60660_C1;P14649_C2;P14649_C1	P60660_C3	P60660_C3	MULTI-MATCH	MN-S9	1	S9		2	677.87	1353.73	1.4443	0.00097901	-0.54784	-0.00037137	0.89641	0.00060765	677.869	55.955	0.27252	55.734	55.654	55.927	-0.22072	-0.024132	-0.0002949	NaN	98.04	48	20	3	NaN	NaN	NaN	NaN	0		NaN	NaN
	ALGQNPTNAEVLK	13	0	Unmodified	_ALGQNPTNAEVLK_			0	0	0	P60660_C3;P60660_C2;P60660_C1;P14649_C2;P14649_C1	P60660_C3	P60660_C3	MULTI-MATCH-MSMS	MN-S10	1	S10		2	677.87	1353.73	0.7986	0.00054134	-0.18247	-0.00012369	0.61613	0.00041765	677.87	56.024	0.27426	55.81	55.688	55.963	-0.21461	0.051275	0.00020046	NaN	98.04	44	19	3	NaN	NaN	NaN	NaN	0		NaN	NaN
	ALGTPNNEVWPEVESLQDYK	20	0	Unmodified	_ALGTPNNEVWPEVESLQDYK_			0	0	0	P06493_C1	P06493_C1	P06493_C1	MULTI-MATCH	MN-S9	1	S9		3	763.706	2288.1	1.4388	0.0010988	0.64495	0.00049255	2.0838	0.0015914	764.041	113.61	0.46713	113.47	113.15	113.62	-0.13873	-0.011722	-0.00087109	NaN	30.587	47	31	2	NaN	NaN	NaN	NaN	0		NaN	NaN
	ALGTPNNEVWPEVESLQDYK	20	0	Unmodified	_ALGTPNNEVWPEVESLQDYK_			0	0	0	P06493_C1	P06493_C1	P06493_C1	MULTI-MATCH	MN-S10	1	S10		3	763.706	2288.1	1.2072	0.00092196	1.9257	0.0014707	3.1329	0.0023926	764.042	113.75	0.087547	113.47	113.41	113.49	-0.27232	-0.0056629	0.0020633	NaN	30.587	9	8	2	NaN	NaN	NaN	NaN	0		NaN	NaN
	ALIEMEK	7	0	Unmodified	_ALIEMEK_			0	0	0	Q15233_C2;Q15233_C1	Q15233_C2	Q15233_C2	MULTI-MATCH	MN-S8	1	S8		2	417.225	832.436	1.9457	0.00081178	-0.93123	-0.00038853	1.0144	0.00042325	417.225	51.034	0.33303	51.034	50.817	51.15	0	-0.0073315	-0.00065413	NaN	88.029	37	22	3	NaN	NaN	NaN	NaN	0		NaN	NaN
	ALIPLALEGTDVGQTK	16	0	Unmodified	_ALIPLALEGTDVGQTK_			0	0	0	Q9H3U1_C9;Q9H3U1_C8;Q9H3U1_C7;Q9H3U1_C6;Q9H3U1_C5;Q9H3U1_C4;Q9H3U1_C3;Q9H3U1_C22;Q9H3U1_C21;Q9H3U1_C20;Q9H3U1_C2;Q9H3U1_C19;Q9H3U1_C18;Q9H3U1_C17;Q9H3U1_C16;Q9H3U1_C15;Q9H3U1_C14;Q9H3U1_C13;Q9H3U1_C12;Q9H3U1_C11;Q9H3U1_C10;Q9H3U1_C1	Q9H3U1_C9	Q9H3U1_C9	MULTI-MATCH	MN-S8	1	S8		2	813.459	1624.9	1.5703	0.0012774	1.1932	0.00097066	2.7635	0.002248	813.961	107.49	0.18925	107.49	107.44	107.63	0	-0.065565	0.00014725	NaN	46.592	43	22	3	NaN	NaN	NaN	NaN	0		NaN	NaN
	ALIPLALEGTDVGQTK	16	0	Unmodified	_ALIPLALEGTDVGQTK_			0	0	0	Q9H3U1_C9;Q9H3U1_C8;Q9H3U1_C7;Q9H3U1_C6;Q9H3U1_C5;Q9H3U1_C4;Q9H3U1_C3;Q9H3U1_C22;Q9H3U1_C21;Q9H3U1_C20;Q9H3U1_C2;Q9H3U1_C19;Q9H3U1_C18;Q9H3U1_C17;Q9H3U1_C16;Q9H3U1_C15;Q9H3U1_C14;Q9H3U1_C13;Q9H3U1_C12;Q9H3U1_C11;Q9H3U1_C10;Q9H3U1_C1	Q9H3U1_C9	Q9H3U1_C9	MULTI-MATCH	MN-S9	1	S9		2	813.459	1624.9	1.148	0.00093383	0.75436	0.00061364	1.9023	0.0015475	813.961	107.75	0.085384	107.59	107.54	107.62	-0.16011	0.031052	-0.00056678	NaN	46.592	15	9	2	NaN	NaN	NaN	NaN	0		NaN	NaN
	ALKDYALEK	9	0	Acetyl (Protein N-term)	_(Acetyl (Protein N-term))ALKDYALEK_			1	0	1	P33993_C9;P33993_C8;P33993_C7;P33993_C6;P33993_C5;P33993_C4;P33993_C3;P33993_C2;P33993_C11;P33993_C10;P33993_C1	P33993_C9	P33993_C9	MULTI-MATCH-MSMS	MN-S10	1	S10		2	546.8	1091.59	1.299	0.00071031	0.028031	1.5327e-05	1.3271	0.00072563	546.8	68.54	0.40056	68.386	68.24	68.641	-0.1542	-0.016831	-7.997e-06	NaN	70.552	42	21	3	NaN	NaN	NaN	NaN	0		NaN	NaN
	ALKEPPRDR	9	0	Unmodified	_ALKEPPRDR_			0	0	2	P30050_C1;P30050_C3	P30050_C1;P30050_C3	P30050_C1	MULTI-MATCH-MSMS	MN-S8	1	S8		2	541.309	1080.6	2.1271	0.0011514	0.073666	3.9876e-05	2.2007	0.0011913	541.309	19.694	1.1143	19.694	19.5	20.614	0	0.07919	0.00012053	NaN	143.01	203	68	4	NaN	NaN	NaN	NaN	0		NaN	NaN
	ALKPANMLER	10	0	Unmodified	_ALKPANMLER_			0	0	1	Q9BXJ9_C1;Q9BXJ9_C2;Q9BXJ9_C9;Q9BXJ9_C8;Q9BXJ9_C7;Q9BXJ9_C5;Q9BXJ9_C4;Q9BXJ9_C3;Q9BXJ9_C22;Q9BXJ9_C21;Q9BXJ9_C20;Q9BXJ9_C18;Q9BXJ9_C17;Q9BXJ9_C16;Q9BXJ9_C15;Q9BXJ9_C14;Q9BXJ9_C13;Q9BXJ9_C12;Q9BXJ9_C11;Q9BXJ9_C19;Q9BXJ9_C10;Q9BXJ9_C6	Q9BXJ9_C1	Q9BXJ9_C1	MULTI-MATCH	MN-S10	1	S10		3	381.55	1141.63	1.5413	0.00058809	-0.44597	-0.00017016	1.0954	0.00041793	381.55	44.088	0.31619	43.861	43.695	44.012	-0.22723	-0.035457	-0.00027254	NaN	76.228	28	18	2	NaN	NaN	NaN	NaN	0		NaN	NaN
	ALLELQLEPEELYQTFQR	18	0	Unmodified	_ALLELQLEPEELYQTFQR_			0	0	0	P13639_C10;P13639_C4;P13639_C9;P13639_C7;P13639_C5;P13639_C8;P13639_C3;P13639_C2;P13639_C17;P13639_C16;P13639_C15;P13639_C1;P13639_C12;P13639_C13;P13639_C14;P13639_C6;P13639_C11	P13639_C10	P13639_C10	MULTI-MATCH	MN-S8	1	S8		2	1110.58	2219.15	2.0631	0.0022912	0.52545	0.00058356	2.5885	0.0028748	1111.08	141.93	0.23063	141.93	141.84	142.07	0	0.015549	2.2242e-05	NaN	124.3	41	21	3	NaN	NaN	NaN	NaN	0		NaN	NaN
	ALLQDKDVIAINQDPLGK	18	0	Unmodified	_ALLQDKDVIAINQDPLGK_			0	0	1	P06280_C9;P06280_C8;P06280_C7;P06280_C6;P06280_C5;P06280_C4;P06280_C3;P06280_C2;P06280_C13;P06280_C12;P06280_C11;P06280_C10;P06280_C1	P06280_C9	P06280_C9	MULTI-MATCH-MSMS	MN-S8	1	S8		3	651.033	1950.08	2.2588	0.0014706	0.35637	0.00023201	2.6152	0.0017026	651.368	92.51	0.27954	92.51	92.324	92.604	1.4211e-14	-0.033582	-0.00062016	NaN	32.55	28	11	3	NaN	NaN	NaN	NaN	0		NaN	NaN
	ALLQQQPEDDSKR	13	0	Unmodified	_ALLQQQPEDDSKR_			0	0	1	Q9UHB9_C9;Q9UHB9_C8;Q9UHB9_C6;Q9UHB9_C4;Q9UHB9_C2;Q9UHB9_C1;Q9UHB9_C7;Q9UHB9_C5;Q9UHB9_C3	Q9UHB9_C9	Q9UHB9_C9	MULTI-MATCH	MN-S9	1	S9		3	509.93	1526.77	2.4353	0.0012418	-0.52804	-0.00026926	1.9073	0.00097257	510.264	33.953	0.36114	33.649	33.474	33.835	-0.3038	-0.0032557	-0.00058969	NaN	44.406	48	19	3	NaN	NaN	NaN	NaN	0		NaN	NaN
	ALMGSPQLVAAVVR	14	0	Oxidation (M)	_ALM(Oxidation (M))GSPQLVAAVVR_			0	1	0	P14923_C9;P14923_C8;P14923_C7;P14923_C5;P14923_C3;P14923_C2;P14923_C13;P14923_C12;P14923_C1;P14923_C6;P14923_C4;P14923_C11;P14923_C10	P14923_C9	P14923_C9	MULTI-MATCH	MN-S9	1	S9		2	714.406	1426.8	0.65441	0.00046751	0.75033	0.00053604	1.4047	0.0010035	714.406	87.434	0.31628	87.251	87.109	87.425	-0.18365	-0.0062876	0.0003795	NaN	60.064	30	14	3	NaN	NaN	NaN	NaN	0		NaN	NaN
	ALNRPPTYPTK	11	0	Unmodified	_ALNRPPTYPTK_			0	0	1	P55010_C8;P55010_C7;P55010_C6;P55010_C5;P55010_C4;P55010_C3;P55010_C2;P55010_C1	P55010_C8	P55010_C8	MULTI-MATCH	MN-S8	1	S8		2	629.351	1256.69	1.9108	0.0012026	0.31955	0.00020111	2.2304	0.0014037	629.351	34.226	0.43038	34.226	33.978	34.408	0	-0.0079196	-5.0813e-05	NaN	149.72	53	24	3	NaN	NaN	NaN	NaN	0		NaN	NaN
	ALNSMGQDLERPLELR	16	0	Oxidation (M)	_ALNSM(Oxidation (M))GQDLERPLELR_			0	1	1	Q02413_C1;Q02413_C17;Q02413_C9;Q02413_C8;Q02413_C7;Q02413_C6;Q02413_C3;Q02413_C18;Q02413_C16;Q02413_C15;Q02413_C14;Q02413_C13;Q02413_C11;Q02413_C10;Q02413_C4;Q02413_C12;Q02413_C2;Q02413_C5	Q02413_C1	Q02413_C1	MULTI-MATCH	MN-S10	1	S10		3	619.988	1856.94	1.0647	0.00066013	-0.045182	-2.8012e-05	1.0196	0.00063211	619.988	72.35	0.25312	72.24	72.106	72.359	-0.10942	0.11562	0.00048465	NaN	40.237	40	14	4	NaN	NaN	NaN	NaN	0		NaN	NaN
	ALNSMGQDLERPLELR	16	0	Unmodified	_ALNSMGQDLERPLELR_			0	0	1	Q02413_C1;Q02413_C17;Q02413_C9;Q02413_C8;Q02413_C7;Q02413_C6;Q02413_C3;Q02413_C18;Q02413_C16;Q02413_C15;Q02413_C14;Q02413_C13;Q02413_C11;Q02413_C10;Q02413_C4;Q02413_C12;Q02413_C2;Q02413_C5	Q02413_C1	Q02413_C1	MULTI-MATCH	MN-S8	1	S8		3	614.656	1840.95	2.0835	0.0012806	-0.71439	-0.0004391	1.3691	0.00084151	614.656	86.329	0.30418	86.329	86.191	86.495	0	-0.026113	-0.00015366	NaN	65.472	21	16	2	NaN	NaN	NaN	NaN	0		NaN	NaN
	ALPAPIEKTISK	12	0	Unmodified	_ALPAPIEKTISK_			0	0	1	P01857_C6;P01857_C7;P01857_C2;P01857_C1;P01857_C9;P01857_C3;P01857_C4;P01857_C5;P01860_C16;P01860_C18;P01860_C4;P01860_C10;P01860_C11;P01860_C12;P01857_C8;P01860_C9;P01860_C1;P01860_C8;P01860_C7;P01860_C6;P01860_C5;P01860_C13;P01860_C14;P01860_C15;P01860_C2;P01860_C3;P01860_C17	P01857_C6	P01857_C6	MULTI-MATCH	MN-S10	1	S10		3	423.259	1266.75	1.3431	0.00056849	0.40323	0.00017067	1.7464	0.00073916	423.259	56.335	0.58605	56.121	55.834	56.42	-0.21461	-0.00027486	0.00017342	NaN	56.087	64	32	3	NaN	NaN	NaN	NaN	0		NaN	NaN
	ALQAAIQQLAEAQPEATAK	19	0	Unmodified	_ALQAAIQQLAEAQPEATAK_			0	0	0	Q92616_C1;Q92616_C40;Q92616_C31;Q92616_C30;Q92616_C9;Q92616_C7;Q92616_C6;Q92616_C5;Q92616_C42;Q92616_C41;Q92616_C39;Q92616_C2;Q92616_C19;Q92616_C38;Q92616_C37;Q92616_C36;Q92616_C35;Q92616_C34;Q92616_C33;Q92616_C32;Q92616_C3;Q92616_C29;Q92616_C28;Q92616_C11;Q92616_C10;Q92616_C27;Q92616_C26;Q92616_C25;Q92616_C24;Q92616_C23;Q92616_C22;Q92616_C20;Q92616_C18;Q92616_C4;Q92616_C17;Q92616_C16;Q92616_C15;…	Q92616_C1	Q92616_C1	MULTI-MATCH-MSMS	MN-S8	1	S8		3	651.353	1951.04	1.9706	0.0012836	-0.11439	-7.451e-05	1.8562	0.001209	651.353	94.663	0.48273	94.663	94.254	94.737	1.4211e-14	0.026954	0.00037954	NaN	39.657	50	21	3	NaN	NaN	NaN	NaN	0		NaN	NaN
	ALQAAIQQLAEAQPEATAK	19	0	Unmodified	_ALQAAIQQLAEAQPEATAK_			0	0	0	Q92616_C1;Q92616_C40;Q92616_C31;Q92616_C30;Q92616_C9;Q92616_C7;Q92616_C6;Q92616_C5;Q92616_C42;Q92616_C41;Q92616_C39;Q92616_C2;Q92616_C19;Q92616_C38;Q92616_C37;Q92616_C36;Q92616_C35;Q92616_C34;Q92616_C33;Q92616_C32;Q92616_C3;Q92616_C29;Q92616_C28;Q92616_C11;Q92616_C10;Q92616_C27;Q92616_C26;Q92616_C25;Q92616_C24;Q92616_C23;Q92616_C22;Q92616_C20;Q92616_C18;Q92616_C4;Q92616_C17;Q92616_C16;Q92616_C15;…	Q92616_C1	Q92616_C1	MULTI-MATCH	MN-S10	1	S10		2	976.526	1951.04	1.3369	0.0013055	0.7305	0.00071335	2.0674	0.0020189	977.028	94.958	0.37481	94.678	94.401	94.776	-0.28013	0.091015	0.00073082	NaN	115.12	37	17	3	NaN	NaN	NaN	NaN	0		NaN	NaN
	ALQASALK	8	0	Unmodified	_ALQASALK_			0	0	0	P04075_C1;P04075_C2;P04075_C3;P04075_C4;P04075_C5;P04075_C6;P04075_C7;P04075_C8	P04075_C1	P04075_C1	MULTI-MATCH	MN-S10	1	S10		2	401.245	800.476	2.1012	0.00084311	0.95067	0.00038145	3.0519	0.0012246	401.245	33.66	0.21352	33.45	33.328	33.541	-0.2104	0.0090143	-0.00012678	NaN	78.77	17	13	2	NaN	NaN	NaN	NaN	0		NaN	NaN
	ALQFLEEVK	9	0	Unmodified	_ALQFLEEVK_			0	0	0	P40227_C1;P40227_C2;P40227_C3;P40227_C4;P40227_C5;P40227_C6;P40227_C7;P40227_C8	P40227_C1	P40227_C1	MULTI-MATCH	MN-S8	1	S8		2	538.803	1075.59	2.3018	0.0012402	0.92774	0.00049987	3.2296	0.0017401	538.803	86.726	0.22983	86.726	86.557	86.786	0	-0.028838	0.00043462	NaN	95.909	15	9	2	NaN	NaN	NaN	NaN	0		NaN	NaN
	ALQSGPPQSR	10	0	Unmodified	_ALQSGPPQSR_			0	0	0	O00425_C5;O00425_C3;O00425_C2;O00425_C6;O00425_C4;O00425_C1	O00425_C5	O00425_C5	MULTI-MATCH	MN-S10	1	S10		2	520.778	1039.54	2.2544	0.001174	-0.55968	-0.00029147	1.6947	0.00088257	520.778	26.194	0.36179	26.046	25.891	26.253	-0.14789	0.0081036	-0.00034974	NaN	98.582	42	17	4	NaN	NaN	NaN	NaN	0		NaN	NaN
	ALQSGQCAGAALDVFTEEPPRDR	23	0	Unmodified	_ALQSGQCAGAALDVFTEEPPRDR_			0	0	1	O43175_C8;O43175_C7;O43175_C6;O43175_C5;O43175_C4;O43175_C13;O43175_C11;O43175_C10;O43175_C12;O43175_C3;O43175_C2;O43175_C1	O43175_C8	O43175_C8	MULTI-MATCH	MN-S10	1	S10		3	830.068	2487.18	0.72529	0.00060204	0.11312	9.3896e-05	0.83841	0.00069593	830.402	87.4	0.78665	87.156	86.655	87.442	-0.24376	-0.08747	-0.00020496	NaN	147.67	152	44	4	NaN	NaN	NaN	NaN	0		NaN	NaN
	ALQSVGQIVGEVLK	14	0	Unmodified	_ALQSVGQIVGEVLK_			0	0	0	P62333_C5;P62333_C4;P62333_C2;P62333_C1;P62333_C3	P62333_C5	P62333_C5	MULTI-MATCH-MSMS	MN-S9	1	S9		2	720.925	1439.83	1.4351	0.0010346	-0.28022	-0.00020202	1.1549	0.00083259	720.925	115.09	0.43764	114.96	114.76	115.19	-0.13611	-0.070584	-0.00010052	NaN	58.829	49	33	2	NaN	NaN	NaN	NaN	0		NaN	NaN
	ALQSVGQIVGEVLK	14	0	Unmodified	_ALQSVGQIVGEVLK_			0	0	0	P62333_C5;P62333_C4;P62333_C2;P62333_C1;P62333_C3	P62333_C5	P62333_C5	MULTI-MATCH-MSMS	MN-S10	1	S10		2	720.925	1439.83	1.6959	0.0012226	0.044448	3.2044e-05	1.7403	0.0012547	720.925	115.34	0.34309	115.07	114.96	115.3	-0.26751	0.04322	0.00036761	NaN	58.829	57	29	3	NaN	NaN	NaN	NaN	0		NaN	NaN
	ALSAVHSPTFCQLACGQDGQLK	22	0	Unmodified	_ALSAVHSPTFCQLACGQDGQLK_			0	0	0	Q8IY67_C9;Q8IY67_C6;Q8IY67_C5;Q8IY67_C4;Q8IY67_C3;Q8IY67_C2;Q8IY67_C11;Q8IY67_C10;Q8IY67_C1	Q8IY67_C9	Q8IY67_C9	MULTI-MATCH	MN-S9	1	S9		3	796.719	2387.14	1.2518	0.00099734	0.4846	0.00038609	1.7364	0.0013834	796.72	79.897	0.2634	79.748	79.643	79.906	-0.14955	0.0084728	-0.00019218	NaN	34.793	18	12	3	NaN	NaN	NaN	NaN	0		NaN	NaN
	ALSGTSPDDVQPGPSVGPPSK	21	0	Unmodified	_ALSGTSPDDVQPGPSVGPPSK_			0	0	0	Q9Y314_C9;Q9Y314_C8;Q9Y314_C7;Q9Y314_C6;Q9Y314_C5;Q9Y314_C4;Q9Y314_C3;Q9Y314_C2;Q9Y314_C1	Q9Y314_C9	Q9Y314_C9	MULTI-MATCH-MSMS	MN-S8	1	S8		2	996.997	1991.98	1.808	0.0018026	0.91971	0.00091694	2.7277	0.0027195	997.5	66.336	0.13957	66.336	66.254	66.394	0	-0.018772	-0.00010147	NaN	57.804	8	5	2	NaN	NaN	NaN	NaN	0		NaN	NaN
	ALSQLAEVEEK	11	0	Unmodified	_ALSQLAEVEEK_			0	0	0	O60749_C2;O60749_C1;Q13596_C2;Q13596_C1	O60749_C2	O60749_C2	MULTI-MATCH	MN-S9	1	S9		2	608.825	1215.63	1.6657	0.0010141	0.59365	0.00036143	2.2594	0.0013756	609.326	61.664	0.61679	61.421	61.227	61.844	-0.24309	0.022362	-0.00082295	NaN	55.908	50	30	2	NaN	NaN	NaN	NaN	0		NaN	NaN
	ALTDAGCNLNPLQYIK	16	0	Unmodified	_ALTDAGCNLNPLQYIK_			0	0	0	Q8WVM8_C6;Q8WVM8_C4;Q8WVM8_C3;Q8WVM8_C2;Q8WVM8_C1	Q8WVM8_C6	Q8WVM8_C6	MULTI-MATCH-MSMS	MN-S9	1	S9		2	895.959	1789.9	1.465	0.0013126	0.64571	0.00057853	2.1107	0.0018911	895.961	115.04	0.13277	114.9	114.83	114.97	-0.13611	-0.064193	0.0023835	NaN	58.37	11	9	2	NaN	NaN	NaN	NaN	0		NaN	NaN
	ALTQRPDYIK	10	0	Unmodified	_ALTQRPDYIK_			0	0	1	Q9UJX3_C7;Q9UJX3_C6;Q9UJX3_C4;Q9UJX3_C3;Q9UJX3_C2;Q9UJX3_C9;Q9UJX3_C8;Q9UJX3_C5;Q9UJX3_C11;Q9UJX3_C10;Q9UJX3_C1	Q9UJX3_C7	Q9UJX3_C7	MULTI-MATCH-MSMS	MN-S9	1	S9		2	602.838	1203.66	1.1595	0.00069902	-0.30418	-0.00018337	0.85536	0.00051565	602.838	38.92	0.59464	38.643	38.456	39.05	-0.27701	-0.015886	-4.5584e-05	NaN	133.13	81	37	3	NaN	NaN	NaN	NaN	0		NaN	NaN
	ALTQRPDYIK	10	0	Unmodified	_ALTQRPDYIK_			0	0	1	Q9UJX3_C7;Q9UJX3_C6;Q9UJX3_C4;Q9UJX3_C3;Q9UJX3_C2;Q9UJX3_C9;Q9UJX3_C8;Q9UJX3_C5;Q9UJX3_C11;Q9UJX3_C10;Q9UJX3_C1	Q9UJX3_C7	Q9UJX3_C7	MULTI-MATCH	MN-S9	1	S9		3	402.228	1203.66	1.6779	0.0006749	0.19491	7.8397e-05	1.8728	0.00075329	402.228	38.925	0.563	38.648	38.456	39.019	-0.27701	-0.0066503	0.00015625	NaN	85.533	93	36	3	NaN	NaN	NaN	NaN	0		NaN	NaN
	ALTQRPDYIK	10	0	Unmodified	_ALTQRPDYIK_			0	0	1	Q9UJX3_C7;Q9UJX3_C6;Q9UJX3_C4;Q9UJX3_C3;Q9UJX3_C2;Q9UJX3_C9;Q9UJX3_C8;Q9UJX3_C5;Q9UJX3_C11;Q9UJX3_C10;Q9UJX3_C1	Q9UJX3_C7	Q9UJX3_C7	MULTI-MATCH	MN-S10	1	S10		3	402.228	1203.66	1.4016	0.00056376	-0.27516	-0.00011068	1.1264	0.00045308	402.228	38.845	0.61891	38.623	38.455	39.074	-0.22273	-0.032263	-0.00041097	NaN	85.533	121	38	4	NaN	NaN	NaN	NaN	0		NaN	NaN
	ALTSEIALLQSR	12	0	Unmodified	_ALTSEIALLQSR_			0	0	0	P04843_C2;P04843_C1	P04843_C2	P04843_C2	MULTI-MATCH	MN-S8	1	S8		2	651.375	1300.74	2.1139	0.001377	0.23341	0.00015204	2.3473	0.001529	651.375	93.058	0.27093	93.058	92.921	93.192	1.4211e-14	0.028322	-0.00032879	NaN	84.17	24	12	3	NaN	NaN	NaN	NaN	0		NaN	NaN
	ALTSQLTDEELAQGR	15	0	Unmodified	_ALTSQLTDEELAQGR_			0	0	0	P23368_C9;P23368_C8;P23368_C7;P23368_C6;P23368_C5;P23368_C4;P23368_C3;P23368_C2;P23368_C11;P23368_C10;P23368_C1	P23368_C9	P23368_C9	MULTI-MATCH-MSMS	MN-S8	1	S8		2	816.415	1630.82	1.8133	0.0014804	1.5903	0.0012984	3.4036	0.0027788	816.416	74.363	0.31877	74.363	74.199	74.518	0	0.072925	0.0012348	NaN	125.22	21	13	2	NaN	NaN	NaN	NaN	0		NaN	NaN
	ALTVPELTQQMFDAK	15	0	Oxidation (M)	_ALTVPELTQQM(Oxidation (M))FDAK_			0	1	0	P04350_C5;P04350_C4;P04350_C3;P04350_C2;P04350_C7;P04350_C8;P04350_C6;P04350_C1;P68371_C5;P68371_C4;P68371_C3;P68371_C2;P68371_C7;P68371_C8;P68371_C6;P68371_C1	P04350_C5;P68371_C5	P68371_C5	MULTI-MATCH	MN-S9	1	S9		2	854.435	1706.85	0.97759	0.00083529	1.0049	0.00085864	1.9825	0.0016939	854.436	95.545	0.53513	95.394	95.113	95.648	-0.15109	-0.0024035	0.00076616	NaN	77.744	40	29	2	NaN	NaN	NaN	NaN	0		NaN	NaN
	ALTVPELTQQMFDAK	15	0	Oxidation (M)	_ALTVPELTQQM(Oxidation (M))FDAK_			0	1	0	P04350_C5;P04350_C4;P04350_C3;P04350_C2;P04350_C7;P04350_C8;P04350_C6;P04350_C1;P68371_C5;P68371_C4;P68371_C3;P68371_C2;P68371_C7;P68371_C8;P68371_C6;P68371_C1	P04350_C5;P68371_C5	P68371_C5	MULTI-MATCH	MN-S10	1	S10		2	854.435	1706.85	1.3673	0.0011682	1.4209	0.0012141	2.7882	0.0023823	854.436	95.672	0.37399	95.392	95.187	95.561	-0.28013	-0.0050132	0.001477	NaN	77.744	47	25	3	NaN	NaN	NaN	NaN	0		NaN	NaN
	ALVAIGTHDLDTLSGPFTYTAK	22	0	Unmodified	_ALVAIGTHDLDTLSGPFTYTAK_			0	0	0	Q9NSD9_C8;Q9NSD9_C7;Q9NSD9_C6;Q9NSD9_C5;Q9NSD9_C3;Q9NSD9_C2;Q9NSD9_C11;Q9NSD9_C1;Q9NSD9_C9;Q9NSD9_C4;Q9NSD9_C10	Q9NSD9_C8	Q9NSD9_C8	MULTI-MATCH	MN-S9	1	S9		3	764.402	2290.18	1.5187	0.0011609	-0.29829	-0.00022801	1.2204	0.00093289	764.4	112.01	0.6099	111.86	111.55	112.16	-0.14883	0.013138	0.00014378	NaN	57.989	100	41	4	NaN	NaN	NaN	NaN	0		NaN	NaN
	ALVEFTNSPDCLSK	14	0	Unmodified	_ALVEFTNSPDCLSK_			0	0	0	Q9UIA9_C10;Q9UIA9_C20;Q9UIA9_C9;Q9UIA9_C8;Q9UIA9_C7;Q9UIA9_C6;Q9UIA9_C5;Q9UIA9_C24;Q9UIA9_C23;Q9UIA9_C22;Q9UIA9_C21;Q9UIA9_C19;Q9UIA9_C18;Q9UIA9_C17;Q9UIA9_C16;Q9UIA9_C15;Q9UIA9_C14;Q9UIA9_C13;Q9UIA9_C12;Q9UIA9_C11;Q9UIA9_C1;Q9UIA9_C4	Q9UIA9_C10	Q9UIA9_C10	MULTI-MATCH	MN-S8	1	S8		2	790.885	1579.76	1.552	0.0012275	-0.065611	-5.189e-05	1.4864	0.0011756	791.387	83.424	0.28497	83.424	83.252	83.537	0	0.00013737	0.00013962	NaN	140.07	33	19	2	NaN	NaN	NaN	NaN	0		NaN	NaN
	AMEVDIEERPK	11	0	Unmodified	_AMEVDIEERPK_			0	0	1	Q9Y3C1_C1	Q9Y3C1_C1	Q9Y3C1_C1	MULTI-MATCH	MN-S10	1	S10		2	658.829	1315.64	1.1159	0.00073518	-0.066312	-4.3688e-05	1.0496	0.00069149	658.829	48.249	0.31507	48.028	47.872	48.187	-0.22122	0.032588	4.6321e-05	NaN	142.36	43	20	3	NaN	NaN	NaN	NaN	0		NaN	NaN
	AMEVDIEERPK	11	0	Unmodified	_AMEVDIEERPK_			0	0	1	Q9Y3C1_C1	Q9Y3C1_C1	Q9Y3C1_C1	MULTI-MATCH	MN-S10	1	S10		3	439.555	1315.64	1.5936	0.00070047	-0.56039	-0.00024632	1.0332	0.00045415	439.555	48.208	0.43264	47.987	47.85	48.282	-0.22122	0.010116	6.2377e-05	NaN	115.39	61	29	3	NaN	NaN	NaN	NaN	0		NaN	NaN
	AMGIMNSFVNDIFER	15	0	2 Oxidation (M)	_AM(Oxidation (M))GIM(Oxidation (M))NSFVNDIFER_			0	2	0	P62807_C0;P57053_C0;O60814_C0;Q99880_C0;Q99879_C0;Q99877_C0;Q93079_C0;Q5QNW6_C0;P58876_C0;P06899_C0;Q16778_C0;P23527_C0;P33778_C0;Q8N257_C0	P62807_C0;P06899_C0;Q8N257_C0	P06899_C0	MULTI-MATCH	MN-S8	1	S8		2	888.408	1774.8	2.0439	0.0018158	0.25974	0.00023076	2.3036	0.0020465	888.409	136.35	0.41143	136.35	136.13	136.54	0	0.04339	0.0012221	NaN	75.819	67	38	2	NaN	NaN	NaN	NaN	0		NaN	NaN
	AMGIMNSFVNDIFER	15	0	2 Oxidation (M)	_AM(Oxidation (M))GIM(Oxidation (M))NSFVNDIFER_			0	2	0	P62807_C0;P57053_C0;O60814_C0;Q99880_C0;Q99879_C0;Q99877_C0;Q93079_C0;Q5QNW6_C0;P58876_C0;P06899_C0;Q16778_C0;P23527_C0;P33778_C0;Q8N257_C0	P62807_C0;P06899_C0;Q8N257_C0	P06899_C0	MULTI-MATCH	MN-S9	1	S9		2	888.408	1774.8	0.62784	0.00055778	-1.4401	-0.0012794	-0.81229	-0.00072164	888.908	109.89	0.62432	109.74	109.53	110.16	-0.15497	-0.012383	-0.00012135	NaN	45.829	120	41	4	NaN	NaN	NaN	NaN	0		NaN	NaN
	AMGIMNSFVNDIFER	15	0	2 Oxidation (M)	_AM(Oxidation (M))GIM(Oxidation (M))NSFVNDIFER_			0	2	0	P62807_C0;P57053_C0;O60814_C0;Q99880_C0;Q99879_C0;Q99877_C0;Q93079_C0;Q5QNW6_C0;P58876_C0;P06899_C0;Q16778_C0;P23527_C0;P33778_C0;Q8N257_C0	P62807_C0;P06899_C0;Q8N257_C0	P06899_C0	MULTI-MATCH	MN-S9	1	S9		2	888.408	1774.8	0.72213	0.00064155	-1.0512	-0.00093393	-0.32911	-0.00029239	888.406	119.11	0.35077	118.97	118.74	119.09	-0.13665	-0.0034464	0.0005482	NaN	73.624	63	29	4	NaN	NaN	NaN	NaN	0		NaN	NaN
	AMGIMNSFVNDIFER	15	0	Oxidation (M)	_AM(Oxidation (M))GIMNSFVNDIFER_			0	1	0	P62807_C0;P57053_C0;O60814_C0;Q99880_C0;Q99879_C0;Q99877_C0;Q93079_C0;Q5QNW6_C0;P58876_C0;P06899_C0;Q16778_C0;P23527_C0;P33778_C0;Q8N257_C0	P62807_C0;P06899_C0;Q8N257_C0	P06899_C0	MULTI-MATCH	MN-S8	1	S8		2	880.411	1758.81	1.4509	0.0012774	-5.1837	-0.0045638	-3.7328	-0.0032864	881.406	132.68	0.10184	132.68	132.64	132.74	-2.8422e-14	-0.17664	-0.0009643	NaN	77.64	14	8	3	NaN	NaN	NaN	NaN	0		NaN	NaN
	AMGIMNSFVNDIFER	15	0	Oxidation (M)	_AM(Oxidation (M))GIMNSFVNDIFER_			0	1	0	P62807_C0;P57053_C0;O60814_C0;Q99880_C0;Q99879_C0;Q99877_C0;Q93079_C0;Q5QNW6_C0;P58876_C0;P06899_C0;Q16778_C0;P23527_C0;P33778_C0;Q8N257_C0	P62807_C0;P06899_C0;Q8N257_C0	P06899_C0	MULTI-MATCH	MN-S8	1	S8		2	880.411	1758.81	1.4873	0.0013094	-2.3471	-0.0020664	-0.85987	-0.00075704	880.909	121.87	0.076599	121.87	121.84	121.92	1.4211e-14	0.18777	0.0023498	NaN	90.653	14	11	2	NaN	NaN	NaN	NaN	0		NaN	NaN
	AMGIMNSFVNDIFER	15	0	Oxidation (M)	_AM(Oxidation (M))GIMNSFVNDIFER_			0	1	0	P62807_C0;P57053_C0;O60814_C0;Q99880_C0;Q99879_C0;Q99877_C0;Q93079_C0;Q5QNW6_C0;P58876_C0;P06899_C0;Q16778_C0;P23527_C0;P33778_C0;Q8N257_C0	P62807_C0;P06899_C0;Q8N257_C0	P06899_C0	MULTI-MATCH	MN-S8	1	S8		2	880.411	1758.81	1.4136	0.0012446	-5.9529	-0.005241	-4.5392	-0.0039964	880.905	131.59	0.10152	131.59	131.52	131.63	0	0.12628	-0.0056022	NaN	146.16	21	16	2	NaN	NaN	NaN	NaN	0		NaN	NaN
	AMGIMNSFVNDIFER	15	0	Oxidation (M)	_AM(Oxidation (M))GIMNSFVNDIFER_			0	1	0	P62807_C0;P57053_C0;O60814_C0;Q99880_C0;Q99879_C0;Q99877_C0;Q93079_C0;Q5QNW6_C0;P58876_C0;P06899_C0;Q16778_C0;P23527_C0;P33778_C0;Q8N257_C0	P62807_C0;P06899_C0;Q8N257_C0	P06899_C0	MULTI-MATCH	MN-S8	1	S8		2	880.411	1758.81	1.3864	0.0012206	-1.0352	-0.00091141	0.35115	0.00030916	880.911	130.84	0.033493	130.84	130.83	130.86	0	0.0092932	0.001344	NaN	155.15	5	3	2	NaN	NaN	NaN	NaN	0		NaN	NaN
	AMGIMNSFVNDIFER	15	0	Oxidation (M)	_AMGIM(Oxidation (M))NSFVNDIFER_			0	1	0	P62807_C0;P57053_C0;O60814_C0;Q99880_C0;Q99879_C0;Q99877_C0;Q93079_C0;Q5QNW6_C0;P58876_C0;P06899_C0;Q16778_C0;P23527_C0;P33778_C0;Q8N257_C0	P62807_C0;P06899_C0;Q8N257_C0	P06899_C0	MULTI-MATCH-MSMS	MN-S8	1	S8		2	880.411	1758.81	1.2317	0.0010844	-1.1846	-0.0010429	0.04711	4.1476e-05	880.911	121.13	0.33434	121.13	120.85	121.19	1.4211e-14	0.27191	0.00049045	NaN	145.55	51	30	2	NaN	NaN	NaN	NaN	0		NaN	NaN
	AMGIMNSFVNDIFER	15	0	Oxidation (M)	_AM(Oxidation (M))GIMNSFVNDIFER_			0	1	0	P62807_C0;P57053_C0;O60814_C0;Q99880_C0;Q99879_C0;Q99877_C0;Q93079_C0;Q5QNW6_C0;P58876_C0;P06899_C0;Q16778_C0;P23527_C0;P33778_C0;Q8N257_C0	P62807_C0;P06899_C0;Q8N257_C0	P06899_C0	MULTI-MATCH	MN-S8	1	S8		2	880.411	1758.81	1.0728	0.00094451	-1.439	-0.0012669	-0.36617	-0.00032238	880.912	126.86	0.69086	126.86	126.39	127.08	0	-0.0095874	-0.00055329	NaN	227.2	210	56	5	NaN	NaN	NaN	NaN	0		NaN	NaN
	AMGIMNSFVNDIFER	15	0	Oxidation (M)	_AM(Oxidation (M))GIMNSFVNDIFER_			0	1	0	P62807_C0;P57053_C0;O60814_C0;Q99880_C0;Q99879_C0;Q99877_C0;Q93079_C0;Q5QNW6_C0;P58876_C0;P06899_C0;Q16778_C0;P23527_C0;P33778_C0;Q8N257_C0	P62807_C0;P06899_C0;Q8N257_C0	P06899_C0	MULTI-MATCH	MN-S9	1	S9		2	880.411	1758.81	0.83296	0.00073335	-3.8003	-0.0033458	-2.9673	-0.0026125	880.909	127.46	1.4617	127.28	125.93	127.39	-0.1758	0.070094	-0.00035633	NaN	196.11	245	124	4	NaN	NaN	NaN	NaN	0		NaN	NaN
	AMGIMNSFVNDIFER	15	0	Oxidation (M)	_AM(Oxidation (M))GIMNSFVNDIFER_			0	1	0	P62807_C0;P57053_C0;O60814_C0;Q99880_C0;Q99879_C0;Q99877_C0;Q93079_C0;Q5QNW6_C0;P58876_C0;P06899_C0;Q16778_C0;P23527_C0;P33778_C0;Q8N257_C0	P62807_C0;P06899_C0;Q8N257_C0	P06899_C0	MULTI-MATCH-MSMS	MN-S9	1	S9		2	880.411	1758.81	0.86911	0.00076518	-2.7304	-0.0024038	-1.8613	-0.0016387	880.91	127.81	1.3423	127.63	127.39	128.73	-0.1758	0.12766	-0.0006588	NaN	166.14	444	156	4	NaN	NaN	NaN	NaN	0		NaN	NaN
	AMGIMNSFVNDIFER	15	0	Oxidation (M)	_AM(Oxidation (M))GIMNSFVNDIFER_			0	1	0	P62807_C0;P57053_C0;O60814_C0;Q99880_C0;Q99879_C0;Q99877_C0;Q93079_C0;Q5QNW6_C0;P58876_C0;P06899_C0;Q16778_C0;P23527_C0;P33778_C0;Q8N257_C0	P62807_C0;P06899_C0;Q8N257_C0	P06899_C0	MULTI-MATCH	MN-S10	1	S10		2	880.411	1758.81	1.0484	0.00092302	-3.8018	-0.0033471	-2.7534	-0.0024241	880.909	127.37	0.19851	127.15	127.01	127.21	-0.21671	-0.06027	-0.00035887	NaN	196.11	49	15	4	NaN	NaN	NaN	NaN	0		NaN	NaN
	AMGIMNSFVNDIFER	15	0	Oxidation (M)	_AM(Oxidation (M))GIMNSFVNDIFER_			0	1	0	P62807_C0;P57053_C0;O60814_C0;Q99880_C0;Q99879_C0;Q99877_C0;Q93079_C0;Q5QNW6_C0;P58876_C0;P06899_C0;Q16778_C0;P23527_C0;P33778_C0;Q8N257_C0	P62807_C0;P06899_C0;Q8N257_C0	P06899_C0	MULTI-MATCH	MN-S10	1	S10		2	880.411	1758.81	1.0003	0.0008807	-2.1817	-0.0019208	-1.1814	-0.0010401	880.909	127.48	0.11694	127.27	127.21	127.33	-0.21671	-0.23536	0.00030723	NaN	166.14	23	12	2	NaN	NaN	NaN	NaN	0		NaN	NaN
	AMGIMNSFVNDIFER	15	0	Oxidation (M)	_AM(Oxidation (M))GIMNSFVNDIFER_			0	1	0	P62807_C0;P57053_C0;O60814_C0;Q99880_C0;Q99879_C0;Q99877_C0;Q93079_C0;Q5QNW6_C0;P58876_C0;P06899_C0;Q16778_C0;P23527_C0;P33778_C0;Q8N257_C0	P62807_C0;P06899_C0;Q8N257_C0	P06899_C0	MULTI-MATCH	MN-S10	1	S10		2	880.411	1758.81	0.71682	0.00063109	-4.0081	-0.0035288	-3.2913	-0.0028977	880.907	129.25	0.14538	129.04	129.02	129.16	-0.21641	0.31295	-0.0045788	NaN	122.7	14	9	2	NaN	NaN	NaN	NaN	0		NaN	NaN
	AMIENFNAK	9	0	Unmodified	_AMIENFNAK_			0	0	0	P41227_C3;P41227_C2;P41227_C1;Q9BSU3_C3;Q9BSU3_C2;Q9BSU3_C1	P41227_C3	P41227_C3	MULTI-MATCH	MN-S8	1	S8		2	519.258	1036.5	2.1447	0.0011136	1.0417	0.00054093	3.1864	0.0016546	519.258	52.928	0.18823	52.928	52.814	53.002	0	0.056751	0.00052603	NaN	104.45	18	10	2	NaN	NaN	NaN	NaN	0		NaN	NaN
	AMLESIGVPLEK	12	0	Unmodified	_AMLESIGVPLEK_			0	0	0	P54577_C6;P54577_C4;P54577_C3;P54577_C2;P54577_C1;P54577_C5	P54577_C6	P54577_C6	MULTI-MATCH-MSMS	MN-S9	1	S9		2	643.855	1285.7	1.6685	0.0010743	-0.57064	-0.00036741	1.0978	0.00070685	643.855	94.831	0.47874	94.68	94.457	94.936	-0.15109	-0.032246	-0.00021361	NaN	62.303	46	20	3	NaN	NaN	NaN	NaN	0		NaN	NaN
	AMTGVEQWPYR	11	0	Unmodified	_AMTGVEQWPYR_			0	0	0	P49368_C7;P49368_C6;P49368_C5;P49368_C4;P49368_C10;P49368_C1;P49368_C9;P49368_C8;P49368_C3;P49368_C2	P49368_C7	P49368_C7	MULTI-MATCH	MN-S8	1	S8		2	669.319	1336.62	1.9939	0.0013345	0.63612	0.00042577	2.63	0.0017603	669.319	77.509	0.48905	77.509	77.311	77.8	-1.4211e-14	0.058242	-0.00011958	NaN	107.57	35	23	2	NaN	NaN	NaN	NaN	0		NaN	NaN
	AMTGVEQWPYR	11	0	Unmodified	_AMTGVEQWPYR_			0	0	0	P49368_C7;P49368_C6;P49368_C5;P49368_C4;P49368_C10;P49368_C1;P49368_C9;P49368_C8;P49368_C3;P49368_C2	P49368_C7	P49368_C7	MULTI-MATCH	MN-S9	1	S9		2	669.319	1336.62	1.2166	0.00081431	0.57248	0.00038317	1.7891	0.0011975	669.319	77.581	0.4668	77.441	77.17	77.637	-0.13999	-0.0099963	-0.00020476	NaN	107.57	63	26	3	NaN	NaN	NaN	NaN	0		NaN	NaN
	ANCIDSTASAEAVFASEVKK	20	0	Unmodified	_ANCIDSTASAEAVFASEVKK_			0	0	1	P22087_C1	P22087_C1	P22087_C1	MULTI-MATCH	MN-S8	1	S8		3	700.009	2097	1.6216	0.0011351	0.21428	0.00015	1.8359	0.0012851	700.344	83.518	0.54515	83.518	83.305	83.85	0	0.034129	0.00033354	NaN	45.237	41	27	2	NaN	NaN	NaN	NaN	0		NaN	NaN
	ANDDIIVNWVNR	12	0	Unmodified	_ANDDIIVNWVNR_			0	0	0	P13797_C1;P13797_C2;P13797_C6;P13797_C8;P13797_C9;P13797_C5;P13797_C3;P13797_C4;P13797_C7	P13797_C1	P13797_C1	MULTI-MATCH	MN-S9	1	S9		2	714.865	1427.72	1.5244	0.0010898	1.0788	0.00077119	2.6032	0.001861	714.866	100.77	0.37043	100.63	100.48	100.85	-0.14604	-0.048696	0.00075242	NaN	62.823	41	21	2	NaN	NaN	NaN	NaN	0		NaN	NaN
	ANDDIIVNWVNR	12	0	Unmodified	_ANDDIIVNWVNR_			0	0	0	P13797_C1;P13797_C2;P13797_C6;P13797_C8;P13797_C9;P13797_C5;P13797_C3;P13797_C4;P13797_C7	P13797_C1	P13797_C1	MULTI-MATCH-MSMS	MN-S10	1	S10		2	714.865	1427.72	2.1796	0.0015582	0.6196	0.00044293	2.7992	0.0020011	714.866	101.04	0.33146	100.75	100.51	100.84	-0.28945	0.072643	9.5893e-05	NaN	62.823	38	22	3	NaN	NaN	NaN	NaN	0		NaN	NaN
	ANDQEPCGWWLAK	13	0	Unmodified	_ANDQEPCGWWLAK_			0	0	0	P51114_C6;P51114_C5;P51114_C4;P51114_C3;P51114_C2	P51114_C6	P51114_C6	MULTI-MATCH-MSMS	MN-S10	1	S10		2	787.856	1573.7	1.6098	0.0012683	0.19253	0.00015169	1.8023	0.00142	787.857	92.787	0.37247	92.517	92.325	92.697	-0.27051	0.01802	0.00022888	NaN	108.67	42	20	3	NaN	NaN	NaN	NaN	0		NaN	NaN
	ANEHQGIGFLNDPR	14	0	Unmodified	_ANEHQGIGFLNDPR_			0	0	0	Q92900_C13;Q92900_C15;Q92900_C16;Q92900_C17;Q92900_C18;Q92900_C19;Q92900_C23;Q92900_C5;Q92900_C6;Q92900_C12;Q92900_C7;Q92900_C22;Q92900_C21;Q92900_C20;Q92900_C14;Q92900_C9;Q92900_C11;Q92900_C10;Q92900_C4;Q92900_C8;Q92900_C2;Q92900_C1;Q92900_C3	Q92900_C13	Q92900_C13	MULTI-MATCH-MSMS	MN-S9	1	S9		2	784.384	1566.75	1.4872	0.0011665	-2.712	-0.0021272	-1.2248	-0.00096072	784.384	59.65	0.25169	59.424	59.326	59.578	-0.2255	-0.1097	-0.0015195	NaN	90.685	43	15	4	NaN	NaN	NaN	NaN	0		NaN	NaN
	ANEVISK	7	0	Unmodified	_ANEVISK_			0	0	0	P50990_C9;P50990_C8;P50990_C6;P50990_C5;P50990_C2;P50990_C1;P50990_C7;P50990_C4;P50990_C3;P50990_C10	P50990_C9	P50990_C9	MULTI-MATCH	MN-S8	1	S8		2	380.714	759.413	2.0498	0.00078041	-1.9458	-0.00074079	0.10407	3.9621e-05	380.714	23.062	0.51545	23.062	22.817	23.332	-3.5527e-15	-0.028161	0.00054061	NaN	80.229	49	26	4	NaN	NaN	NaN	NaN	0		NaN	NaN
	ANEVISK	7	0	Unmodified	_ANEVISK_			0	0	0	P50990_C9;P50990_C8;P50990_C6;P50990_C5;P50990_C2;P50990_C1;P50990_C7;P50990_C4;P50990_C3;P50990_C10	P50990_C9	P50990_C9	MULTI-MATCH	MN-S9	1	S9		2	380.714	759.413	1.4516	0.00055265	-2.8389	-0.0010808	-1.3873	-0.00052815	380.714	23.385	0.24539	23.121	22.995	23.241	-0.26429	0.030443	-0.00013943	NaN	80.229	17	8	4	NaN	NaN	NaN	NaN	0		NaN	NaN
	ANGTTVHVGIHPSK	14	0	Unmodified	_ANGTTVHVGIHPSK_			0	0	0	P61254_C0;J3QQQ9_C0;Q9UNX3_C0	P61254_C0;Q9UNX3_C0	P61254_C0	MULTI-MATCH	MN-S8	1	S8		2	709.381	1416.75	1.5707	0.0011142	-0.25232	-0.00017899	1.3184	0.00093525	709.381	27.688	0.17514	27.688	27.6	27.775	0	-0.0023787	-0.0003474	NaN	193.15	12	6	2	NaN	NaN	NaN	NaN	0		NaN	NaN
	ANGTTVHVGIHPSK	14	0	Unmodified	_ANGTTVHVGIHPSK_			0	0	0	P61254_C0;J3QQQ9_C0;Q9UNX3_C0	P61254_C0;Q9UNX3_C0	P61254_C0	MULTI-MATCH	MN-S9	1	S9		3	473.256	1416.75	1.6663	0.0007886	-0.35528	-0.00016814	1.3111	0.00062047	473.256	27.99	0.36494	27.69	27.558	27.923	-0.29956	-0.011387	-0.00028072	NaN	56.527	37	16	4	NaN	NaN	NaN	NaN	0		NaN	NaN
	ANGTTVHVGIHPSK	14	0	Unmodified	_ANGTTVHVGIHPSK_			0	0	0	P61254_C0;J3QQQ9_C0;Q9UNX3_C0	P61254_C0;Q9UNX3_C0	P61254_C0	MULTI-MATCH	MN-S10	1	S10		3	473.256	1416.75	1.2336	0.00058381	0.091181	4.3152e-05	1.3248	0.00062697	473.256	27.895	0.32711	27.732	27.568	27.895	-0.16292	0.030131	0.00035315	NaN	56.527	48	21	3	NaN	NaN	NaN	NaN	0		NaN	NaN
	ANITAIR	7	0	Unmodified	_ANITAIR_			0	0	0	P49368_C7;P49368_C6;P49368_C5;P49368_C4;P49368_C10;P49368_C1;P49368_C9;P49368_C8;P49368_C3;P49368_C2	P49368_C7	P49368_C7	MULTI-MATCH	MN-S8	1	S8		2	379.73	757.445	2.1918	0.00083229	0.56438	0.00021431	2.7562	0.0010466	379.73	35.712	0.38673	35.712	35.474	35.861	0	0.021097	-7.1416e-05	NaN	114.59	31	17	3	NaN	NaN	NaN	NaN	0		NaN	NaN
	ANITLSGK	8	0	Unmodified	_ANITLSGK_			0	0	0	E9PLD3_C1;E9PRG8_C0	E9PLD3_C1	E9PLD3_C1	MULTI-MATCH-MSMS	MN-S8	1	S8		2	402.235	802.455	2.336	0.00093962	0.31482	0.00012663	2.6508	0.0010663	402.235	33.278	0.32727	33.278	33.14	33.467	0	-0.015262	-0.00011975	NaN	93.561	26	16	2	NaN	NaN	NaN	NaN	0		NaN	NaN
	ANITLSGK	8	0	Unmodified	_ANITLSGK_			0	0	0	E9PLD3_C1;E9PRG8_C0	E9PLD3_C1	E9PLD3_C1	MULTI-MATCH	MN-S10	1	S10		2	402.235	802.455	1.9991	0.00080411	0.41567	0.0001672	2.4148	0.0009713	402.235	33.505	0.27858	33.295	33.167	33.446	-0.2104	0.0011595	-3.8625e-05	NaN	93.561	29	16	2	NaN	NaN	NaN	NaN	0		NaN	NaN
	ANIVHLMLSSPEQIQK	16	0	Unmodified	_ANIVHLMLSSPEQIQK_			0	0	0	P55060_C9;P55060_C8;P55060_C5;P55060_C3;P55060_C14;P55060_C11;P55060_C10;P55060_C1;P55060_C12;P55060_C7;P55060_C6;P55060_C4;P55060_C2;P55060_C13	P55060_C9	P55060_C9	MULTI-MATCH-MSMS	MN-S8	1	S8		3	603.329	1806.97	1.9411	0.0011711	-0.041962	-2.5317e-05	1.8991	0.0011458	603.33	87.286	0.5263	87.286	86.893	87.419	0	0.035571	-0.00055877	NaN	36.029	60	26	3	NaN	NaN	NaN	NaN	0		NaN	NaN
	ANLNALDR	8	0	Unmodified	_ANLNALDR_			0	0	0	Q6S8J3_C1;Q6S8J3_C27;Q6S8J3_C23;Q6S8J3_C20;Q6S8J3_C2;Q6S8J3_C19;Q6S8J3_C28;Q6S8J3_C18;Q6S8J3_C16;Q6S8J3_C15;Q6S8J3_C14;Q6S8J3_C13;Q6S8J3_C12;Q6S8J3_C11;Q6S8J3_C10;Q6S8J3_C22;Q6S8J3_C21;Q6S8J3_C3;Q6S8J3_C25;Q6S8J3_C4;Q6S8J3_C9;Q6S8J3_C7;Q6S8J3_C6;Q6S8J3_C5;Q6S8J3_C8;Q6S8J3_C26;Q6S8J3_C17;A5A3E0_C10;A5A3E0_C16;A5A3E0_C18;A5A3E0_C19;A5A3E0_C2;A5A3E0_C20;A5A3E0_C25;A5A3E0_C7;A5A3E0_C26;A5A3E0_C27;A5A…	Q6S8J3_C1	Q6S8J3_C1	MULTI-MATCH-MSMS	MN-S9	1	S9		2	443.741	885.467	1.5411	0.00068383	-0.32122	-0.00014254	1.2198	0.00054129	443.741	38.504	0.43859	38.227	38.031	38.47	-0.27701	0.010091	-0.00020648	NaN	84.227	54	21	4	NaN	NaN	NaN	NaN	0		NaN	NaN
	ANPQVGVAFPHIK	13	0	Unmodified	_ANPQVGVAFPHIK_			0	0	0	P13010_C9;P13010_C8;P13010_C7;P13010_C6;P13010_C5;P13010_C4;P13010_C3;P13010_C2;P13010_C10;P13010_C1	P13010_C9	P13010_C9	MULTI-MATCH-MSMS	MN-S8	1	S8		3	459.926	1376.76	1.6903	0.00077743	0.38521	0.00017717	2.0756	0.0009546	459.926	68.34	0.5761	68.34	68.073	68.649	-1.4211e-14	0.095575	0.00055122	NaN	27.672	43	32	2	NaN	NaN	NaN	NaN	0		NaN	NaN
	ANPQVGVAFPHIK	13	0	Unmodified	_ANPQVGVAFPHIK_			0	0	0	P13010_C9;P13010_C8;P13010_C7;P13010_C6;P13010_C5;P13010_C4;P13010_C3;P13010_C2;P13010_C10;P13010_C1	P13010_C9	P13010_C9	MULTI-MATCH-MSMS	MN-S10	1	S10		3	459.926	1376.76	1.4442	0.00066424	-0.12136	-5.5816e-05	1.3229	0.00060842	459.926	68.39	0.51887	68.236	68.122	68.641	-0.1542	-0.0089418	-0.00014773	NaN	27.672	45	32	2	NaN	NaN	NaN	NaN	0		NaN	NaN
	APAMFNIR	8	0	Oxidation (M)	_APAM(Oxidation (M))FNIR_			0	1	0	P61247_C2;P61247_C3	P61247_C2;P61247_C3	P61247_C3	MULTI-MATCH	MN-S8	1	S8		2	468.242	934.469	2.2369	0.0010474	0.12559	5.8808e-05	2.3624	0.0011062	468.242	50.654	0.61695	50.654	50.487	51.104	0	-0.016115	-6.9992e-05	NaN	129.16	57	35	2	NaN	NaN	NaN	NaN	0		NaN	NaN
	APAMFNIR	8	0	Oxidation (M)	_APAM(Oxidation (M))FNIR_			0	1	0	P61247_C2;P61247_C3	P61247_C2;P61247_C3	P61247_C3	MULTI-MATCH	MN-S9	1	S9		2	468.242	934.469	1.8294	0.00085661	-1.2497	-0.00058515	0.57975	0.00027146	468.241	68.772	0.12461	68.529	68.447	68.571	-0.243	-0.052885	-0.00077606	NaN	72.234	6	4	2	NaN	NaN	NaN	NaN	0		NaN	NaN
	APAMFNIR	8	0	Oxidation (M)	_APAM(Oxidation (M))FNIR_			0	1	0	P61247_C2;P61247_C3	P61247_C2;P61247_C3	P61247_C3	MULTI-MATCH	MN-S9	1	S9		2	468.242	934.469	1.6333	0.00076476	0.3524	0.00016501	1.9857	0.00092977	468.242	50.592	0.39775	50.374	50.132	50.53	-0.21829	0.056513	0.00022317	NaN	103.29	59	25	3	NaN	NaN	NaN	NaN	0		NaN	NaN
	APAMFNIR	8	0	Oxidation (M)	_APAM(Oxidation (M))FNIR_			0	1	0	P61247_C2;P61247_C3	P61247_C2;P61247_C3	P61247_C3	MULTI-MATCH	MN-S10	1	S10		2	468.242	934.469	1.468	0.00068737	-0.075829	-3.5506e-05	1.3922	0.00065186	468.242	50.503	0.39685	50.288	50.076	50.473	-0.21581	-0.030027	-0.00017786	NaN	103.29	63	25	3	NaN	NaN	NaN	NaN	0		NaN	NaN
	APAMFNIR	8	0	Unmodified	_APAMFNIR_			0	0	0	P61247_C2;P61247_C3	P61247_C2;P61247_C3	P61247_C3	MULTI-MATCH-MSMS	MN-S9	1	S9		2	460.245	918.475	1.726	0.00079436	0.053486	2.4617e-05	1.7794	0.00081898	460.245	68.909	0.83544	68.685	68.336	69.171	-0.22406	0.021804	-0.00010102	NaN	76.847	89	47	2	NaN	NaN	NaN	NaN	0		NaN	NaN
	APEPPPALIVR	11	0	Unmodified	_APEPPPALIVR_			0	0	0	Q9H6S0_C10;Q9H6S0_C20;Q9H6S0_C9;Q9H6S0_C8;Q9H6S0_C7;Q9H6S0_C6;Q9H6S0_C5;Q9H6S0_C4;Q9H6S0_C25;Q9H6S0_C23;Q9H6S0_C22;Q9H6S0_C21;Q9H6S0_C2;Q9H6S0_C19;Q9H6S0_C18;Q9H6S0_C17;Q9H6S0_C16;Q9H6S0_C15;Q9H6S0_C14;Q9H6S0_C13;Q9H6S0_C12;Q9H6S0_C11;Q9H6S0_C3;Q9H6S0_C1;Q9H6S0_C24	Q9H6S0_C10	Q9H6S0_C10	MULTI-MATCH-MSMS	MN-S10	1	S10		2	580.345	1158.68	2.5027	0.0014524	-0.17014	-9.874e-05	2.3326	0.0013537	580.345	74.329	0.7815	74.229	73.794	74.576	-0.099498	-0.066882	-0.00026287	NaN	61.962	70	40	2	NaN	NaN	NaN	NaN	0		NaN	NaN
	APGFAQMLK	9	0	Unmodified	_APGFAQMLK_			0	0	0	P50990_C9;P50990_C8;P50990_C6;P50990_C5;P50990_C2;P50990_C1;P50990_C7;P50990_C4;P50990_C3;P50990_C10	P50990_C9	P50990_C9	MULTI-MATCH-MSMS	MN-S8	1	S8		2	481.76	961.506	2.0056	0.00096624	0.23703	0.00011419	2.2427	0.0010804	481.76	72.448	0.36805	72.448	72.263	72.631	0	0.034516	0.00029089	NaN	79.116	44	20	3	NaN	NaN	NaN	NaN	0		NaN	NaN
	APGFAQMLK	9	0	Unmodified	_APGFAQMLK_			0	0	0	P50990_C9;P50990_C8;P50990_C6;P50990_C5;P50990_C2;P50990_C1;P50990_C7;P50990_C4;P50990_C3;P50990_C10	P50990_C9	P50990_C9	MULTI-MATCH-MSMS	MN-S9	1	S9		2	481.76	961.506	1.9887	0.00095809	0.11135	5.3646e-05	2.1001	0.0010117	481.76	72.53	0.38456	72.355	72.208	72.593	-0.17445	-0.058373	0.0001698	NaN	79.116	47	20	3	NaN	NaN	NaN	NaN	0		NaN	NaN
	APGPGLAQGLPQLHSLVLR	19	0	Unmodified	_APGPGLAQGLPQLHSLVLR_			0	0	0	Q8N1G4_C9;Q8N1G4_C8;Q8N1G4_C6;Q8N1G4_C5;Q8N1G4_C4;Q8N1G4_C3;Q8N1G4_C2;Q8N1G4_C10;Q8N1G4_C1;Q8N1G4_C7	Q8N1G4_C9	Q8N1G4_C9	MULTI-MATCH-MSMS	MN-S9	1	S9		3	642.042	1923.11	1.6342	0.0010492	-0.56093	-0.00036014	1.0733	0.0006891	642.042	102.95	0.35846	102.8	102.65	103.01	-0.15172	0.026932	-0.00038034	NaN	31.111	47	20	3	NaN	NaN	NaN	NaN	0		NaN	NaN
	APGTPHSHTK	10	0	Unmodified	_APGTPHSHTK_			0	0	0	Q07020_C1;Q07020_C2	Q07020_C1	Q07020_C1	MULTI-MATCH-MSMS	MN-S9	1	S9		2	516.765	1031.51	4.3868	0.0022669	-0.61065	-0.00031556	3.7761	0.0019514	516.764	17.069	0.13582	16.88	16.836	16.971	-0.18924	-0.048819	0.00025196	NaN	105.14	10	8	2	NaN	NaN	NaN	NaN	0		NaN	NaN
	APIICVLGHVDTGK	14	0	Unmodified	_APIICVLGHVDTGK_			0	0	0	O60841_C7;O60841_C6;O60841_C4;O60841_C3;O60841_C1;O60841_C8;O60841_C5	O60841_C7	O60841_C7	MULTI-MATCH-MSMS	MN-S10	1	S10		3	493.938	1478.79	1.1448	0.00056545	-0.0044346	-2.1904e-06	1.1403	0.00056326	493.938	78.43	0.10603	78.314	78.263	78.369	-0.11543	-0.046442	-9.1378e-05	NaN	41.644	15	12	2	NaN	NaN	NaN	NaN	0		NaN	NaN
	APIRPDIVNFVHTNLR	16	0	Unmodified	_APIRPDIVNFVHTNLR_			0	0	1	P36578_C2;P36578_C5	P36578_C2;P36578_C5	P36578_C5	MULTI-MATCH-MSMS	MN-S10	1	S10		3	621.351	1861.03	1.2842	0.00079796	0.29201	0.00018144	1.5763	0.00097941	621.686	86.123	0.64339	85.893	85.491	86.134	-0.22994	0.12405	0.00068003	NaN	123.72	148	40	5	NaN	NaN	NaN	NaN	0		NaN	NaN
	APIRPDIVNFVHTNLRK	17	0	Unmodified	_APIRPDIVNFVHTNLRK_			0	0	2	P36578_C2;P36578_C5	P36578_C2;P36578_C5	P36578_C5	MULTI-MATCH-MSMS	MN-S8	1	S8		4	498.289	1989.13	2.4642	0.0012279	0.2006	9.9959e-05	2.6648	0.0013279	498.54	74.323	1.3124	74.323	73.849	75.161	0	0.0015364	0.00028348	NaN	64.407	232	60	6	NaN	NaN	NaN	NaN	0		NaN	NaN
	APIRPDIVNFVHTNLRK	17	0	Unmodified	_APIRPDIVNFVHTNLRK_			0	0	2	P36578_C2;P36578_C5	P36578_C2;P36578_C5	P36578_C5	MULTI-MATCH-MSMS	MN-S8	1	S8		5	398.833	1989.13	2.5593	0.0010207	0.17281	6.8922e-05	2.7321	0.0010897	399.033	74.323	0.85767	74.323	73.964	74.822	0	-0.0073899	0.00029493	NaN	16.88	120	40	4	NaN	NaN	NaN	NaN	0		NaN	NaN
	APIRPDIVNFVHTNLRK	17	0	Unmodified	_APIRPDIVNFVHTNLRK_			0	0	2	P36578_C2;P36578_C5	P36578_C2;P36578_C5	P36578_C5	MULTI-MATCH	MN-S9	1	S9		3	664.05	1989.13	1.8957	0.0012588	0.88272	0.00058617	2.7784	0.001845	664.384	74.861	0.043884	74.721	74.693	74.736	-0.14017	0.24111	0.00091423	NaN	73.208	4	2	2	NaN	NaN	NaN	NaN	0		NaN	NaN
	APIRPDIVNFVHTNLRK	17	0	Unmodified	_APIRPDIVNFVHTNLRK_			0	0	2	P36578_C2;P36578_C5	P36578_C2;P36578_C5	P36578_C5	MULTI-MATCH-MSMS	MN-S10	1	S10		3	664.05	1989.13	2.2548	0.0014973	-0.37687	-0.00025026	1.878	0.0012471	664.384	74.494	0.47518	74.395	74.051	74.526	-0.099498	-0.084595	-0.0015951	NaN	73.208	32	24	2	NaN	NaN	NaN	NaN	0		NaN	NaN
	APIRPDIVNFVHTNLRK	17	0	Unmodified	_APIRPDIVNFVHTNLRK_			0	0	2	P36578_C2;P36578_C5	P36578_C2;P36578_C5	P36578_C5	MULTI-MATCH-MSMS	MN-S10	1	S10		4	498.289	1989.13	2.5995	0.0012953	-0.029093	-1.4497e-05	2.5704	0.0012808	498.54	74.662	0.73289	74.562	74.012	74.745	-0.099498	0.24106	-0.00017434	NaN	64.407	103	39	4	NaN	NaN	NaN	NaN	0		NaN	NaN
	APIRPDIVNFVHTNLRK	17	0	Unmodified	_APIRPDIVNFVHTNLRK_			0	0	2	P36578_C2;P36578_C5	P36578_C2;P36578_C5	P36578_C5	MULTI-MATCH-MSMS	MN-S10	1	S10		5	398.833	1989.13	2.7721	0.0011056	-0.38827	-0.00015485	2.3838	0.00095073	399.033	74.689	0.52935	74.589	74.081	74.61	-0.099498	0.25872	-0.00082395	NaN	16.88	42	27	2	NaN	NaN	NaN	NaN	0		NaN	NaN
	APLYDLAAHEDK	12	0	Unmodified	_APLYDLAAHEDK_			0	0	0	Q9GZL7_C9;Q9GZL7_C8;Q9GZL7_C7;Q9GZL7_C6;Q9GZL7_C5;Q9GZL7_C4;Q9GZL7_C3;Q9GZL7_C2;Q9GZL7_C1	Q9GZL7_C9	Q9GZL7_C9	MULTI-MATCH	MN-S8	1	S8		2	671.836	1341.66	1.4841	0.00099705	-0.36788	-0.00024715	1.1162	0.00074989	671.835	57.157	0.28258	57.157	57.041	57.324	0	-0.024972	-0.00091599	NaN	69.01	23	13	2	NaN	NaN	NaN	NaN	0		NaN	NaN
	APLYDLAAHEDK	12	0	Unmodified	_APLYDLAAHEDK_			0	0	0	Q9GZL7_C9;Q9GZL7_C8;Q9GZL7_C7;Q9GZL7_C6;Q9GZL7_C5;Q9GZL7_C4;Q9GZL7_C3;Q9GZL7_C2;Q9GZL7_C1	Q9GZL7_C9	Q9GZL7_C9	MULTI-MATCH	MN-S9	1	S9		3	448.226	1341.66	1.5829	0.00070949	0.80077	0.00035892	2.3837	0.0010684	448.561	57.346	0.36624	57.125	56.983	57.349	-0.22081	-0.061908	0.00030785	NaN	32.068	59	20	5	NaN	NaN	NaN	NaN	0		NaN	NaN
	APLYDLAAHEDK	12	0	Unmodified	_APLYDLAAHEDK_			0	0	0	Q9GZL7_C9;Q9GZL7_C8;Q9GZL7_C7;Q9GZL7_C6;Q9GZL7_C5;Q9GZL7_C4;Q9GZL7_C3;Q9GZL7_C2;Q9GZL7_C1	Q9GZL7_C9	Q9GZL7_C9	MULTI-MATCH	MN-S10	1	S10		3	448.226	1341.66	1.5003	0.00067246	0.69366	0.00031092	2.1939	0.00098338	448.226	57.459	0.47887	57.245	57.069	57.548	-0.21461	0.057912	0.00016382	NaN	32.068	80	28	5	NaN	NaN	NaN	NaN	0		NaN	NaN
	APNYSCVMTGSWDK	14	0	Unmodified	_APNYSCVMTGSWDK_			0	0	0	P78406_C9;P78406_C8;P78406_C7;P78406_C4;P78406_C2;P78406_C11;P78406_C10;P78406_C1;P78406_C6;P78406_C3	P78406_C9	P78406_C9	MULTI-MATCH	MN-S10	1	S10		2	808.348	1614.68	1.6964	0.0013713	0.58042	0.00046918	2.2768	0.0018405	808.349	81.757	0.35717	81.593	81.384	81.741	-0.16412	0.013854	0.00080277	NaN	76.522	57	24	3	NaN	NaN	NaN	NaN	0		NaN	NaN
	APQETYADIGGLDNQIQEIK	20	0	Unmodified	_APQETYADIGGLDNQIQEIK_			0	0	0	P62191_C2;P62191_C3;P62191_C1	P62191_C2	P62191_C2	MULTI-MATCH	MN-S9	1	S9		2	1102.05	2202.08	1.3805	0.0015214	1.4284	0.0015742	2.809	0.0030956	1102.55	101.31	0.33825	101.17	100.94	101.28	-0.14604	-0.041817	0.0005456	NaN	71.98	44	16	3	NaN	NaN	NaN	NaN	0		NaN	NaN
	APRPTRPDK	9	0	Unmodified	_APRPTRPDK_			0	0	2	P61313_C2;P61313_C1	P61313_C2	P61313_C2	MULTI-MATCH-MSMS	MN-S10	1	S10		2	519.296	1036.58	2.3291	0.0012095	-0.59666	-0.00030984	1.7325	0.00089967	519.296	18.313	0.88124	18.223	17.965	18.846	-0.090181	-0.0052144	4.5509e-05	NaN	137.13	138	58	5	NaN	NaN	NaN	NaN	0		NaN	NaN
	APSIIFIDELDAIGTK	16	0	Unmodified	_APSIIFIDELDAIGTK_			0	0	0	P17980_C5;P17980_C4;P17980_C3;P17980_C2;P17980_C1	P17980_C5	P17980_C5	MULTI-MATCH	MN-S8	1	S8		2	851.967	1701.92	1.5907	0.0013552	-4.6256	-0.0039408	-3.0349	-0.0025856	852.464	134.22	0.06842	134.22	134.18	134.25	0	0.036861	-0.0007783	NaN	68.069	13	9	2	NaN	NaN	NaN	NaN	0		NaN	NaN
	APSPEKAEEESER	13	0	Unmodified	_APSPEKAEEESER_			0	0	1	P08243_C9;P08243_C7;P08243_C6;P08243_C5;P08243_C4;P08243_C3;P08243_C2;P08243_C10;P08243_C1;P08243_C8	P08243_C9	P08243_C9	MULTI-MATCH	MN-S10	1	S10		2	729.839	1457.66	1.0547	0.00076973	-0.23048	-0.00016822	0.82417	0.00060151	729.839	25.04	0.42037	24.908	24.629	25.049	-0.13256	0.0062871	-0.00041099	NaN	200.44	41	23	2	NaN	NaN	NaN	NaN	0		NaN	NaN
	APSTYGGGLSVSSSR	15	0	Unmodified	_APSTYGGGLSVSSSR_			0	0	0	P02533_C5;P02533_C4;P02533_C1;CON__P02533;P02533_C6;P02533_C3;P02533_C2	P02533_C5	P02533_C5	MULTI-MATCH	MN-S10	1	S10		2	713.352	1424.69	1.5013	0.0010709	-1.3788	-0.00098356	0.12249	8.738e-05	713.351	49.157	0.058191	48.936	48.902	48.961	-0.22122	0.0050755	-0.00069413	NaN	80.245	5	3	2	NaN	NaN	NaN	NaN	0		NaN	NaN
	APTSTEANHIR	11	0	Unmodified	_APTSTEANHIR_			0	0	0	P78316_C9;P78316_C8;P78316_C7;P78316_C6;P78316_C5;P78316_C4;P78316_C3;P78316_C2;P78316_C12;P78316_C11;P78316_C10;P78316_C1	P78316_C9	P78316_C9	MULTI-MATCH-MSMS	MN-S8	1	S8		2	598.805	1195.59	2.2244	0.001332	1.2535	0.00075058	3.4778	0.0020825	598.806	22.746	0.15291	22.746	22.664	22.817	0	-0.027782	-0.00037227	NaN	102.07	11	5	3	NaN	NaN	NaN	NaN	0		NaN	NaN
	APTSTEANHIR	11	0	Unmodified	_APTSTEANHIR_			0	0	0	P78316_C9;P78316_C8;P78316_C7;P78316_C6;P78316_C5;P78316_C4;P78316_C3;P78316_C2;P78316_C12;P78316_C11;P78316_C10;P78316_C1	P78316_C9	P78316_C9	MULTI-MATCH	MN-S9	1	S9		2	598.805	1195.59	1.6652	0.00099713	2.3917	0.0014321	4.0569	0.0024293	598.807	23.078	0.22316	22.813	22.677	22.9	-0.26429	0.039177	0.00099086	NaN	102.07	10	8	2	NaN	NaN	NaN	NaN	0		NaN	NaN
	APTSTEANHIR	11	0	Unmodified	_APTSTEANHIR_			0	0	0	P78316_C9;P78316_C8;P78316_C7;P78316_C6;P78316_C5;P78316_C4;P78316_C3;P78316_C2;P78316_C12;P78316_C11;P78316_C10;P78316_C1	P78316_C9	P78316_C9	MULTI-MATCH	MN-S10	1	S10		3	399.539	1195.59	2.189	0.00087458	0.18116	7.238e-05	2.3701	0.00094696	399.539	22.866	0.16878	22.747	22.667	22.836	-0.11843	0.00040149	-0.00022873	NaN	43.897	17	7	3	NaN	NaN	NaN	NaN	0		NaN	NaN
	APVEHVVADAGAFLR	15	0	Unmodified	_APVEHVVADAGAFLR_			0	0	0	Q9ULX3_C5;Q9ULX3_C4;Q9ULX3_C3;Q9ULX3_C1;Q9ULX3_C7;Q9ULX3_C6;Q9ULX3_C2	Q9ULX3_C5	Q9ULX3_C5	MULTI-MATCH	MN-S10	1	S10		3	517.947	1550.82	2.1083	0.001092	-0.1835	-9.5042e-05	1.9248	0.00099695	517.947	86.162	0.42253	85.932	85.748	86.171	-0.22994	0.15488	-2.7316e-05	NaN	94.09	51	25	3	NaN	NaN	NaN	NaN	0		NaN	NaN
	AQAAAPASVPAQAPK	15	0	Unmodified	_AQAAAPASVPAQAPK_			0	0	0	P47914_C1	P47914_C1	P47914_C1	MULTI-MATCH	MN-S8	1	S8		2	689.378	1376.74	2.1086	0.0014536	-0.2897	-0.00019971	1.8189	0.0012539	689.377	44.83	0.1327	44.83	44.757	44.89	0	0.075012	-0.00073481	NaN	66.262	9	7	2	NaN	NaN	NaN	NaN	0		NaN	NaN
	AQAEAQQPTFDALRDELR	18	0	Unmodified	_AQAEAQQPTFDALRDELR_			0	0	1	Q15149_C1;Q15149_C9;Q15149_C8;Q15149_C7;Q15149_C6;Q15149_C5;Q15149_C4;Q15149_C35;Q15149_C34;Q15149_C33;Q15149_C32;Q15149_C31;Q15149_C30;Q15149_C3;Q15149_C29;Q15149_C28;Q15149_C27;Q15149_C26;Q15149_C25;Q15149_C24;Q15149_C22;Q15149_C21;Q15149_C20;Q15149_C2;Q15149_C19;Q15149_C18;Q15149_C17;Q15149_C16;Q15149_C15;Q15149_C14;Q15149_C13;Q15149_C12;Q15149_C11;Q15149_C10;Q15149_C23	Q15149_C1	Q15149_C1	MULTI-MATCH	MN-S8	1	S8		3	687.012	2058.01	1.2204	0.00083841	-0.3948	-0.00027123	0.82557	0.00056718	687.344	85.022	0.29447	85.022	84.891	85.186	0	-0.039959	0.00097767	NaN	74.12	29	11	3	NaN	NaN	NaN	NaN	0		NaN	NaN
	AQAEAQQPTFDALRDELR	18	0	Unmodified	_AQAEAQQPTFDALRDELR_			0	0	1	Q15149_C1;Q15149_C9;Q15149_C8;Q15149_C7;Q15149_C6;Q15149_C5;Q15149_C4;Q15149_C35;Q15149_C34;Q15149_C33;Q15149_C32;Q15149_C31;Q15149_C30;Q15149_C3;Q15149_C29;Q15149_C28;Q15149_C27;Q15149_C26;Q15149_C25;Q15149_C24;Q15149_C22;Q15149_C21;Q15149_C20;Q15149_C2;Q15149_C19;Q15149_C18;Q15149_C17;Q15149_C16;Q15149_C15;Q15149_C14;Q15149_C13;Q15149_C12;Q15149_C11;Q15149_C10;Q15149_C23	Q15149_C1	Q15149_C1	MULTI-MATCH	MN-S10	1	S10		3	687.012	2058.01	1.4859	0.0010208	-0.90503	-0.00062176	0.58089	0.00039908	687.012	85.363	0.25164	85.151	84.991	85.242	-0.21251	0.088801	-7.3927e-05	NaN	74.12	22	16	2	NaN	NaN	NaN	NaN	0		NaN	NaN
	AQDGSHPLSLQDLIEK	16	0	Unmodified	_AQDGSHPLSLQDLIEK_			0	0	0	O94979_C1;O94979_C9;O94979_C8;O94979_C7;O94979_C6;O94979_C5;O94979_C4;O94979_C3;O94979_C17;O94979_C16;O94979_C15;O94979_C14;O94979_C13;O94979_C12;O94979_C11;O94979_C10;O94979_C2	O94979_C1	O94979_C1	MULTI-MATCH	MN-S8	1	S8		3	584.304	1749.89	1.75	0.0010225	-0.50472	-0.00029491	1.2452	0.0007276	584.304	90.265	0.28874	90.265	90.205	90.494	0	0.0025115	-0.00014236	NaN	30.974	23	15	2	NaN	NaN	NaN	NaN	0		NaN	NaN
	AQDIQCGLQSR	11	0	Unmodified	_AQDIQCGLQSR_			0	0	0	Q8WVJ2_C3;Q8WVJ2_C1	Q8WVJ2_C3	Q8WVJ2_C3	MULTI-MATCH	MN-S9	1	S9		2	638.309	1274.6	1.5772	0.0010068	-0.34415	-0.00021967	1.2331	0.00078708	638.309	40.414	0.26903	40.15	39.963	40.232	-0.26357	-0.015274	-0.00033715	NaN	91.584	32	14	3	NaN	NaN	NaN	NaN	0		NaN	NaN
	AQDIQCGLQSR	11	0	Unmodified	_AQDIQCGLQSR_			0	0	0	Q8WVJ2_C3;Q8WVJ2_C1	Q8WVJ2_C3	Q8WVJ2_C3	MULTI-MATCH	MN-S10	1	S10		2	638.309	1274.6	0.67454	0.00043056	0.17106	0.00010919	0.84559	0.00053975	638.811	40.409	0.35159	40.186	39.955	40.307	-0.22363	0.020055	0.00032057	NaN	91.584	44	23	3	NaN	NaN	NaN	NaN	0		NaN	NaN
	AQDQGEKENPMR	12	0	Acetyl (Protein N-term),Oxidation (M)	_(Acetyl (Protein N-term))AQDQGEKENPM(Oxidation (M))R_			1	1	1	P62913_C3;P62913_C4	P62913_C3;P62913_C4	P62913_C4	MULTI-MATCH	MN-S8	1	S8		2	730.825	1459.64	1.6168	0.0011816	-0.39944	-0.00029192	1.2173	0.00088967	730.825	35.566	0.63435	35.566	35.227	35.861	7.1054e-15	-0.060624	1.844e-05	NaN	105.46	84	28	4	NaN	NaN	NaN	NaN	0		NaN	NaN
	AQDQGEKENPMR	12	0	Acetyl (Protein N-term),Oxidation (M)	_(Acetyl (Protein N-term))AQDQGEKENPM(Oxidation (M))R_			1	1	1	P62913_C3;P62913_C4	P62913_C3;P62913_C4	P62913_C4	MULTI-MATCH	MN-S10	1	S10		2	730.825	1459.64	1.1405	0.00083347	-0.51285	-0.0003748	0.62761	0.00045867	730.825	35.915	0.76441	35.694	35.338	36.103	-0.22062	0.067192	-0.00014732	NaN	105.46	92	29	4	NaN	NaN	NaN	NaN	0		NaN	NaN
	AQDQGEKENPMR	12	0	Acetyl (Protein N-term)	_(Acetyl (Protein N-term))AQDQGEKENPMR_			1	0	1	P62913_C3;P62913_C4	P62913_C3;P62913_C4	P62913_C4	MULTI-MATCH	MN-S8	1	S8		3	482.221	1443.64	2.2759	0.0010975	0.061778	2.979e-05	2.3376	0.0011273	482.221	35.56	0.4482	35.56	35.307	35.755	0	-0.048621	8.8206e-05	NaN	78.324	40	18	3	NaN	NaN	NaN	NaN	0		NaN	NaN
	AQEGGGSEVFQELK	14	0	Unmodified	_AQEGGGSEVFQELK_			0	0	0	Q8NCA5_C8;Q8NCA5_C7;Q8NCA5_C6;Q8NCA5_C5;Q8NCA5_C4;Q8NCA5_C3;Q8NCA5_C2;Q8NCA5_C1	Q8NCA5_C8	Q8NCA5_C8	MULTI-MATCH	MN-S9	1	S9		2	739.86	1477.7	1.5669	0.0011593	-0.19148	-0.00014167	1.3754	0.0010176	739.86	69.606	0.15613	69.382	69.273	69.429	-0.22406	0.016466	-0.0013854	NaN	63.408	14	12	2	NaN	NaN	NaN	NaN	0		NaN	NaN
	AQELGHSQSALASAQR	16	0	Unmodified	_AQELGHSQSALASAQR_			0	0	0	Q14980_C1;Q14980_C17;Q14980_C9;Q14980_C7;Q14980_C6;Q14980_C5;Q14980_C4;Q14980_C2;Q14980_C19;Q14980_C18;Q14980_C16;Q14980_C15;Q14980_C14;Q14980_C13;Q14980_C12;Q14980_C11;Q14980_C10;Q14980_C8;Q14980_C3	Q14980_C1	Q14980_C1	MULTI-MATCH	MN-S8	1	S8		3	551.948	1652.82	1.6104	0.00088886	-0.3019	-0.00016663	1.3085	0.00072223	551.948	33.826	0.24831	33.826	33.707	33.955	0	-0.051787	-0.0014227	NaN	88.992	28	12	3	NaN	NaN	NaN	NaN	0		NaN	NaN
	AQGEPVAGHESPK	13	0	Unmodified	_AQGEPVAGHESPK_			0	0	0	O94979_C1;O94979_C9;O94979_C8;O94979_C7;O94979_C6;O94979_C5;O94979_C4;O94979_C3;O94979_C17;O94979_C16;O94979_C15;O94979_C14;O94979_C13;O94979_C12;O94979_C11;O94979_C10;O94979_C2	O94979_C1	O94979_C1	MULTI-MATCH	MN-S8	1	S8		3	436.218	1305.63	1.459	0.00063644	-0.7619	-0.00033236	0.69709	0.00030408	436.217	21.627	0.19867	21.627	21.52	21.718	0	-0.022969	-0.00015387	NaN	29.013	14	9	2	NaN	NaN	NaN	NaN	0		NaN	NaN
	AQGEPVAGHESPK	13	0	Unmodified	_AQGEPVAGHESPK_			0	0	0	O94979_C1;O94979_C9;O94979_C8;O94979_C7;O94979_C6;O94979_C5;O94979_C4;O94979_C3;O94979_C17;O94979_C16;O94979_C15;O94979_C14;O94979_C13;O94979_C12;O94979_C11;O94979_C10;O94979_C2	O94979_C1	O94979_C1	MULTI-MATCH	MN-S10	1	S10		3	436.218	1305.63	0.62934	0.00027453	-0.29183	-0.0001273	0.33751	0.00014723	436.217	21.718	0.25898	21.611	21.458	21.717	-0.10671	-0.038884	0.00046128	NaN	29.013	26	12	3	NaN	NaN	NaN	NaN	0		NaN	NaN
	AQGISAEPQTYR	12	0	Unmodified	_AQGISAEPQTYR_			0	0	0	Q13976_C9;Q13976_C8;Q13976_C7;Q13976_C6;Q13976_C5;Q13976_C4;Q13976_C3;Q13976_C2;Q13976_C11;Q13976_C10;Q13976_C1	Q13976_C9	Q13976_C9	MULTI-MATCH	MN-S8	1	S8		2	660.831	1319.65	1.659	0.0010963	-1.1137	-0.00073597	0.54534	0.00036038	660.83	44.395	0.11903	44.395	44.334	44.453	-7.1054e-15	-0.0050021	-0.00047595	NaN	60.434	16	9	2	NaN	NaN	NaN	NaN	0		NaN	NaN
	AQGTDNSDQSEICK	14	0	Unmodified	_AQGTDNSDQSEICK_			0	0	0	Q15643_C9;Q15643_C8;Q15643_C7;Q15643_C6;Q15643_C5;Q15643_C4;Q15643_C3;Q15643_C12;Q15643_C11;Q15643_C10;Q15643_C1	Q15643_C9	Q15643_C9	MULTI-MATCH	MN-S8	1	S8		2	776.831	1551.65	1.3166	0.0010228	0.90148	0.0007003	2.2181	0.0017231	776.832	26.51	0.081593	26.51	26.456	26.537	0	-0.027199	0.00027372	NaN	91.855	5	3	2	NaN	NaN	NaN	NaN	0		NaN	NaN
	AQHQLGEFK	9	0	Unmodified	_AQHQLGEFK_			0	0	0	Q8N1F7_C9;Q8N1F7_C8;Q8N1F7_C7;Q8N1F7_C6;Q8N1F7_C5;Q8N1F7_C4;Q8N1F7_C3;Q8N1F7_C2;Q8N1F7_C1	Q8N1F7_C9	Q8N1F7_C9	MULTI-MATCH	MN-S8	1	S8		2	529.275	1056.54	2.6033	0.0013779	-0.31632	-0.00016742	2.287	0.0012104	529.275	28.828	0.26702	28.828	28.7	28.967	-3.5527e-15	0.0041759	-0.00075248	NaN	65.404	14	8	2	NaN	NaN	NaN	NaN	0		NaN	NaN
	AQIEDTLR	8	0	Unmodified	_AQIEDTLR_			0	0	0	Q96CT7_C0	Q96CT7_C0	Q96CT7_C0	MULTI-MATCH-MSMS	MN-S9	1	S9		2	473.254	944.493	2.072	0.00098056	3.6888	0.0017457	5.7607	0.0027263	473.254	44.556	0.31788	44.333	44.152	44.47	-0.22298	-0.026673	0.0018831	NaN	77.741	37	17	3	NaN	NaN	NaN	NaN	0		NaN	NaN
	AQIEDTLRR	9	0	Unmodified	_AQIEDTLRR_			0	0	1	Q96CT7_C0	Q96CT7_C0	Q96CT7_C0	MULTI-MATCH	MN-S8	1	S8		3	367.872	1100.59	2.4486	0.00090076	-0.25525	-9.3901e-05	2.1933	0.00080686	367.872	35.416	0.37997	35.416	35.227	35.607	7.1054e-15	-0.0077448	1.8845e-05	NaN	98.033	34	17	3	NaN	NaN	NaN	NaN	0		NaN	NaN
	AQIWDTAGQER	11	0	Unmodified	_AQIWDTAGQER_			0	0	0	P62491_C2;P62491_C1;Q15907_C2;Q15907_C1	P62491_C2	P62491_C2	MULTI-MATCH	MN-S8	1	S8		2	637.81	1273.61	1.2646	0.00080655	2.2345	0.0014252	3.4991	0.0022318	637.811	58.371	0.25036	58.371	58.13	58.38	7.1054e-15	0.035939	0.0012063	NaN	75.294	19	11	2	NaN	NaN	NaN	NaN	0		NaN	NaN
	AQIWDTAGQER	11	0	Unmodified	_AQIWDTAGQER_			0	0	0	P62491_C2;P62491_C1;Q15907_C2;Q15907_C1	P62491_C2	P62491_C2	MULTI-MATCH-MSMS	MN-S9	1	S9		2	637.81	1273.61	1.2009	0.00076593	1.1746	0.00074919	2.3755	0.0015151	637.811	58.55	0.26285	58.324	58.09	58.353	-0.2255	-0.010961	-0.00014575	NaN	75.294	20	9	3	NaN	NaN	NaN	NaN	0		NaN	NaN
	AQLSGLQLQPCLYK	14	0	Unmodified	_AQLSGLQLQPCLYK_			0	0	0	O43159_C7;O43159_C6;O43159_C5;O43159_C4;O43159_C3;O43159_C2;O43159_C12;O43159_C11;O43159_C10;O43159_C1;O43159_C9;O43159_C8	O43159_C7	O43159_C7	MULTI-MATCH	MN-S10	1	S10		2	809.935	1617.85	1.1957	0.00096841	0.9917	0.00080322	2.1874	0.0017716	809.935	94.471	0.17074	94.195	94.107	94.278	-0.27622	0.026822	-0.00053501	NaN	128.17	10	8	2	NaN	NaN	NaN	NaN	0		NaN	NaN
	AQLSSSLQEGVMQK	14	0	Unmodified	_AQLSSSLQEGVMQK_			0	0	0	O96028_C1;O96028_C64;O96028_C8;O96028_C7;O96028_C68;O96028_C67;O96028_C42;O96028_C66;O96028_C63;O96028_C25;O96028_C62;O96028_C61;O96028_C60;O96028_C6;O96028_C57;O96028_C58;O96028_C59;O96028_C65;O96028_C49;O96028_C43;O96028_C44;O96028_C45;O96028_C46;O96028_C47;O96028_C48;O96028_C5;O96028_C56;O96028_C50;O96028_C51;O96028_C52;O96028_C53;O96028_C54;O96028_C55;O96028_C24;O96028_C41;O96028_C22;O96028_C…	O96028_C1	O96028_C1	MULTI-MATCH	MN-S9	1	S9		2	753.385	1504.76	0.92024	0.0006933	-1.3946	-0.0010507	-0.47434	-0.00035736	753.887	64.077	0.18719	63.825	63.738	63.925	-0.25166	0.071496	-0.0013201	NaN	135.66	17	10	3	NaN	NaN	NaN	NaN	0		NaN	NaN
	AQPAQPADEPAEK	13	0	Unmodified	_AQPAQPADEPAEK_			0	0	0	P25786_C5;P25786_C4;P25786_C3;P25786_C2;P25786_C1	P25786_C5	P25786_C5	MULTI-MATCH	MN-S8	1	S8		2	676.328	1350.64	1.9921	0.0013473	-0.23192	-0.00015685	1.7602	0.0011905	676.327	27.403	0.35933	27.403	27.219	27.579	0	-0.0019934	-0.00078586	NaN	118.28	17	11	2	NaN	NaN	NaN	NaN	0		NaN	NaN
	AQQALSELHTVEK	13	0	Unmodified	_AQQALSELHTVEK_			0	0	0	Q5T4S7_C1;Q5T4S7_C85;Q5T4S7_C98;Q5T4S7_C97;Q5T4S7_C96;Q5T4S7_C95;Q5T4S7_C94;Q5T4S7_C93;Q5T4S7_C92;Q5T4S7_C91;Q5T4S7_C90;Q5T4S7_C9;Q5T4S7_C89;Q5T4S7_C88;Q5T4S7_C87;Q5T4S7_C29;Q5T4S7_C3;Q5T4S7_C84;Q5T4S7_C83;Q5T4S7_C82;Q5T4S7_C81;Q5T4S7_C80;Q5T4S7_C8;Q5T4S7_C79;Q5T4S7_C78;Q5T4S7_C77;Q5T4S7_C76;Q5T4S7_C75;Q5T4S7_C74;Q5T4S7_C73;Q5T4S7_C72;Q5T4S7_C71;Q5T4S7_C46;Q5T4S7_C45;Q5T4S7_C70;Q5T4S7_C7;Q5T4S7_C…	Q5T4S7_C1	Q5T4S7_C1	MULTI-MATCH	MN-S8	1	S8		3	485.26	1452.76	2.0363	0.00098815	1.0024	0.00048644	3.0388	0.0014746	485.26	45.663	0.37523	45.663	45.448	45.823	0	0.017129	-0.00017773	NaN	72.891	36	23	2	NaN	NaN	NaN	NaN	0		NaN	NaN
	AQQALSELHTVEK	13	0	Unmodified	_AQQALSELHTVEK_			0	0	0	Q5T4S7_C1;Q5T4S7_C85;Q5T4S7_C98;Q5T4S7_C97;Q5T4S7_C96;Q5T4S7_C95;Q5T4S7_C94;Q5T4S7_C93;Q5T4S7_C92;Q5T4S7_C91;Q5T4S7_C90;Q5T4S7_C9;Q5T4S7_C89;Q5T4S7_C88;Q5T4S7_C87;Q5T4S7_C29;Q5T4S7_C3;Q5T4S7_C84;Q5T4S7_C83;Q5T4S7_C82;Q5T4S7_C81;Q5T4S7_C80;Q5T4S7_C8;Q5T4S7_C79;Q5T4S7_C78;Q5T4S7_C77;Q5T4S7_C76;Q5T4S7_C75;Q5T4S7_C74;Q5T4S7_C73;Q5T4S7_C72;Q5T4S7_C71;Q5T4S7_C46;Q5T4S7_C45;Q5T4S7_C70;Q5T4S7_C7;Q5T4S7_C…	Q5T4S7_C1	Q5T4S7_C1	MULTI-MATCH	MN-S10	1	S10		3	485.26	1452.76	1.422	0.00069002	1.313	0.00063716	2.735	0.0013272	485.26	45.885	0.36343	45.658	45.508	45.872	-0.22723	0.012361	0.00027443	NaN	72.891	46	30	2	NaN	NaN	NaN	NaN	0		NaN	NaN
	AQQMHTGPVLDVCWSDDGSK	20	0	Unmodified	_AQQMHTGPVLDVCWSDDGSK_			0	0	0	P78406_C9;P78406_C8;P78406_C7;P78406_C4;P78406_C2;P78406_C11;P78406_C10;P78406_C1;P78406_C6;P78406_C5	P78406_C9	P78406_C9	MULTI-MATCH-MSMS	MN-S10	1	S10		3	744.333	2229.98	0.95897	0.0007138	1.05	0.00078153	2.0089	0.0014953	744.668	80.096	0.22668	79.959	79.817	80.044	-0.13767	0.052054	0.0013194	NaN	81.356	21	15	2	NaN	NaN	NaN	NaN	0		NaN	NaN
	AQQNNVEHKVETFSGVYK	18	0	Unmodified	_AQQNNVEHKVETFSGVYK_			0	0	1	P62081_C0	P62081_C0	P62081_C0	MULTI-MATCH	MN-S9	1	S9		4	520.263	2077.02	1.6142	0.00083981	1.3721	0.00071387	2.9863	0.0015537	520.264	53.863	0.051666	53.642	53.623	53.675	-0.22099	-0.051317	0.0025738	NaN	20.251	6	4	2	NaN	NaN	NaN	NaN	0		NaN	NaN
	AQQVSQGLDVLTAK	14	0	Unmodified	_AQQVSQGLDVLTAK_			0	0	0	P18206_C9;P18206_C8;P18206_C7;P18206_C6;P18206_C5;P18206_C4;P18206_C3;P18206_C2;P18206_C10;P18206_C1	P18206_C9	P18206_C9	MULTI-MATCH	MN-S8	1	S8		2	729.402	1456.79	1.9846	0.0014475	-0.53014	-0.00038668	1.4544	0.0010609	729.401	74.242	0.30309	74.242	74.092	74.395	0	0.05799	0.00032683	NaN	53.569	24	15	2	NaN	NaN	NaN	NaN	0		NaN	NaN
	AQQVSQGLDVLTAK	14	0	Unmodified	_AQQVSQGLDVLTAK_			0	0	0	P18206_C9;P18206_C8;P18206_C7;P18206_C6;P18206_C5;P18206_C4;P18206_C3;P18206_C2;P18206_C10;P18206_C1	P18206_C9	P18206_C9	MULTI-MATCH	MN-S10	1	S10		2	729.402	1456.79	2.3169	0.00169	-1.7139	-0.0012501	0.60298	0.00043981	729.4	74.24	0.3554	74.141	73.973	74.328	-0.099498	-0.043155	-0.0014001	NaN	53.569	32	20	2	NaN	NaN	NaN	NaN	0		NaN	NaN
	AQSLVISPPAPSPR	14	0	Unmodified	_AQSLVISPPAPSPR_			0	0	0	P46013_C10;P46013_C2;P46013_C39;P46013_C31;P46013_C9;P46013_C8;P46013_C7;P46013_C6;P46013_C5;P46013_C4;P46013_C38;P46013_C37;P46013_C36;P46013_C35;P46013_C34;P46013_C33;P46013_C32;P46013_C3;P46013_C30;P46013_C11;P46013_C26;P46013_C13;P46013_C28;P46013_C27;P46013_C14;P46013_C16;P46013_C17;P46013_C18;P46013_C21;P46013_C12;P46013_C29;P46013_C22;P46013_C23;P46013_C24;P46013_C25;P46013_C19;P46013_C1;P…	P46013_C10	P46013_C10	MULTI-MATCH	MN-S10	1	S10		2	710.401	1418.79	0.97568	0.00069313	-0.61546	-0.00043722	0.36022	0.0002559	710.903	74.816	0.5485	74.716	74.56	75.109	-0.099498	-0.020537	-0.00035665	NaN	93.959	49	31	2	NaN	NaN	NaN	NaN	0		NaN	NaN
	AQSYDIQAWK	10	0	Unmodified	_AQSYDIQAWK_			0	0	0	Q8WWQ0_C1;Q8WWQ0_C9;Q8WWQ0_C8;Q8WWQ0_C7;Q8WWQ0_C6;Q8WWQ0_C5;Q8WWQ0_C4;Q8WWQ0_C31;Q8WWQ0_C3;Q8WWQ0_C29;Q8WWQ0_C28;Q8WWQ0_C27;Q8WWQ0_C26;Q8WWQ0_C25;Q8WWQ0_C24;Q8WWQ0_C23;Q8WWQ0_C22;Q8WWQ0_C21;Q8WWQ0_C20;Q8WWQ0_C2;Q8WWQ0_C19;Q8WWQ0_C18;Q8WWQ0_C17;Q8WWQ0_C16;Q8WWQ0_C15;Q8WWQ0_C14;Q8WWQ0_C13;Q8WWQ0_C12;Q8WWQ0_C11;Q8WWQ0_C10;Q8WWQ0_C30	Q8WWQ0_C1	Q8WWQ0_C1	MULTI-MATCH	MN-S10	1	S10		2	605.299	1208.58	0.88659	0.00053665	1.8023	0.0010909	2.6889	0.0016276	605.3	69.577	0.25673	69.438	69.328	69.585	-0.13917	0.031727	0.00043937	NaN	95.502	29	24	2	NaN	NaN	NaN	NaN	0		NaN	NaN
	AQTEWNTGTWR	11	0	Unmodified	_AQTEWNTGTWR_			0	0	0	Q969E2_C6;Q969E2_C5;Q969E2_C4;Q969E2_C3;Q969E2_C2;Q969E2_C1	Q969E2_C6	Q969E2_C6	MULTI-MATCH	MN-S9	1	S9		2	675.315	1348.62	1.5667	0.001058	-0.78521	-0.00053026	0.78151	0.00052777	675.818	65.696	0.18208	65.442	65.374	65.556	-0.25374	0.05589	0.0011217	NaN	52.579	6	5	2	NaN	NaN	NaN	NaN	0		NaN	NaN
	AQTPPGPSLSGSK	13	0	Unmodified	_AQTPPGPSLSGSK_			0	0	0	Q9UQ35_C9;Q9UQ35_C8;Q9UQ35_C7;Q9UQ35_C6;Q9UQ35_C4;Q9UQ35_C3;Q9UQ35_C2;Q9UQ35_C13;Q9UQ35_C12;Q9UQ35_C11;Q9UQ35_C10;Q9UQ35_C1;Q9UQ35_C5	Q9UQ35_C9	Q9UQ35_C9	MULTI-MATCH-MSMS	MN-S9	1	S9		2	613.822	1225.63	1.5967	0.00098007	-4.5138	-0.0027706	-2.9171	-0.0017906	614.319	39.653	0.28795	39.389	39.321	39.609	-0.26357	-0.035971	-0.0045122	NaN	53.567	22	13	2	NaN	NaN	NaN	NaN	0		NaN	NaN
	AQTPPGPSLSGSK	13	0	Unmodified	_AQTPPGPSLSGSK_			0	0	0	Q9UQ35_C9;Q9UQ35_C8;Q9UQ35_C7;Q9UQ35_C6;Q9UQ35_C4;Q9UQ35_C3;Q9UQ35_C2;Q9UQ35_C13;Q9UQ35_C12;Q9UQ35_C11;Q9UQ35_C10;Q9UQ35_C1;Q9UQ35_C5	Q9UQ35_C9	Q9UQ35_C9	MULTI-MATCH-MSMS	MN-S10	1	S10		2	613.822	1225.63	0.88639	0.00054409	-0.30299	-0.00018598	0.58341	0.00035811	613.823	39.652	0.29908	39.429	39.331	39.631	-0.22273	0.0040438	0.00065715	NaN	53.567	16	12	2	NaN	NaN	NaN	NaN	0		NaN	NaN
	AQVADVVVSR	10	0	Unmodified	_AQVADVVVSR_			0	0	0	P49327_C1;P49327_C15;P49327_C13;P49327_C11;P49327_C37;P49327_C27;P49327_C4;P49327_C42;P49327_C41;P49327_C25;P49327_C9;P49327_C8;P49327_C6;P49327_C5;P49327_C45;P49327_C44;P49327_C43;P49327_C14;P49327_C38;P49327_C19;P49327_C21;P49327_C22;P49327_C10;P49327_C36;P49327_C24;P49327_C28;P49327_C35;P49327_C33;P49327_C31;P49327_C30;P49327_C3;P49327_C2;P49327_C29;P49327_C16;P49327_C12;P49327_C23;P49327_C18;…	P49327_C1	P49327_C1	MULTI-MATCH-MSMS	MN-S10	1	S10		2	522.296	1042.58	1.7848	0.00093219	-0.22206	-0.00011598	1.5627	0.00081622	522.296	50.599	0.42661	50.383	50.202	50.628	-0.21581	-0.023337	-0.00038225	NaN	140.35	84	29	4	NaN	NaN	NaN	NaN	0		NaN	NaN
	AQYEDIAQKSK	11	0	Unmodified	_AQYEDIAQKSK_			0	0	1	P04264_C2;P04264_C3;P04264_C1	P04264_C2	P04264_C2	MULTI-MATCH	MN-S8	1	S8		3	427.554	1279.64	2.7034	0.0011559	-4.4883	-0.001919	-1.7849	-0.00076313	427.554	28.756	0.28566	28.756	28.602	28.887	0	-0.05141	-0.0059711	NaN	115.91	14	8	3	NaN	NaN	NaN	NaN	0		NaN	NaN
	AQYEDIAQKSK	11	0	Unmodified	_AQYEDIAQKSK_			0	0	1	P04264_C2;P04264_C3;P04264_C1	P04264_C2	P04264_C2	MULTI-MATCH	MN-S10	1	S10		3	427.554	1279.64	1.9243	0.00082274	0.13004	5.56e-05	2.0543	0.00087834	427.554	29.022	0.27952	28.845	28.724	29.004	-0.17704	0.038173	-4.7399e-05	NaN	115.91	22	12	3	NaN	NaN	NaN	NaN	0		NaN	NaN
	AQYEEIAQR	9	0	Unmodified	_AQYEEIAQR_			0	0	0	P19013_C7;P19013_C6;P19013_C5;P19013_C4;P19013_C2;P19013_C1;CON__P19013;P19013_C3;P02538_C3;CON__P02538;P02538_C4;P02538_C2;P02538_C1;P02538_C5;CON__P04259;P04259_C3;P04259_C4;P04259_C2;P04259_C1;P04259_C5;CON__P35908;P35908_C4;CON__P35908v2;P35908_C2;P35908_C1;P35908_C5;P35908_C3	P19013_C7;P02538_C3;CON__P04259;P04259_C3;CON__P35908;P35908_C4	P35908_C4	MULTI-MATCH	MN-S8	1	S8		1	1107.54	1106.54	1.0741	0.0011896	0.2478	0.00027445	1.3219	0.0014641	1107.54	39.349	0.47003	39.349	39.141	39.611	0	-0.045474	5.8759e-05	NaN	58.981	57	27	3	NaN	NaN	NaN	NaN	0		NaN	NaN
	AQYEEIAQR	9	0	Unmodified	_AQYEEIAQR_			0	0	0	P19013_C7;P19013_C6;P19013_C5;P19013_C4;P19013_C2;P19013_C1;CON__P19013;P19013_C3;P02538_C3;CON__P02538;P02538_C4;P02538_C2;P02538_C1;P02538_C5;CON__P04259;P04259_C3;P04259_C4;P04259_C2;P04259_C1;P04259_C5;CON__P35908;P35908_C4;CON__P35908v2;P35908_C2;P35908_C1;P35908_C5;P35908_C3	P19013_C7;P02538_C3;CON__P04259;P04259_C3;CON__P35908;P35908_C4	P35908_C4	MULTI-MATCH	MN-S10	1	S10		1	1107.54	1106.54	0.9273	0.001027	-0.38201	-0.00042309	0.54529	0.00060393	1107.54	39.632	0.43858	39.409	39.192	39.631	-0.22273	0.015187	-0.00063878	NaN	58.981	42	24	3	NaN	NaN	NaN	NaN	0		NaN	NaN
	AQYEEIAQR	9	0	Unmodified	_AQYEEIAQR_			0	0	0	P19013_C7;P19013_C6;P19013_C5;P19013_C4;P19013_C2;P19013_C1;CON__P19013;P19013_C3;P02538_C3;CON__P02538;P02538_C4;P02538_C2;P02538_C1;P02538_C5;CON__P04259;P04259_C3;P04259_C4;P04259_C2;P04259_C1;P04259_C5;CON__P35908;P35908_C4;CON__P35908v2;P35908_C2;P35908_C1;P35908_C5;P35908_C3	P19013_C7;P02538_C3;CON__P04259;P04259_C3;CON__P35908;P35908_C4	P35908_C4	MULTI-MATCH	MN-S10	1	S10		2	554.275	1106.54	1.2154	0.00067366	0.039494	2.1891e-05	1.2549	0.00069555	554.275	39.638	0.6945	39.416	39.132	39.826	-0.22273	0.015382	9.7683e-05	NaN	69.905	151	41	5	NaN	NaN	NaN	NaN	0		NaN	NaN
	AREEEEQKEGGDGAAGDPK	19	0	Unmodified	_AREEEEQKEGGDGAAGDPK_			0	0	2	Q13442_C0	Q13442_C0	Q13442_C0	MULTI-MATCH	MN-S8	1	S8		3	658.3	1971.88	1.6259	0.0010703	0.43932	0.0002892	2.0652	0.0013596	658.3	18.878	0.17975	18.878	18.765	18.945	0	0.020341	0.0016734	NaN	82.482	13	6	3	NaN	NaN	NaN	NaN	0		NaN	NaN
	AREEEEQKEGGDGAAGDPK	19	0	Unmodified	_AREEEEQKEGGDGAAGDPK_			0	0	2	Q13442_C0	Q13442_C0	Q13442_C0	MULTI-MATCH	MN-S9	1	S9		3	658.3	1971.88	1.3851	0.0009118	-0.62407	-0.00041083	0.76101	0.00050097	658.299	19.021	0.23805	18.814	18.652	18.89	-0.20701	-0.043681	-0.00042669	NaN	82.482	20	10	3	NaN	NaN	NaN	NaN	0		NaN	NaN
	ARFEELCSDLFR	12	0	Unmodified	_ARFEELCSDLFR_			0	0	1	P0DMV9_C4;P0DMV9_C2;P0DMV8_C4;P0DMV8_C2;P0DMV9_C1;P0DMV8_C1;P0DMV9_C5;P0DMV8_C5;P17066_C8;P17066_C7;P17066_C6;P17066_C5;P17066_C3;P17066_C2;P17066_C1;P48741_C3;P48741_C2;P48741_C1	P0DMV9_C4;P17066_C8	P0DMV9_C4	MULTI-MATCH	MN-S9	1	S9		3	514.917	1541.73	2.0178	0.001039	-0.44207	-0.00022763	1.5758	0.00081139	514.917	89.011	0.41048	88.831	88.543	88.954	-0.17968	-0.041351	-7.5391e-05	NaN	35.204	49	19	3	NaN	NaN	NaN	NaN	0		NaN	NaN
	ASAGPQPLLVQSCK	14	0	Unmodified	_ASAGPQPLLVQSCK_			0	0	0	Q9Y490_C1;Q9Y490_C27;Q9Y490_C29;Q9Y490_C31;Q9Y490_C3;Q9Y490_C9;Q9Y490_C8;Q9Y490_C7;Q9Y490_C6;Q9Y490_C4;Q9Y490_C2;Q9Y490_C38;Q9Y490_C37;Q9Y490_C36;Q9Y490_C35;Q9Y490_C34;Q9Y490_C32;Q9Y490_C20;Q9Y490_C28;Q9Y490_C13;Q9Y490_C19;Q9Y490_C11;Q9Y490_C26;Q9Y490_C25;Q9Y490_C24;Q9Y490_C23;Q9Y490_C22;Q9Y490_C21;Q9Y490_C5;Q9Y490_C14;Q9Y490_C18;Q9Y490_C17;Q9Y490_C16;Q9Y490_C15;Q9Y490_C30;Q9Y490_C10;Q9Y490_C33	Q9Y490_C1	Q9Y490_C1	MULTI-MATCH-MSMS	MN-S8	1	S8		2	728.385	1454.76	1.7281	0.0012587	-0.12447	-9.0664e-05	1.6036	0.0011681	728.385	59.4	0.28021	59.4	59.281	59.562	0	-0.0057326	0.00073597	NaN	64.439	26	15	2	NaN	NaN	NaN	NaN	0		NaN	NaN
	ASALQDMMR	9	0	Unmodified	_ASALQDMMR_			0	0	0	O43592_C10;O43592_C21;O43592_C9;O43592_C8;O43592_C7;O43592_C6;O43592_C5;O43592_C4;O43592_C3;O43592_C22;O43592_C20;O43592_C2;O43592_C19;O43592_C18;O43592_C17;O43592_C16;O43592_C15;O43592_C14;O43592_C13;O43592_C12;O43592_C1;O43592_C11	O43592_C10	O43592_C10	MULTI-MATCH-MSMS	MN-S10	1	S10		2	511.742	1021.47	1.7809	0.00091136	0.43279	0.00022148	2.2137	0.0011328	511.742	63.382	0.40556	63.192	63.014	63.42	-0.18966	-0.041428	0.00022631	NaN	83.265	27	17	3	NaN	NaN	NaN	NaN	0		NaN	NaN
	ASAQDAGDHVQPPEGR	16	0	Unmodified	_ASAQDAGDHVQPPEGR_			0	0	0	Q96BK5_C3;Q96BK5_C2;Q96BK5_C1	Q96BK5_C3	Q96BK5_C3	MULTI-MATCH	MN-S8	1	S8		3	545.589	1633.74	2.4921	0.0013596	-0.35621	-0.00019435	2.1359	0.0011653	545.589	31.378	0.51346	31.378	31.056	31.569	0	-0.062156	-0.00041068	NaN	23.839	38	22	3	NaN	NaN	NaN	NaN	0		NaN	NaN
	ASAQDAGDHVQPPEGR	16	0	Unmodified	_ASAQDAGDHVQPPEGR_			0	0	0	Q96BK5_C3;Q96BK5_C2;Q96BK5_C1	Q96BK5_C3	Q96BK5_C3	MULTI-MATCH-MSMS	MN-S9	1	S9		3	545.589	1633.74	1.7743	0.00096801	0.28135	0.0001535	2.0556	0.0011215	545.589	31.781	0.48953	31.473	31.167	31.657	-0.30732	0.033038	0.00063287	NaN	23.839	31	20	2	NaN	NaN	NaN	NaN	0		NaN	NaN
	ASDVHEVR	8	0	Unmodified	_ASDVHEVR_			0	0	0	P14618_C4;P14618_C5;P14618_C9;P14618_C1;P14618_C10;P14618_C2;P14618_C6;P14618_C7;P14618_C3;P14618_C8	P14618_C4	P14618_C4	MULTI-MATCH	MN-S10	1	S10		2	456.73	911.446	1.6712	0.00076329	-1.6386	-0.00074842	0.032577	1.4879e-05	456.73	18.987	0.18066	18.897	18.814	18.994	-0.090181	0.0021623	-0.00030189	NaN	171.38	16	8	3	NaN	NaN	NaN	NaN	0		NaN	NaN
	ASEAQPPVAR	10	0	Unmodified	_ASEAQPPVAR_			0	0	0	Q13428_C4;Q13428_C3;Q13428_C2;Q13428_C1	Q13428_C4	Q13428_C4	MULTI-MATCH	MN-S9	1	S9		2	513.272	1024.53	1.6559	0.00084994	1.4453	0.00074184	3.1012	0.0015918	513.273	28.649	0.18994	28.35	28.208	28.398	-0.29956	0.078721	0.0010781	NaN	91.516	9	7	2	NaN	NaN	NaN	NaN	0		NaN	NaN
	ASEELQKDLEEVK	13	0	Acetyl (Protein N-term)	_(Acetyl (Protein N-term))ASEELQKDLEEVK_			1	0	1	Q9HB71_C2;Q9HB71_C1	Q9HB71_C2	Q9HB71_C2	MULTI-MATCH	MN-S8	1	S8		2	780.394	1558.77	1.7258	0.0013468	-1.7066	-0.0013318	0.019234	1.501e-05	780.894	93.312	0.28369	93.312	93.219	93.503	0	0.026009	-0.00069977	NaN	43.308	39	16	3	NaN	NaN	NaN	NaN	0		NaN	NaN
	ASEGPAFFPGR	11	0	Unmodified	_ASEGPAFFPGR_			0	0	0	Q9NSD9_C8;Q9NSD9_C7;Q9NSD9_C6;Q9NSD9_C5;Q9NSD9_C3;Q9NSD9_C2;Q9NSD9_C11;Q9NSD9_C1;Q9NSD9_C9;Q9NSD9_C4	Q9NSD9_C8	Q9NSD9_C8	MULTI-MATCH-MSMS	MN-S9	1	S9		2	568.28	1134.55	1.4203	0.00080715	-2.3026	-0.0013085	-0.88225	-0.00050136	569.282	70.915	0.77507	70.716	70.546	71.321	-0.19962	0.024855	-0.00044502	NaN	122.19	97	60	3	NaN	NaN	NaN	NaN	0		NaN	NaN
	ASEIMVDDEELAQHPATTEDIR	22	0	Unmodified	_ASEIMVDDEELAQHPATTEDIR_			0	0	0	Q8IY81_C6;Q8IY81_C5;Q8IY81_C4;Q8IY81_C3;Q8IY81_C2;Q8IY81_C1;Q8IY81_C7	Q8IY81_C6	Q8IY81_C6	MULTI-MATCH	MN-S10	1	S10		3	824.052	2469.13	1.4375	0.0011845	-2.2292	-0.001837	-0.79177	-0.00065246	824.382	80.654	0.148	80.517	80.407	80.555	-0.13767	0.046183	-0.00013001	NaN	58.914	16	7	3	NaN	NaN	NaN	NaN	0		NaN	NaN
	ASELKEEIK	9	0	Unmodified	_ASELKEEIK_			0	0	1	Q9BPX3_C1;Q9BPX3_C19;Q9BPX3_C9;Q9BPX3_C8;Q9BPX3_C7;Q9BPX3_C6;Q9BPX3_C5;Q9BPX3_C4;Q9BPX3_C3;Q9BPX3_C2;Q9BPX3_C18;Q9BPX3_C15;Q9BPX3_C14;Q9BPX3_C13;Q9BPX3_C12;Q9BPX3_C11;Q9BPX3_C10;Q9BPX3_C16;Q9BPX3_C17	Q9BPX3_C1	Q9BPX3_C1	MULTI-MATCH	MN-S10	1	S10		2	523.79	1045.57	1.3786	0.0007221	-0.77538	-0.00040614	0.60322	0.00031596	523.79	27.852	0.14728	27.689	27.59	27.738	-0.16292	0.016703	-0.00043025	NaN	138.26	11	7	2	NaN	NaN	NaN	NaN	0		NaN	NaN
	ASEVFLQR	8	0	Unmodified	_ASEVFLQR_			0	0	0	Q9H0A0_C9;Q9H0A0_C8;Q9H0A0_C5;Q9H0A0_C4;Q9H0A0_C3;Q9H0A0_C2;Q9H0A0_C16;Q9H0A0_C15;Q9H0A0_C14;Q9H0A0_C13;Q9H0A0_C1;Q9H0A0_C7;Q9H0A0_C6;Q9H0A0_C12;Q9H0A0_C11;Q9H0A0_C10	Q9H0A0_C9	Q9H0A0_C9	MULTI-MATCH	MN-S8	1	S8		2	475.259	948.503	1.8041	0.00085739	0.086172	4.0954e-05	1.8902	0.00089835	475.259	51.543	0.15734	51.543	51.459	51.616	-7.1054e-15	-0.0074031	6.0314e-05	NaN	167.82	29	17	2	NaN	NaN	NaN	NaN	0		NaN	NaN
	ASGGLPQFGDEYDFYR	16	0	Unmodified	_ASGGLPQFGDEYDFYR_			0	0	0	Q01780_C9;Q01780_C8;Q01780_C6;Q01780_C5;Q01780_C4;Q01780_C3;Q01780_C2;Q01780_C14;Q01780_C13;Q01780_C12;Q01780_C10;Q01780_C7;Q01780_C11;Q01780_C1	Q01780_C9	Q01780_C9	MULTI-MATCH-MSMS	MN-S9	1	S9		2	911.408	1820.8	1.2878	0.0011737	-0.23589	-0.00021499	1.0519	0.00095872	911.909	107.52	0.27381	107.36	107.21	107.48	-0.16182	-0.011542	-0.00015463	NaN	64.55	51	27	3	NaN	NaN	NaN	NaN	0		NaN	NaN
	ASGNYATVISHNPETKK	17	0	Unmodified	_ASGNYATVISHNPETKK_			0	0	1	P62917_C4;P62917_C3;P62917_C2;P62917_C1	P62917_C4	P62917_C4	MULTI-MATCH	MN-S8	1	S8		3	606.311	1815.91	2.1686	0.0013149	0.23169	0.00014048	2.4003	0.0014553	606.645	34.228	0.71534	34.228	34.014	34.73	0	-0.024382	0.00011905	NaN	122.5	138	37	5	NaN	NaN	NaN	NaN	0		NaN	NaN
	ASGNYATVISHNPETKK	17	0	Unmodified	_ASGNYATVISHNPETKK_			0	0	1	P62917_C4;P62917_C3;P62917_C2;P62917_C1	P62917_C4	P62917_C4	MULTI-MATCH	MN-S9	1	S9		3	606.311	1815.91	2.2826	0.0013839	-0.014458	-8.7663e-06	2.2681	0.0013752	606.311	34.541	0.71486	34.237	33.976	34.691	-0.3038	-0.015041	-0.00032868	NaN	122.5	117	32	6	NaN	NaN	NaN	NaN	0		NaN	NaN
	ASGPPVSELITK	12	0	Unmodified	_ASGPPVSELITK_			0	0	0	P10412_C0;P16403_C0;P16402_C0	P10412_C0;P16403_C0;P16402_C0	P16403_C0	MULTI-MATCH	MN-S8	1	S8		2	599.838	1197.66	1.7054	0.001023	0.36397	0.00021833	2.0694	0.0012413	599.838	62.918	0.73384	62.918	62.559	63.293	0	-0.014166	3.9136e-05	NaN	86.014	91	36	3	NaN	NaN	NaN	NaN	0		NaN	NaN
	ASGVEGADVVK	11	0	Unmodified	_ASGVEGADVVK_			0	0	0	P19367_C9;P19367_C8;P19367_C7;P19367_C6;P19367_C5;P19367_C4;P19367_C3;P19367_C20;P19367_C2;P19367_C19;P19367_C18;P19367_C17;P19367_C16;P19367_C15;P19367_C14;P19367_C13;P19367_C12;P19367_C11;P19367_C10;P19367_C1	P19367_C9	P19367_C9	MULTI-MATCH	MN-S10	1	S10		2	516.272	1030.53	2.0001	0.0010326	-2.0512	-0.001059	-0.051104	-2.6383e-05	516.271	37.447	0.22534	37.225	37.108	37.334	-0.22212	0.0075769	-0.00035516	NaN	95.775	21	12	2	NaN	NaN	NaN	NaN	0		NaN	NaN
	ASHEEVEGLVEK	12	0	Unmodified	_ASHEEVEGLVEK_			0	0	0	Q08380_C9;Q08380_C8;Q08380_C7;Q08380_C6;Q08380_C5;Q08380_C2;Q08380_C16;Q08380_C15;Q08380_C14;Q08380_C13;Q08380_C12;Q08380_C11;Q08380_C10;Q08380_C1;Q08380_C4;Q08380_C3	Q08380_C9	Q08380_C9	MULTI-MATCH	MN-S9	1	S9		2	663.83	1325.65	1.3593	0.00090234	0.65045	0.00043179	2.0097	0.0013341	663.83	40.155	0.48313	39.891	39.559	40.042	-0.26357	0.0045193	0.00047731	NaN	162.38	36	20	2	NaN	NaN	NaN	NaN	0		NaN	NaN
	ASHEEVEGLVEK	12	0	Unmodified	_ASHEEVEGLVEK_			0	0	0	Q08380_C9;Q08380_C8;Q08380_C7;Q08380_C6;Q08380_C5;Q08380_C2;Q08380_C16;Q08380_C15;Q08380_C14;Q08380_C13;Q08380_C12;Q08380_C11;Q08380_C10;Q08380_C1;Q08380_C4;Q08380_C3	Q08380_C9	Q08380_C9	MULTI-MATCH	MN-S10	1	S10		2	663.83	1325.65	1.2091	0.00080267	0.16221	0.00010768	1.3713	0.00091034	663.83	40.115	0.42712	39.892	39.662	40.089	-0.22273	0.0050179	-0.00017091	NaN	162.38	44	23	2	NaN	NaN	NaN	NaN	0		NaN	NaN
	ASHKPTYENLQK	12	0	Unmodified	_ASHKPTYENLQK_			0	0	1	Q9Y530_C5;Q9Y530_C4;Q9Y530_C3;Q9Y530_C2;Q9Y530_C1	Q9Y530_C5	Q9Y530_C5	MULTI-MATCH	MN-S8	1	S8		3	472.581	1414.72	2.3488	0.00111	0.76186	0.00036004	3.1106	0.00147	472.581	23.309	0.27337	23.309	23.172	23.445	-3.5527e-15	0.0037381	0.00023046	NaN	57.792	20	12	2	NaN	NaN	NaN	NaN	0		NaN	NaN
	ASINMLR	7	0	Oxidation (M)	_ASINM(Oxidation (M))LR_			0	1	0	P18124_C1	P18124_C1	P18124_C1	MULTI-MATCH	MN-S9	1	S9		2	410.721	819.427	1.8774	0.00077109	-0.25022	-0.00010277	1.6272	0.00066832	410.721	49.019	0.56845	48.804	48.502	49.07	-0.21504	0.0011332	-7.2966e-05	NaN	88.734	74	36	3	NaN	NaN	NaN	NaN	0		NaN	NaN
	ASINMLR	7	0	Oxidation (M)	_ASINM(Oxidation (M))LR_			0	1	0	P18124_C1	P18124_C1	P18124_C1	MULTI-MATCH	MN-S10	1	S10		2	410.721	819.427	1.932	0.00079352	-0.43536	-0.00017881	1.4967	0.00061471	410.721	49.043	0.49916	48.822	48.583	49.083	-0.22122	0.018716	-0.00022504	NaN	88.734	76	33	3	NaN	NaN	NaN	NaN	0		NaN	NaN
	ASLEDAPVDDLTR	13	0	Unmodified	_ASLEDAPVDDLTR_			0	0	0	Q7Z2W4_C1;Q7Z2W4_C24;Q7Z2W4_C9;Q7Z2W4_C8;Q7Z2W4_C7;Q7Z2W4_C6;Q7Z2W4_C5;Q7Z2W4_C4;Q7Z2W4_C31;Q7Z2W4_C30;Q7Z2W4_C3;Q7Z2W4_C29;Q7Z2W4_C28;Q7Z2W4_C25;Q7Z2W4_C27;Q7Z2W4_C23;Q7Z2W4_C22;Q7Z2W4_C21;Q7Z2W4_C20;Q7Z2W4_C2;Q7Z2W4_C19;Q7Z2W4_C17;Q7Z2W4_C16;Q7Z2W4_C15;Q7Z2W4_C14;Q7Z2W4_C11;Q7Z2W4_C10;Q7Z2W4_C18;Q7Z2W4_C12;Q7Z2W4_C13;Q7Z2W4_C26	Q7Z2W4_C1	Q7Z2W4_C1	MULTI-MATCH	MN-S10	1	S10		2	701.346	1400.68	0.7884	0.00055294	0.097432	6.8334e-05	0.88583	0.00062127	701.347	78.738	0.31405	78.623	78.483	78.797	-0.11543	-0.031654	4.6452e-05	NaN	203.02	46	24	2	NaN	NaN	NaN	NaN	0		NaN	NaN
	ASLEGNLAETENR	13	0	Unmodified	_ASLEGNLAETENR_			0	0	0	Q04695_C4;Q04695_C3;Q04695_C1;CON__Q04695;Q04695_C5;Q04695_C2	Q04695_C4	Q04695_C4	MULTI-MATCH	MN-S8	1	S8		2	702.342	1402.67	1.7345	0.0012182	-0.29618	-0.00020802	1.4384	0.0010102	702.342	52.327	0.36884	52.327	52.151	52.52	-7.1054e-15	0.022498	-0.00021565	NaN	96.229	30	13	3	NaN	NaN	NaN	NaN	0		NaN	NaN
	ASLEGNLAETENR	13	0	Unmodified	_ASLEGNLAETENR_			0	0	0	Q04695_C4;Q04695_C3;Q04695_C1;CON__Q04695;Q04695_C5;Q04695_C2	Q04695_C4	Q04695_C4	MULTI-MATCH	MN-S10	1	S10		2	702.342	1402.67	0.92755	0.00065146	-0.1241	-8.7162e-05	0.80345	0.0005643	702.842	52.44	0.25298	52.229	52.177	52.43	-0.2113	-0.075473	2.6068e-05	NaN	96.229	19	12	2	NaN	NaN	NaN	NaN	0		NaN	NaN
[truncated: 34,796 more rows]
[truncated: 12 more columns]

## Sheet: Mean and SEM
		Mean and SEM measurements
				n1	n2	n3	n4	Mean	SEM
		MN551 competitive FP	Kinact/KI (M-1s-1)	64.4	52.4	55.8		57.5333	3.57087
[truncated: 12 more rows]

[truncated: 2 more sheets: Supp Fig12, SOCS2_antibody_validation]
